# Supplementary material for: Identification of novel candidate target genes in amplicons of Glioblastoma multiforme tumors detected by expression and CGH microarray profiling
Source: Mol Cancer. 2006 Sep 26;5:39. doi: 10.1186/1476-4598-5-39 (PMC1592108; doi:10.1186/1476-4598-5-39)
Supplement: Additional file 1 — Genomic and expression row data. Genomic and expression row data of the GBM tumors. Gene symbol, gene description and localization are provided. [file 1476-4598-5-39-S1.xls]

## Sheet: Hoja1
		LOG2 GENOMIC DATA																								NORMALIZED LOG2 EXPRESSION DATA																				Localization (EnsEMBL database)
GENE SYMBOL	GENE DESCRIPTION	G39b	G47	G37b	G35b	G38b	G28	G33	G43	G42	G48	G46	G30	G31	G35	G36	G26	G29	G36b	G32	G34	control 1	Control 2	Control 3	MEAN OF CONTROLS	R39b	R47	R37b	R35b	R38b	R28	R33	R43	R42	R48	R46	R30	R31	R35	R36	R26	R29	CONTROL 1	CONTROL 2	MEAN OF CONTROLS	Chr	Start	End
FSCN2	Fascin homolog 2, actin-bundling protein, retinal (Strongylocentrotus purpuratus)	na	na	na	na	na	na	na	na	na	na	na	na	na	na	na	na	na	na	na	na	na	na	na	na	na	na	na	na	na	na	na	na	na	na	na	na	na	na	na	na	na	na	na	na	0	0	0
LOC387763	Hypothetical LOC399884	na	na	na	na	na	na	na	na	na	na	na	na	na	na	na	na	na	na	na	na	na	na	na	na	na	na	na	na	na	na	na	na	na	na	na	na	na	na	na	na	na	na	na	na	0	0	0
LOC400027	Hypothetical gene supported by BC047417	na	na	na	na	na	na	na	na	na	na	na	na	na	na	na	na	na	na	na	na	na	na	na	na	na	na	na	na	na	na	na	na	na	na	na	na	na	na	na	na	na	na	na	na	0	0	0
LOC375719	Similar to aquaporin 7	-0.826	-0.79	-1.181	-0.275	-0.678	na	-1.027	-0.189	-0.842	-0.984	0.341	na	-0.433	-0.517	-0.053	-0.112	-0.055	-0.939	-0.042	-0.102	-0.734	0.154	0.258	-0.107	na	na	na	na	na	0.078	0.439	na	na	na	na	0.163	na	0.233	0.12	0.168	0.465	na	-0.149	-0.149	0	0	0
ZNF198	Zinc finger protein 198	-0.99	-0.298	-0.322	-0.203	-0.371	na	na	na	-0.982	na	0.083	na	-0.145	-1.563	-0.633	na	na	-0.148	na	-0.204	na	0.088	-0.444	-0.178	-1.181	0.511	-0.609	0.786	-0.215	1.559	0.299	0.042	0.287	-0.347	-0.013	0.093	-0.648	0.051	-0.591	0.423	0.003	-0.102	-0.03	-0.066	0	0	0
UI-CF-DU1-ADK-K-17-0-UI		-0.507	-0.347	-0.323	-0.246	-0.236	na	-0.506	-0.675	-0.41	-0.08	0.096	na	-0.005	-0.232	-0.144	0.038	0.208	-0.538	na	-0.162	-0.08	0.017	0.023	-0.013	-1.089	-0.83	0.257	-1.927	-0.61	2.155	1.268	0.183	4.621	0.412	0.454	0.133	0.448	3.151	-0.126	0.395	3.787	-0.598	-0.98	-0.789	0	0	0
LOC219347	Hypothetical protein LOC219347	-1.19	-0.084	-0.465	-1.266	na	na	-0.003	0.125	-0.182	na	na	na	-0.308	-0.477	-0.113	-0.119	0.096	na	0.06	-0.513	0.159	-0.071	0.02	0.036	na	na	na	na	na	0.581	-0.031	0.122	0.096	0.169	0.009	0.232	0.373	-0.08	0.108	na	-1.205	na	0.019	0.019	0	0	0
LOC399715	FLJ46311 protein	-0.593	-0.249	0.004	na	-0.076	na	na	-0.151	-0.202	-0.189	na	-0.512	-0.009	-0.218	-0.382	0.035	-0.293	-0.769	na	-0.392	-0.002	0.085	na	0.042	-1.2635	-0.6635	-1.3005	-0.9275	-2.3905	-2.4535	-1.3965	-2.3475	-2.0735	-0.4325	-2.0765	-0.7095	-1.5465	-1.1555	-0.5585	-1.4975	-1.7685	1.849	1.708	1.7785	0	0	0
KIAA1799	KIAA1799 protein	0.112	-0.514	-0.581	-0.33	-0.467	-0.009	0.192	-0.08	-0.29	-0.524	0.233	-0.166	-0.281	-0.4	-0.323	-0.163	0.151	-0.464	0.008	-0.282	-0.128	-0.065	0.045	-0.049	na	na	-0.9545	-0.8965	0.1115	0.1295	0.0375	0.1885	0.0645	-0.1685	0.0215	0.0365	-0.0875	-0.2165	-0.1855	-0.0265	-0.2425	0.272	0.011	0.1415	0	0	0
UI-E-CL1-AFB-A-07-0-UI		0.095	-0.015	0.22	0.174	0.081	-0.507	-0.055	-0.833	-0.02	0.474	-0.529	-0.071	0.077	0.142	0.072	0.118	0.079	0.38	0.053	0.208	0.199	0.049	0.075	0.108	na	na	-0.083	na	na	0.342	0.044	0.078	0.125	-0.238	-0.149	-0.062	0.193	-0.049	-0.144	0.14	-0.234	na	0.123	0.123	0	0	0
UI-E-EJ0-AHI-H-22-0-UI		-0.942	0.135	-0.084	-0.563	-0.192	na	na	-0.144	0.171	0.263	-0.446	na	0.173	-0.065	-0.133	-0.12	0.008	na	na	-0.297	-0.337	-0.094	-0.392	-0.274	-0.498	0.078	-0.141	-0.374	-0.315	0.957	0.284	0.783	0.361	0.309	0.06	0.075	-0.176	0.142	-0.028	0.169	0.445	-0.372	0.084	-0.144	0	0	0
PHACTR4	Phosphatase and actin regulator 4	-0.148	-0.052	-0.461	-0.318	-0.402	na	-0.512	-0.227	-0.716	-0.15	0.316	na	-0.167	-0.409	-0.012	-0.03	-0.001	na	na	-0.184	-0.084	0.06	0.288	0.088	0.368	0.256	-0.524	-0.256	-0.113	0.886	-0.032	-0.104	0.123	0.03	0.088	0.174	0.626	0.158	-0.421	0.284	0.107	0.27	-0.264	0.003	0	0	0
GNB2L1	Guanine nucleotide binding protein (G protein), beta polypeptide 2-like 1	0.27	0.018	0.203	0.198	0.355	-0.894	-0.597	-0.178	0.322	0.312	0.086	na	0.115	0.021	0.182	0.087	-0.024	0.362	na	0.155	0.321	-0.011	-0.025	0.095	1.018	0.8	0.475	1.687	0.54	-0.159	0.642	1.018	0.333	0.49	0.818	0.046	0.895	0.282	1.121	0.153	0.917	-0.976	-1.348	-1.162	0	0	0
IPO7	Importin 7	-0.185	-0.115	-0.187	-0.108	-0.141	-0.649	-0.824	-0.122	-0.074	-0.256	0.145	na	-0.25	-0.265	-0.266	-0.116	-0.101	-0.392	na	-0.232	-0.202	0.167	-0.158	-0.064	0.8515	0.7575	0.1235	0.7525	0.8425	-0.4005	0.2615	0.2605	0.0995	0.8415	-0.3085	0.3585	-0.6185	0.1785	0.7435	0.5455	0.1445	-1.042	-1.057	-1.0495	0	0	0
LOC145945	Hypothetical protein LOC145945	-0.199	-0.257	-0.13	-0.303	-0.198	-0.117	na	0.022	-0.524	-0.2	0.082	0.08	0.009	-0.304	-0.152	-0.059	0.053	-0.733	0.03	-0.294	0.069	0.064	0.08	0.071	0.062	0.069	0.31	-0.147	0.14	0.367	-0.049	0.155	0.328	0.061	0.31	-0.055	0.673	0.068	0.097	-0.051	0.266	0.206	0.146	0.176	0	0	0
C10orf112	Chromosome 10 open reading frame 112	-0.579	-0.143	-0.182	-0.509	-0.103	-0.2	0.144	-0.409	-0.142	-0.102	0.013	-0.059	-0.208	-0.308	-0.215	0.122	0.042	-0.122	0.119	-0.227	0.079	0.165	-0.017	0.076	na	na	na	na	na	0.2195	-0.3845	-0.2815	-0.1915	-0.3285	-0.2895	-0.3145	0.4505	-0.1385	-0.3335	-0.1945	-0.1225	0.475	0.168	0.3215	0	0	0
C21orf34	Chromosome 21 open reading frame 34	-0.17	-0.628	-0.334	-0.272	-0.322	-0.167	-0.099	-0.181	0.035	-0.856	-0.079	-0.321	-0.228	-0.216	-0.255	-0.126	-0.053	-0.372	0.249	-0.182	-0.263	-0.184	0.082	-0.122	0.6705	1.3535	0.5335	1.1865	1.7475	-0.1105	0.6505	0.0885	0.6675	0.1575	0.3765	0.4845	0.2915	-0.0435	-0.1315	1.0535	0.1315	0.167	-0.346	-0.0895	0	0	0
DC36	COBW-like placental protein	-0.581	-0.382	-0.235	-0.107	-0.391	0.387	-0.169	0.006	-0.224	-0.562	0.337	0.036	-0.2	-0.063	-0.128	-0.214	-0.02	-0.198	-0.027	-0.393	-0.195	0.184	0.071	0.02	0.3755	0.8035	0.4165	0.4835	0.4585	0.1545	0.7225	0.4685	0.7275	0.7735	0.2995	0.1165	-0.0555	0.5285	0.1975	-0.4255	0.3745	-0.539	-0.968	-0.7535	0	0	0
FAM36A	Family with sequence similarity 36, member A	-0.383	-0.49	-0.467	-0.292	-0.41	0.058	-0.281	-0.141	-0.358	-0.335	0.129	0.213	-0.298	-0.209	-0.118	0.021	-0.011	-0.566	-0.369	-0.281	-0.083	0.021	0.082	0.007	1.078	0.407	0.242	0.495	0.174	0.697	0.367	0.145	0.19	-0.077	0.053	0.208	0.752	0.105	0.265	0.227	0.153	-0.082	-0.048	-0.065	0	0	0
INPP5B	Inositol polyphosphate-5-phosphatase, 75kDa	0.374	0.308	0.372	0.224	0.346	-0.59	-0.308	0.08	0.032	0.219	-0.142	-0.641	-0.037	0.078	0.021	-0.291	-0.126	0.43	-0.283	-0.033	-0.036	-0.186	0.013	-0.07	-1.212	-0.546	-0.916	na	-0.647	-0.711	-0.354	-0.41	-0.48	-0.293	-0.257	-0.265	-0.43	-0.361	-0.204	-0.325	-0.366	na	0.292	0.292	0	0	0
LOC125893	Hypothetical protein LOC125893	0.055	-0.097	0.221	0.147	0.379	-0.189	-0.825	-0.048	0.031	0.152	-0.009	-0.546	-0.291	0.076	0.137	0.205	0.145	-0.109	-0.159	0.018	-0.123	-0.277	-0.06	-0.153	0.7065	0.7615	0.1335	1.9695	1.3655	0.5795	0.7245	0.5625	0.6165	0.4555	0.1995	0.5985	-0.0285	0.2535	0.7195	0.3755	0.2255	-0.854	-0.741	-0.7975	0	0	0
UI-E-EJ1-AJL-P-15-0-UI	CDNA FLJ35491 fis, clone SMINT2008625, moderately similar to GLYCINE CLEAVAGE SYSTEM H PROTEIN PRECURSOR	-0.13	-0.038	-0.075	0.008	-0.122	-0.51	-0.777	-0.034	-0.253	-0.155	0.225	-0.388	-0.224	-0.075	0.045	-0.142	0.154	-0.144	-0.192	-0.022	-0.228	-0.222	-0.117	-0.189	0.538	0.343	0.254	0.104	0.478	-0.427	0.368	-0.064	0.33	-0.947	-0.546	-0.157	0.039	-0.151	0.581	0.41	-0.249	-0.918	-0.336	-0.627	0	0	0
UI-M-BH1-AMC-A-08-0-UI		na	0.184	na	na	na	-0.365	-0.659	-0.072	0.247	0.24	-0.306	na	0.233	0.026	-0.055	0.018	0.234	na	na	0.078	0.048	-0.077	-0.104	-0.044	-1.2975	na	na	-1.5355	-0.7175	-1.0005	-0.9725	-1.0125	-0.9425	-1.0355	-0.8445	-1.0485	-1.0575	-0.9035	-1.0905	-0.8045	-0.7415	1.022	0.551	0.7865	0	0	0
LOC149478	Hypothetical protein LOC149478	0.404	0.047	na	0	-0.04	-0.688	-0.097	0.126	0.185	0.065	0.067	0.131	0.234	0.096	0.069	-0.024	-0.1	0.137	na	0.003	0.098	0.164	-0.44	-0.059	-0.81	-0.03	1.07	-0.763	0.011	0.637	0.093	0.193	0.273	0.021	-0.026	0.029	0.295	0.151	-0.252	0.175	0.198	0.208	0.264	0.236	0	0	0
LOC91966	Similar to Heat shock transcription factor, Y-linked (Heat shock transcription factor 2-like protein) (HSF2-like)	-0.267	0.214	-0.212	0.01	-0.177	-0.862	-0.001	0.063	0.125	0.094	0.049	na	0.117	0.045	0.012	0.204	0.184	0.087	na	-0.273	-0.172	0.112	-0.666	-0.242	0.294	-0.228	0.244	0.355	-0.073	-0.439	0.352	0.19	0.073	0.273	-0.048	-0.042	0.157	-0.291	0.331	0.077	-0.316	-0.46	0.052	-0.204	0	0	0
ATP5L2	ATP synthase, H+ transporting, mitochondrial F0 complex, subunit g, isoform 2	-0.132	-0.018	-0.401	-0.36	-0.183	0.191	-0.99	0.049	0.078	-0.064	-0.012	-0.281	-0.19	-0.008	0.055	0.035	0.006	-0.306	na	-0.181	-0.023	0.285	na	0.131	0.001	0.094	-0.103	-0.322	-0.372	-0.604	0.361	0.553	0.782	0.63	0.339	0.381	0.347	0.143	0.415	-0.362	-0.272	0.096	-0.042	0.027	0	0	0
F8A1	Coagulation factor VIII-associated (intronic transcript) 1	0.307	0.116	0.312	0.323	0.175	-0.664	na	0.151	0.18	0.21	0.066	-0.35	0.092	0.253	-0.104	-0.105	0.045	0.305	-0.139	-0.28	-0.024	0.373	-0.948	-0.2	0.073	-0.322	0.428	-0.454	-0.406	0.638	-0.5	-0.224	-0.256	-0.119	-0.231	0	0.234	0.071	-0.569	0.034	-0.168	0.176	0.374	0.275	0	0	0
LOC146517	Hypothetical protein LOC146517	-0.143	0.086	0.223	-0.324	-0.059	na	-0.332	0.094	-0.197	-0.002	-0.274	-0.267	-0.135	-0.281	-0.309	-0.109	-0.047	-0.207	-0.528	-0.483	-0.038	-0.101	-0.093	-0.077	0.0295	0.5245	0.1035	-0.1905	0.0415	0.5945	-0.1435	-0.1045	-0.2755	-0.3145	-0.1435	-0.2695	-0.2665	-0.0335	-0.3295	0.0575	-0.1435	0.28	0.019	0.1495	0	0	0
TOP2A	Topoisomerase (DNA) II alpha 170kDa	-0.198	-0.018	-0.228	-0.118	-0.075	-0.571	0.006	0.251	-0.161	-0.211	-0.005	na	-0.112	-0.134	-0.187	-0.155	-0.084	-0.077	0.015	0.014	-0.185	-0.155	-0.268	-0.203	1.1325	1.9535	-0.9645	1.2455	0.9655	1.3565	1.1705	1.2545	0.8825	0.6595	0.6925	1.3245	0.2125	0.9495	0.5065	1.4185	1.0515	-2.399	-1.756	-2.0775	0	0	0
UI-E-EJ0-AHN-M-12-0-UI	Transcribed locus	-0.423	-0.113	-0.583	-0.274	-0.29	-0.355	-0.265	na	-0.398	-0.449	0.018	-0.037	-0.385	-0.154	-0.118	-0.194	-0.096	-0.279	-0.432	-0.125	-0.255	-0.036	0.137	-0.051	1.4335	2.8225	1.0495	2.8795	2.4935	0.0995	0.3195	-0.2105	-0.0505	-0.1805	-0.2745	-0.3115	0.0435	-0.2385	0.3545	0.7575	-0.0255	-0.036	0.463	0.2135	0	0	0
ATXN2	Ataxin 2	0.017	0.065	-0.188	0.053	-0.081	-0.124	-0.644	0.014	-0.066	0.1	-0.077	0.205	0.008	-0.014	-0.028	-0.003	-0.066	-0.02	-0.083	0.137	-0.196	-0.294	0.005	-0.162	1.1715	1.2955	0.9665	0.5515	1.3405	0.4265	0.6935	0.8965	0.9985	0.7125	0.2935	0.7175	0.1445	0.6335	1.0295	1.0925	0.5975	-1.314	-0.895	-1.1045	0	0	0
C6orf185	Chromosome 6 open reading frame 185	0.103	0.181	0.279	0.21	0.18	-0.503	0.008	-0.331	0.283	0.205	-0.23	0.324	0.044	0.187	0.144	-0.065	-0.068	0.254	-0.203	0.215	0.21	-0.109	-0.067	0.011	na	na	na	na	na	0.307	0.182	0.298	0.242	0.157	0.469	0.212	0.444	0.155	0.138	0.309	0.246	na	-0.236	-0.236	0	0	0
COL4A4	Collagen, type IV, alpha 4	0.041	0.139	-0.176	-0.111	-0.19	-0.67	-0.429	0.125	-0.142	-0.395	-0.166	-0.243	-0.025	-0.018	-0.069	-0.175	-0.136	-0.174	-0.284	-0.088	-0.002	0.074	-0.06	0.004	0.416	0.183	0.466	0.475	0.329	0.921	0.517	0.743	0.556	0.054	0.352	0.231	0.416	0.256	0.236	0.728	0.402	na	-0.663	-0.663	0	0	0
FREM1	FRAS1 related extracellular matrix 1	-0.639	0.071	0.222	-0.048	0.133	0.118	-0.438	0.045	-0.165	0.018	0.004	-0.05	-0.047	0.111	-0.033	-0.156	-0.021	0.014	0.293	-0.021	0.02	0.015	0.019	0.018	-0.571	2.17	-0.425	1.237	-0.101	0.102	0.127	0.049	-0.049	-0.167	0.016	0.224	-0.012	0.068	-0.053	0.363	-0.123	na	-0.14	-0.14	0	0	0
IGH@	Immunoglobulin heavy constant gamma 2 (G2m marker)	-0.01	-0.062	0.063	0.071	0.142	-0.586	0.075	0.003	0.205	0.208	0.016	0.127	0.042	0.083	-0.087	-0.03	-0.031	0.198	-0.17	0.035	0.151	0.138	0.093	0.127	-0.177	-1.075	-0.444	1.248	-1.736	-4.023	-1.104	-3.201	-2.555	-3.009	-3.066	-0.685	-1.786	-3.971	-0.875	0.185	-3.942	4.899	4.185	4.542	0	0	0
KIAA1217	KIAA1217	-0.443	-0.238	0.157	-0.671	-0.243	0.101	0.258	-0.128	0.011	-0.315	-0.066	-0.236	0.02	-0.122	-0.231	-0.092	0.079	-0.382	0.359	-0.296	0.028	0.019	0.012	0.02	0.0285	0.2385	-0.1015	0.0465	0.0025	0.3565	-0.1105	0.1135	-0.1385	0.1665	0.1685	0.0265	0.4865	0.0295	-0.1865	0.0345	0.2615	-0.077	-0.122	-0.0995	0	0	0
KIAA1442	KIAA1442 protein	0.457	-0.142	0.147	0.227	0.126	-0.685	0.333	0.24	-0.088	-0.218	0.142	0.178	0.14	0.196	0.065	0.323	-0.008	0.289	-0.048	0.232	0.125	-0.791	-0.007	-0.224	2.244	1.566	-0.001	2.067	2.04	-0.639	-0.223	-0.032	-0.408	0.03	-0.23	-0.034	-0.11	0.065	0.43	0.182	0.012	0.533	0.161	0.347	0	0	0
KLRC3	Killer cell lectin-like receptor subfamily C, member 2	-0.447	-0.267	-0.285	-0.296	-0.089	-0.182	-0.421	-0.67	0.013	-0.301	0.062	0.294	-0.056	-0.155	-0.13	0.234	0.061	-0.391	-0.192	-0.095	0.065	-0.044	0.295	0.105	-1.4325	-0.8575	-0.7085	0.3335	-1.0265	1.2315	0.2965	0.3895	0.1285	-0.4785	0.9975	0.6525	0.9835	0.7475	0.5655	-0.0135	0.4205	-1.586	-0.523	-1.0545	0	0	0
LOC158402	Hypothetical protein LOC158402	-0.333	-0.162	-0.306	-0.19	-0.887	0.025	0.108	0.061	-0.183	-0.126	0.175	-0.172	-0.083	-0.161	-0.191	-0.134	-0.152	-0.054	0.134	-0.153	-0.233	-0.078	0.026	-0.095	0.0355	0.4855	-0.1855	0.1875	-0.6845	0.1105	-0.3005	-0.3525	-0.0735	-0.2035	-0.2165	-0.1415	0.1405	-0.2265	-0.3745	0.0915	-0.3855	0.451	0.352	0.4015	0	0	0
LOC400986	Protein immuno-reactive with anti-PTH polyclonal antibodies	-0.16	-0.085	-0.226	-0.23	-0.291	-0.055	-0.489	-0.242	-0.353	-0.796	0.137	-0.382	-0.3	-0.365	-0.312	-0.143	-0.055	-0.297	-0.332	-0.345	-0.302	-0.039	na	-0.171	-0.3385	-0.0455	-0.4955	-1.1275	0.2145	-0.8795	-0.4095	-0.3155	-0.3555	-0.2125	-0.1145	-0.1485	-0.3005	-0.7805	-0.7225	-0.0705	-0.6905	0.293	-0.212	0.0405	0	0	0
XIST	X (inactive)-specific transcript	-0.037	0.022	-0.13	-0.044	-0.12	0.007	-0.325	-0.011	0.071	0.297	-0.195	-0.11	0.051	0.022	-0.064	-0.098	0.039	-0.02	-0.491	-0.048	-0.064	0.207	-0.617	-0.158	-2.387	-2.209	-1.948	1.671	0.712	-1.677	-0.389	-0.888	-1.817	-1.573	-1.788	-2.084	-2.041	-2.282	-1.245	-1.513	-1.702	1.942	1.556	1.749	0	0	0
2400004H09Rik		0.108	0.249	0.139	0.293	0.145	0.145	0.372	-0.243	0.369	0.425	-0.455	0.344	0.293	na	0.298	0.172	0.104	0.302	na	na	0.381	0.057	-0.015	0.141	-0.309	-0.134	-0.186	-0.322	-0.054	-0.535	0.02	-0.131	-0.095	-0.145	0.02	0.044	-0.276	0.011	-0.009	-0.022	0.088	na	-0.1	-0.1	0	0	0
3.8-1	MHC class I mRNA fragment 3.8-1	-0.027	0.058	0.15	0.146	-0.011	-0.335	0.103	0.278	-0.177	-0.254	0.14	-0.079	0.072	0.097	0.083	-0.474	0.016	-0.022	-0.072	-0.011	-0.094	-0.068	-0.041	-0.068	-0.038	0.377	1.024	0.309	0.196	-0.109	0.305	0.298	0.049	0.155	0.323	0.138	0	0.267	0.354	0.158	0.617	na	-0.039	-0.039	0	0	0
BMPR2	Bone morphogenetic protein receptor, type II (serine/threonine kinase)	-0.023	0.227	-0.011	-0.051	0.078	-0.042	-0.059	-0.053	-0.047	-0.116	-0.088	-0.086	-0.088	-0.042	-0.007	0.011	0.008	-0.056	0.125	-0.104	0.054	-0.059	-0.038	-0.014	-0.022	0.161	-0.242	0.058	-0.445	0.167	-0.102	-0.028	0.046	0.167	-0.002	-0.02	0.348	0.081	-0.263	0.023	0.049	0.135	0.141	0.138	0	0	0
C6orf162	Chromosome 6 open reading frame 164	na	-0.039	0.322	-0.137	0.268	na	-0.461	-0.018	0.006	na	-0.078	na	0.155	0.132	0.076	0.012	0.022	0.223	na	0.052	-0.006	0.137	-0.114	0.006	-0.075	-0.438	0.633	-0.613	0.016	0.993	-0.455	-0.333	-0.09	-0.278	-0.11	0.051	1.037	0.097	-1.072	0.059	-0.108	0.677	0.129	0.403	0	0	0
C6orf173	Chromosome 6 open reading frame 173	-0.033	-0.075	-0.238	-0.239	-0.206	na	-0.012	-0.014	-0.254	-0.123	0.087	-0.335	-0.103	-0.068	-0.055	-0.377	0.02	-0.137	-0.109	-0.223	0.062	0.161	0.222	0.148	1.3565	1.7735	0.8015	2.0115	1.4795	3.5015	2.1915	2.5855	2.7265	2.4745	2.2595	2.1825	1.7635	2.3285	1.6125	1.7835	1.8285	-5.131	-1.176	-3.1535	0	0	0
C9orf153	Chromosome 9 open reading frame 153	0.373	na	0.01	-0.002	0.01	-0.462	na	-0.194	-0.033	-0.482	-0.087	-0.308	-0.121	-0.212	-0.122	-0.193	-0.034	-0.211	-0.358	-0.081	0.003	-0.145	-0.084	-0.075	na	-0.117	0.04	-0.029	na	0.28	-0.118	0.125	-0.005	0.597	-0.16	-0.347	0.068	-0.333	-0.279	-0.039	-0.302	0.536	0.168	0.352	0	0	0
C9orf37	Chromosome 9 open reading frame 37	0.222	0.097	0.348	0.262	0.194	-0.016	0.064	0.078	0.218	0.385	-0.069	0.198	0.177	0.14	0.121	0.063	0.098	0.429	-0.012	0.176	0.299	0.216	-0.033	0.161	-0.1665	-0.0755	0.2235	0.0185	-0.2625	0.8985	-0.0525	-0.0475	-0.0795	0.2365	-0.1055	0.0235	0.0145	-0.0495	0.0615	-0.2015	0.0595	-0.096	0.227	0.0655	0	0	0
CCL14	Chemokine (C-C motif) ligand 15	0.064	0.071	0.037	0.13	0.103	0.225	0.32	-0.241	0.119	-0.004	-0.289	0.056	0.057	0.071	0.066	0.125	0.042	0.166	0.073	0.126	0.106	0.065	0.047	0.073	0.204	-0.043	0.059	0.169	-0.207	-0.423	0.431	0.006	1.108	0.153	-0.023	-0.025	-0.443	-0.052	-0.164	0.014	-0.031	-0.144	0.112	-0.016	0	0	0
COL15A1	Collagen, type XV, alpha 1	-0.179	-0.125	-0.123	0.018	-0.16	-0.211	-0.282	0.044	-0.112	-0.185	0.047	-0.062	0.01	-0.098	-0.129	-0.171	0.034	-0.146	-0.206	-0.207	-0.009	-0.208	-0.002	-0.073	-1.8135	-0.9245	-0.2995	-0.9395	-0.9705	0.4065	0.9875	0.9945	1.2695	0.7205	0.7145	0.7605	0.2775	0.7585	-0.0725	0.2205	0.6605	-0.791	-0.778	-0.7845	0	0	0
CR1	Complement component (3b/4b) receptor 1, including Knops blood group system	0.05	-0.357	0.051	0.154	0.099	-0.264	0.072	-0.199	0.128	0.042	0.049	na	na	na	na	-0.038	0.017	0.172	-0.213	na	0.002	-0.019	0.218	0.067	-0.0035	0.2265	1.3755	0.0005	0.3415	1.4995	-0.1025	-0.0965	0.1615	-0.0045	0.0565	0.1735	1.1175	0.0405	-1.1755	0.0505	-0.1455	0.378	0.085	0.2315	0	0	0
CHMP1.5	Chromatin modifying protein 1B	0.095	-0.109	-0.124	0.271	0.061	-0.298	-0.089	-0.212	-0.039	0.066	0.009	0.247	-0.027	0.061	0.112	0.012	0.047	0.119	-0.015	0.006	0.036	-0.041	0.239	0.078	0.211	-1.003	-0.709	0.53	-0.047	0.202	0.105	0.047	0.136	0.001	0.036	0	0.233	-0.039	0.139	-0.056	-0.09	0.16	0.066	0.113	0	0	0
E2F4	E2F transcription factor 4, p107/p130-binding	0.19	0.201	0.262	0.089	0.142	0.157	0.077	0.037	0.099	0.167	-0.174	-0.017	0.096	0.155	0.065	-0.014	-0.105	0.178	-0.029	0.127	0.075	-0.079	-0.089	-0.031	-0.5055	0.1745	0.5285	-0.7235	-0.0445	0.2495	-0.0615	0.1385	-0.0985	-0.0375	0.1615	0.2145	0.1415	0.1225	0.5365	0.0115	0.2135	-0.538	-0.273	-0.4055	0	0	0
FLJ16636	FLJ16636 protein	-0.008	na	-0.273	-0.186	-0.193	-0.15	-0.421	-0.17	0.063	-0.424	0.002	0.184	-0.037	-0.139	-0.119	-0.084	0.006	-0.148	0.006	-0.154	-0.188	-0.097	0.047	-0.079	na	0.726	-0.373	0.658	na	-0.258	-0.001	-0.125	-0.313	na	0.021	0.226	0.12	-0.163	-0.116	0.383	-0.62	na	-0.095	-0.095	0	0	0
FLJ30092	AF-1 specific protein phosphatase	-0.078	0.259	-0.233	-0.134	-0.268	na	na	-0.09	na	0.249	0.123	na	0.031	0.063	0.028	-0.021	0.011	-0.109	na	0.119	0.191	-0.026	0.068	0.078	na	na	na	na	na	0.222	0.073	0.365	0.171	0.083	0.285	0.249	0.269	0.313	0.164	0.374	0.32	na	-0.298	-0.298	0	0	0
FLJ45872	FLJ45872 protein	0.331	-0.061	-0.093	-0.147	-0.084	na	na	0.113	-0.46	-0.045	0.134	na	0.018	0.119	0.061	-0.048	0.039	-0.229	na	-0.072	0.036	-0.027	-0.249	-0.08	0.098	-0.119	0.251	na	0.611	0.928	-0.109	0.107	0.054	0.026	-0.119	-0.285	0.269	-0.105	-0.335	-0.017	0.006	na	0.293	0.293	0	0	0
GAS5	Growth arrest-specific 5	-0.06	0.042	-0.148	0.038	-0.048	0.035	0.216	-0.128	-0.117	0.318	na	0.266	-0.127	-0.091	-0.1	0.156	0.032	-0.134	-0.193	-0.029	0.045	-0.02	0.048	0.024	0.732	0.277	0.437	0.904	0.105	0.733	1.56	1.569	0.798	0.05	2.234	0.17	-0.043	0.277	0.243	-0.76	0.049	-1.678	-2.724	-2.201	0	0	0
GDI1	GDP dissociation inhibitor 1	0.028	0.139	-0.015	-0.099	0.08	-0.44	-0.268	0.018	0.081	0.152	-0.031	0.121	0.111	0.103	-0.019	-0.062	-0.032	-0.327	-0.213	0.077	0.004	0.006	-0.285	-0.092	0.6975	1.2195	1.1435	0.1885	0.2835	-0.6995	-0.4895	-0.6565	-0.6985	-0.5835	-0.7405	-0.6325	-0.4285	-0.6185	-0.4265	-0.6435	-0.7465	0.668	0.871	0.7695	0	0	0
IPP	Intracisternal A particle-promoted polypeptide	0.249	-0.024	0.033	0.143	0.137	0.07	0.103	-0.424	0.261	0.203	-0.038	0.299	0.04	0.052	0.052	0.048	0.073	0.148	-0.015	0.035	0.189	-0.014	0.176	0.117	0.783	-0.136	-0.334	0.56	0.193	-0.21	0.077	-0.073	-0.282	0.248	-0.307	0.01	-0.026	-0.331	0.337	-0.496	-0.746	-0.211	-0.399	-0.305	0	0	0
ITSN1	Intersectin 1 (SH3 domain protein)	-0.102	-0.019	-0.038	-0.229	-0.117	-0.192	-0.046	-0.001	-0.062	-0.103	na	-0.001	-0.011	0.02	-0.111	-0.027	0.057	-0.2	0	-0.025	-0.04	-0.103	-0.055	-0.066	-0.508	0.748	0.24	0.623	-0.159	-0.59	-0.089	-0.257	-0.18	0.02	0.159	0.254	-0.569	-0.062	-0.045	-0.397	-0.318	-0.407	-0.271	-0.339	0	0	0
LOC148145	Hypothetical protein LOC148145	0.182	-0.007	0.126	0.119	0.294	0.3	0.379	-0.317	0.352	0.082	0.097	0.31	0.092	0.015	0.165	0.074	0.046	0.212	0.351	0.165	0.288	0.129	0.094	0.17	0.4015	0.1455	0.0725	0.1805	0.0305	-0.0175	-0.1855	0.8105	0.1975	-0.3805	0.0845	0.0885	0.0075	-0.1215	-0.0365	-0.2375	0.2265	-0.745	-0.678	-0.7115	0	0	0
LOC149401	SLIT-ROBO Rho GTPase activating protein 2	-0.004	-0.071	-0.253	0.056	-0.116	0.367	na	0.016	-0.085	0.06	0.392	-0.011	-0.027	-0.111	-0.057	0.018	0.039	-0.188	-0.226	-0.05	-0.211	-0.16	0.123	-0.083	na	na	na	na	na	2.42	-0.136	0.001	-0.329	-0.245	0.092	-0.138	-0.08	0.045	-0.041	-0.048	-0.161	na	0.113	0.113	0	0	0
LOC158257	Hypothetical protein LOC158257	0.239	0.102	0.142	0.305	0.149	0.203	-0.463	-0.391	0.266	0.229	-0.067	0.325	-0.081	-0.017	0.079	0.263	0.093	0.404	na	0.008	0.277	-0.089	0.185	0.124	-0.286	na	na	na	na	-0.21	-0.048	-0.023	0.174	-0.088	-0.02	-0.29	-0.163	-0.08	0.3	-0.078	-0.087	na	0.282	0.282	0	0	0
LOC283663	Hypothetical protein LOC283663	0.209	0.272	0.151	0.165	0.088	0.151	-0.038	-0.043	0.229	0.113	-0.245	0.21	0.13	0.064	0.123	0.174	0.093	0.031	-0.057	0.146	0.235	-0.099	0.112	0.083	0.664	0.191	0.057	-0.005	0.078	0.001	-0.004	-0.101	0.003	-0.073	0.043	0.039	0.056	-0.041	0.224	-0.069	-0.021	na	-0.085	-0.085	0	0	0
LOC284801	Hypothetical protein LOC284801	-0.215	-0.324	-0.246	-0.054	-0.232	0.132	0.078	-0.282	-0.285	-0.163	-0.172	-0.143	-0.215	-0.282	-0.074	0.14	0.103	-0.135	0.203	-0.23	-0.091	0.076	0.181	0.055	-0.562	-0.233	0.03	na	-0.287	0.136	-0.295	-0.143	-0.178	-0.148	-0.183	-0.053	1.144	0.261	-0.062	-0.008	-0.075	na	0.183	0.183	0	0	0
LOC284825	Hypothetical protein LOC284825	na	-0.404	na	na	na	-0.17	0.079	-0.114	-0.288	-0.221	0.07	0.242	-0.079	-0.133	0.012	0.029	-0.075	na	-0.024	0.23	-0.202	-0.135	0.175	-0.054	na	na	na	na	na	-0.144	-0.277	-0.261	-0.512	-0.35	-0.372	-0.379	0.053	-0.377	-0.399	-0.334	-0.313	na	0.488	0.488	0	0	0
LOC285194	Hypothetical protein LOC285194	-0.203	-0.18	-0.298	-0.191	-0.319	-0.059	na	0.028	0.061	-0.254	0.055	-0.325	-0.088	-0.09	-0.056	-0.123	-0.053	-0.133	0.326	-0.132	-0.046	0.022	-0.056	-0.027	-1.136	-1.049	-0.939	-0.557	-0.753	-0.875	-1.36	-1.16	-1.104	-0.898	-1.019	-1.104	-0.676	-1.098	-1.009	-1.063	-1.12	2.425	0.243	1.334	0	0	0
LOC285431	Hypothetical protein LOC285431	0.12	0.141	-0.097	-0.105	-0.076	0.159	0.032	-0.213	na	0.136	0.005	na	-0.087	-0.116	-0.064	0.122	0.194	-0.053	-0.039	0.071	0.168	0.139	0.186	0.164	-0.871	-0.061	-0.952	-0.414	-0.659	-0.085	0.105	0.579	0.209	0.406	0.574	0.289	-0.201	0.82	0.478	0.429	0.877	na	-0.591	-0.591	0	0	0
LOC285500	Hypothetical protein LOC285500	-0.019	-0.339	-0.099	0.132	-0.012	-0.112	-0.335	-0.364	-0.007	-0.104	0.059	0.247	-0.107	-0.122	0.108	0.047	-0.022	0.172	-0.136	0.189	-0.109	0.001	0.195	0.029	na	na	na	na	na	0.3	-0.093	-0.025	-0.158	-0.24	-0.044	-0.214	-0.236	-0.088	-0.051	0.001	-0.136	na	0.095	0.095	0	0	0
LOC285548	Hypothetical protein LOC285548	na	-0.261	na	na	na	na	na	-0.085	0.113	-0.138	0.063	0.079	-0.014	0.086	0.122	0.035	0.154	na	-0.406	-0.065	0.138	0.134	-0.195	0.026	na	na	na	na	na	0.617	-0.525	na	na	na	-0.37	-0.862	-0.222	-0.645	-0.501	-0.524	-0.379	na	0.713	0.713	0	0	0
LOC286063	Hypothetical protein LOC286063	-0.126	0.018	-0.011	-0.118	-0.133	0.106	-0.253	-0.068	-0.177	0.019	-0.016	-0.075	0.043	0.006	-0.031	-0.039	-0.014	-0.15	-0.342	-0.116	-0.101	-0.058	-0.037	-0.065	0.1445	-0.0815	-0.3245	0.0555	0.2375	-0.5315	-0.3215	-0.3275	-0.2845	-0.1485	-0.3145	-0.2505	-0.2325	-0.2775	-0.2925	0.0435	-0.3675	0.409	0.526	0.4675	0	0	0
LOC286440	Hypothetical protein LOC286440	na	0.019	-0.063	-0.037	-0.315	-0.286	0.3	-0.051	-0.109	0.294	0.154	na	0.123	0.087	-0.065	0.018	0.015	na	na	-0.168	-0.099	0.11	-0.865	-0.285	na	0.318	-0.064	1.608	na	0.529	0.063	0.032	-0.242	0.282	-0.174	-0.09	0.151	-0.026	0.421	0.124	0.126	-0.219	0.473	0.127	0	0	0
LOC340107	Hypothetical protein LOC340107	-0.043	-0.184	0.021	-0.108	-0.101	0.261	0.306	-0.026	0.11	-0.224	-0.074	-0.289	-0.063	-0.095	-0.023	0.02	0.043	-0.177	0.288	-0.073	-0.089	0.112	0.085	0.036	-0.0885	-0.2455	-0.0545	-0.1125	-0.2015	0.7855	-0.3395	-0.3415	-0.3205	-0.0515	-0.1455	-0.2345	0.7165	-0.2995	-0.6685	-0.1185	-0.3055	0.386	0.497	0.4415	0	0	0
LOC347813	CDNA FLJ42980 fis, clone BRTHA2006735	na	-0.05	na	na	na	na	na	-0.091	-0.244	-0.184	0.136	na	na	na	na	na	na	na	na	na	0.019	na	na	0.019	na	na	na	na	na	na	na	na	na	na	na	na	na	na	na	na	na	na	na	na	0	0	0
LOC348801	Hypothetical protein LOC348801	0.06	-0.189	0.128	-0.036	-0.048	0.089	0.027	-0.091	-0.333	-0.102	-0.099	-0.261	0.117	0.019	0.002	-0.056	0.109	0.007	-0.087	0.066	-0.12	0.029	-0.035	-0.042	-0.1115	-0.0805	-0.6025	-0.0555	-0.3795	0.1455	-0.2135	-0.1115	-0.0445	-0.0855	0.0355	-0.0145	0.1145	-0.0455	-0.1085	-0.3005	-0.2035	-0.003	0.116	0.0565	0	0	0
LOC375295	Hypothetical gene supported by BC013438	0.162	0.158	-0.074	-0.139	-0.187	0.255	na	0.142	-0.415	-0.247	-0.001	-0.064	-0.103	-0.088	0.203	0.022	0.204	0.051	na	-0.234	0.02	0.005	0.003	0.009	0.3595	0.6425	0.8505	1.2235	0.5235	0.4715	-0.4575	1.0635	0.0625	0.9775	0.1075	-0.2425	0.8895	0.0535	0.0335	0.0325	-0.0495	0.237	0.39	0.3135	0	0	0
LOC387601	Putative UST1-like organic anion transporter	-0.016	0.03	0.039	-0.158	-0.081	0.209	-0.311	0.1	-0.2	0.153	-0.307	-0.212	-0.018	-0.106	-0.181	-0.071	-0.082	-0.466	-0.036	-0.037	-0.072	-0.118	-0.069	-0.086	0.5645	0.2375	na	na	0.1995	0.4855	0.4825	0.4985	0.5115	0.5445	0.5965	0.4525	0.8085	0.4405	0.6215	0.4205	0.4745	-0.804	0.137	-0.3335	0	0	0
LOC400966	Plasminogen-like B1	-0.214	na	-0.407	-0.203	-0.411	-0.324	-0.295	-0.027	0.017	-0.467	0.307	-0.187	na	-0.29	-0.215	-0.205	-0.12	-0.2	na	-0.168	-0.279	0.107	0.156	-0.005	na	0.902	0.106	0.745	na	0.436	0.341	0.357	0.376	-1.153	0.32	0.588	0.361	0.584	0.481	-0.016	0.038	-1.033	-0.389	-0.711	0	0	0
LOC401022	Hypothetical LOC401022	0.265	0.46	0.104	0.167	-0.077	na	na	0.04	0.089	na	-0.107	na	0.106	-0.029	-0.058	-0.052	-0.094	0.084	na	-0.09	-0.06	-0.093	-0.339	-0.164	1.115	1.838	1.26	2.128	na	-0.158	0.154	0.443	0.124	-0.397	0.247	-0.058	-0.18	0.3	0.042	-0.285	-0.012	na	-0.357	-0.357	0	0	0
LOC91316	Similar to bK246H3.1 (immunoglobulin lambda-like polypeptide 1, pre-B-cell specific)	-0.02	0.023	-0.3	-0.168	-0.064	-0.191	na	-0.051	0.021	-0.068	-0.066	0.203	-0.038	-0.038	0.09	0.074	-0.11	-0.293	0.017	-0.026	-0.093	-0.038	0.197	0.022	0.922	1.424	4.715	0.961	0.916	na	na	na	na	na	3.778	na	na	na	na	na	na	-5.08	na	-5.08	0	0	0
LOC92249	Hypothetical protein LOC92249	-0.01	0.008	0.291	-0.172	-0.127	0.213	0.002	-0.156	-0.044	-0.145	-0.055	-0.144	0.048	-0.031	-0.055	-0.055	-0.073	0.198	0.027	-0.169	0.025	0.563	-0.341	0.082	0.037	0.997	1.057	1.662	0.538	-0.377	-0.017	-0.086	-0.104	0.217	0.055	0.254	-0.071	0.093	0.256	0.27	0.213	-0.375	0.309	-0.033	0	0	0
LOC92482	Hypothetical protein LOC92482	-0.029	0.151	-0.12	-0.161	-0.1	na	na	-0.044	0.059	0.059	0.047	na	-0.157	-0.174	-0.285	-0.009	0.08	-0.029	na	-0.179	0.132	0.004	0.184	0.107	0.2685	-0.1235	0.1995	0.0535	0.1665	0.5835	-0.2875	-0.1625	0.0225	-0.1385	-0.0045	0.0305	0.5875	0.2175	-0.5505	0.1465	-0.1755	0.506	0.237	0.3715	0	0	0
LOC93444	Hypothetical protein LOC93444	0.251	na	0.123	0.23	0.217	0.13	-0.081	-0.058	0.283	0.028	-0.009	0.338	0.131	0.048	0.111	0.039	0.025	0.203	0.241	0.142	0.112	0.07	0.107	0.096	-0.132	-0.326	-0.227	-0.217	-0.578	-0.219	-0.388	-0.602	-0.551	-0.007	-0.325	-0.438	-0.191	na	-0.45	-0.466	-0.59	na	0.362	0.362	0	0	0
MAML2	Mastermind-like 2 (Drosophila)	-0.061	-0.048	0.019	-0.083	0.036	-0.459	-0.27	0.043	0.194	0.099	-0.23	-0.056	0.024	-0.045	-0.053	-0.123	-0.102	0.191	-0.017	0.019	0.023	0.045	0.186	0.085	0.156	1.584	1.066	-0.413	1.009	-0.121	-0.028	-0.072	-0.269	-0.031	0.01	-0.039	-0.172	-0.235	-0.078	0.135	-0.337	na	0.115	0.115	0	0	0
MBD5	Methyl-CpG binding domain protein 5	-0.161	0.023	-0.036	-0.156	-0.156	0.144	0.021	-0.125	-0.136	0.058	-0.078	-0.064	-0.094	-0.053	-0.168	-0.174	-0.095	-0.157	0.144	-0.146	-0.028	0.045	-0.055	-0.013	-0.3265	-0.1935	-0.0335	-0.4365	-0.3095	0.6185	-0.2095	-0.2035	0.0735	-0.1005	0.0095	-0.0315	0.4145	0.0505	-0.6945	0.0365	-0.0245	0.374	0.227	0.3005	0	0	0
MGC27165	Hypothetical protein MGC27165	0.197	0.287	0.412	0.019	0.178	-0.29	na	0.062	-0.042	0.148	0.221	0.304	0.149	na	0.032	-0.066	-0.107	0.251	-0.075	0.245	0.264	0.219	-0.091	0.131	-0.315	-0.666	4.056	-0.524	-0.283	-0.13	-0.443	0.009	-0.211	-0.048	0.017	-0.278	-0.064	-0.283	0.08	-0.036	-0.094	0.486	0.124	0.305	0	0	0
MGC40042	Similar to mouse meiosis defective 1 gene	0.146	0.107	0.177	-0.241	0.206	0.094	0.122	-0.091	0.142	0.093	-0.106	0.068	0.1	0.157	0.119	0.11	-0.028	0.17	-0.008	0.039	0.143	-0.016	-0.047	0.027	-0.0255	-0.3875	-0.0705	-0.2795	-0.4135	-0.4715	-0.3045	-0.2655	-0.2435	-0.3385	-0.2045	-0.3075	-0.1765	-0.4575	0.0125	-0.4555	-0.3175	0.374	0.203	0.2885	0	0	0
MGC42638	Hypothetical protein MGC42638	na	na	0.225	0.172	-0.004	na	0.448	0.049	0.201	-0.017	0.081	0.109	0.095	0.075	0.153	0.041	-0.016	0.454	na	0.01	-0.094	0.202	-0.54	-0.144	na	na	-0.125	na	na	0.372	-0.248	-0.189	-0.259	na	-0.13	-0.27	-0.103	-0.071	0.177	0.255	-0.07	na	0.111	0.111	0	0	0
MYCL2		0.202	-0.066	0.142	0.41	0.287	0.248	0.215	-0.327	0.394	0.148	-0.079	0.297	0.091	0.032	0.124	0.038	-0.008	0.237	0.123	0.168	0.205	0.041	0.191	0.146	na	0.249	na	na	na	0.728	0.442	0.117	0.136	0.573	na	0.442	0.44	0.038	0.233	0.111	-0.152	na	-0.451	-0.451	0	0	0
NEB	Nebulin	0.21	-0.027	0.116	0.313	0.214	-0.311	-0.317	-0.221	0.152	-0.072	na	0.301	-0.014	0.094	0.168	0.022	-0.003	0.371	-0.245	0.163	0.145	-0.086	0.168	0.076	0.2175	0.0895	0.4975	0.2925	0.0895	0.5515	0.7915	0.2745	0.4735	0.4405	0.8775	0.1945	0.7355	0.2265	-0.0045	-0.2115	0.3015	-0.866	-0.661	-0.7635	0	0	0
PRKAR1B	Protein kinase, cAMP-dependent, regulatory, type I, beta	na	0.296	na	na	na	na	na	-0.309	na	0.24	-0.314	na	na	na	0.004	na	na	na	na	na	0.596	0.33	na	0.463	na	na	na	na	na	na	-1.705	na	na	na	na	-1.723	na	-1.671	-1.195	-1.681	-1.502	na	1.881	1.881	0	0	0
PRV1	Polycythemia rubra vera 1	0.091	0.008	0.275	0.277	0.255	-0.119	-0.087	-0.014	-0.101	0.102	-0.02	-0.031	-0.008	0.053	0.21	0.086	-0.062	0.256	-0.16	0.127	0.109	0.085	-0.039	0.052	na	-0.227	0.132	-0.329	-0.061	-0.375	0.071	-0.142	-0.234	-0.098	-0.181	-0.194	-0.118	0.19	0.001	-0.062	-0.074	na	0.211	0.211	0	0	0
PTPLB	Protein tyrosine phosphatase-like (proline instead of catalytic arginine), member b	-0.211	-0.013	-0.19	-0.064	-0.047	0.201	0.389	0.023	-0.034	0.098	-0.138	-0.147	-0.001	-0.071	-0.055	-0.057	-0.107	-0.178	na	-0.008	-0.005	0.029	0.024	0.016	na	na	na	na	na	-0.028	-0.563	-0.297	-0.537	-0.401	-0.405	-0.578	-0.107	-0.336	-0.117	-0.613	-0.083	na	0.25	0.25	0	0	0
PVT1	Pvt1 oncogene homolog, MYC activator (mouse)	-0.026	0.058	-0.041	0.143	-0.082	0.167	na	-0.109	0.009	0.234	na	-0.038	0.05	na	0.011	0.082	-0.096	0.051	-0.19	0.069	0.03	0.053	0.06	0.048	0.035	-0.156	-0.382	-0.133	-0.316	0.382	0.138	0.57	0.202	0.098	0.573	0.23	0.715	0.308	-0.21	0.231	0.185	-0.346	-0.67	-0.508	0	0	0
REA	Prohibitin 2	na	0.37	na	na	na	na	na	0.239	0.406	0.403	na	na	na	na	na	na	na	na	na	na	-0.102	0.157	na	0.028	na	na	na	na	na	-0.434	0.164	0.049	0.274	0.165	0.612	na	na	na	0.918	0.089	0.228	na	-1.221	-1.221	0	0	0
RIS1	Ras-induced senescence 1	0.037	0.127	0.116	0.12	0.223	na	-0.035	0.447	0.058	0	-0.019	na	0.074	0.175	0.131	0.067	-0.033	0.168	na	0.127	0.187	0.169	0.23	0.195	1.06	2.917	1.177	1.504	2.621	1.759	1.054	0.517	1.893	1.442	1.22	1.914	0.59	2.366	1.778	2.012	2.22	-2.928	-1.802	-2.365	0	0	0
SOX2OT	SOX2 overlapping transcript (non-coding RNA)	-0.137	-0.161	-0.29	-0.071	-0.237	-0.135	na	-0.02	-0.156	na	0.214	na	0.005	-0.175	-0.09	-0.041	-0.111	-0.06	0.368	-0.043	0.062	0.188	-0.121	0.043	3.432	2.482	3.798	2.672	3.422	-0.053	0.629	-0.651	-0.138	-1.015	-0.532	-0.793	0.267	-0.501	-0.682	-0.735	-0.74	0.522	2.318	1.42	0	0	0
SPRR2G	Small proline-rich protein 2G	-0.016	0.242	0.172	0.021	0.12	na	0.06	0.266	-0.247	0.105	-0.045	0.483	0.292	0.153	-0.095	-0.076	-0.023	0.26	-0.094	0.175	0.103	0.198	na	0.151	0.124	0.305	-0.244	-0.119	-0.595	0.334	-0.427	-0.323	-0.399	-0.38	-0.253	-0.353	-0.034	-0.039	-0.66	-0.017	-0.419	0.733	0.639	0.686	0	0	0
TncRNA	Trophoblast-derived noncoding RNA	-0.09	0.12	0.069	0.012	-0.031	0.489	-0.118	0.054	0.106	0.249	-0.179	0.136	0.007	0.141	-0.023	-0.128	-0.111	-0.132	-0.113	-0.02	0.077	-0.146	-0.12	-0.063	-1.072	0.269	1.408	1.666	-0.619	0.291	1.213	0.346	-0.012	1.678	0.237	1.828	-1.677	-0.125	-0.567	-0.63	-0.903	-1.585	-2.027	-1.806	0	0	0
TRAG3		-0.003	0.172	0.305	0.027	-0.002	-0.143	-0.294	0.091	-0.19	0.257	0.029	0.096	0.088	0.129	-0.018	-0.038	-0.018	0.419	-0.127	-0.095	0.184	0.446	-0.857	-0.076	0.4605	1.1115	0.9375	0.9015	0.5335	1.6235	1.5815	1.6215	1.4675	1.6125	1.3805	1.6385	1.0545	1.9065	1.9065	1.1745	1.4685	-3.865	-0.51	-2.1875	0	0	0
UI-E-CQ1-AGC-A-02-0-UI		0.337	0.099	0.288	0.242	0.478	0.31	na	0.083	0.354	0.335	0.003	0.268	0.265	0.265	0.228	0.209	0.189	0.38	-0.299	0.257	0.36	0.075	na	0.218	0.274	-0.156	-0.181	0.404	-0.282	0.068	-0.011	0.276	0.151	0.022	0.354	0.169	0.203	0.161	0.384	0.204	0.199	-0.274	-0.146	-0.21	0	0	0
UI-E-DW0-AGI-E-20-0-UI	Similar to hypothetical protein LOC339047	0.123	-0.01	-0.185	0.15	-0.134	0.331	-0.234	0.023	-0.231	-0.192	0.264	0.193	-0.106	0.093	0.094	-0.04	-0.028	-0.237	-0.28	0.036	-0.233	-0.291	0.115	-0.136	-0.392	2.043	0.894	0.582	0.166	-0.759	-0.803	-1.198	-1.649	-0.298	-1.051	-0.123	-1.975	-0.844	0.03	-0.471	-1.265	0.675	0.055	0.365	0	0	0
ZDHHC18	Zinc finger, DHHC-type containing 18	0.35	-0.266	0.285	0.069	0.146	0.148	na	0.172	-0.292	-0.029	-0.029	0.031	0.149	0.095	-0.183	-0.007	-0.052	0.361	-0.156	0.127	-0.225	0.095	-0.175	-0.102	0.311	0.062	0.465	0.357	0.205	-0.4	-0.214	0.076	-0.052	0.114	0.147	0.063	-0.044	0.53	0.195	-0.033	0.089	-0.19	-0.058	-0.124	0	0	0
ZNF34	Zinc finger protein 34 (KOX 32)	0.402	-0.053	0.462	0.239	0.49	-0.394	-0.018	0.405	0.289	0.162	-0.173	-0.139	0.033	0.122	0.124	0.171	0.147	0.349	-0.156	0.11	0.088	0.278	0.016	0.127	0.405	0.449	0.246	1.026	0.711	0.196	0.076	0.108	0.13	-0.009	-0.187	0.146	0.179	-0.143	0.114	0.272	0.079	-0.249	0.015	-0.117	0	0	0
FLNC	Filamin C, gamma (actin binding protein 280)	1.816	na	0.475	1.039	0.806	na	na	0.418	-0.624	0.092	0.797	-0.071	0.239	0.716	0.416	0.175	0.096	0.183	na	0.141	0.07	na	-0.736	-0.333	0.313	-0.279	1.19	1.359	0.677	1.24	-0.147	-0.061	-0.21	0.201	0.144	0.247	0.974	0.35	-0.425	0.099	0.034	0.299	0.169	0.234	0	0	0
GTF2IP1	General transcription factor II, i, pseudogene 1	0.964	0.189	-0.228	1.053	0.195	na	na	0.55	0.258	-0.008	0.526	na	0.123	0.163	0.546	0.41	-0.01	0.246	na	0.325	-0.428	-0.136	-0.009	-0.191	-0.1865	1.1075	-0.3145	1.1775	0.1215	-2.0565	-0.7345	-1.1785	-1.5185	-1.2385	-1.1975	0.1765	-0.6765	-0.9995	0.1425	0.1955	-1.4365	1.376	1.277	1.3265	0	0	0
SBDSP	Shwachman-Bodian-Diamond syndrome pseudogene	0.475	0.091	-0.429	0.578	-0.076	0.657	-1.557	0.35	0.018	-0.152	0.619	na	0.063	0.053	0.337	0.703	0.151	-0.002	na	0.28	-0.284	-0.119	0.065	-0.113	0.6815	0.3025	-0.2885	0.2825	0.2795	-0.3385	-0.0965	-0.0465	-0.0835	0.3995	-0.5865	-0.2265	0.8955	-0.1445	0.5295	0.3765	-0.0735	0.686	1.041	0.8635	0	0	0
FLJ43663	Hypothetical protein FLJ43663	1.077	0.07	-0.076	1.07	0.186	0.6	0.176	0.214	0.166	0.043	0.134	0.249	0.063	0.209	0.515	0.473	0.181	0.215	0.088	0.207	-0.127	0.043	-0.156	-0.08	0.104	-0.181	-0.222	na	-0.478	0.32	-0.62	0.025	-0.221	-0.192	-0.168	-0.207	0.305	-0.135	-0.314	0.023	-0.282	0.378	0.188	0.283	0	0	0
MAP2K7	Mitogen-activated protein kinase kinase 7	na	0.313	na	na	na	na	na	-0.285	0.282	0.618	na	na	na	na	0	na	0.194	na	na	na	0.469	0.22	na	0.345	na	na	na	na	na	na	na	na	na	na	na	na	na	na	na	na	na	na	na	na	0	0	0
HSPB7	Heat shock 27kDa protein family, member 7 (cardiovascular)	0.134	0.341	0.753	0.244	0.672	na	0.394	0.144	0.306	0.29	0.166	0.094	0.158	0.16	0.278	0.299	0.066	0.66	0.062	0.318	0.336	0.146	na	0.241	na	-0.573	0.1	-0.328	na	-0.097	-0.23	-0.152	-0.174	-0.065	-0.137	-0.304	0.167	-0.23	-0.227	-0.214	-0.18	0.583	0.353	0.468	0	0	0
MGC5370	CDNA FLJ37519 fis, clone BRCAN2004699	-0.397	-0.324	-0.562	-0.243	-0.45	-0.039	2.676	0.021	-0.35	-0.414	0.103	-0.051	-0.384	-0.285	-0.175	-0.092	-0.118	1.641	2.134	-0.141	-0.377	-0.215	-0.041	-0.211	-0.06	-0.537	-0.536	-0.448	-0.117	0.223	2.494	0.176	0.371	-0.177	-0.092	0.093	-0.153	0.083	-0.436	0.314	0.03	-0.061	-0.299	-0.18	0	0	0
MGC13098	Hypothetical protein MGC13098	0.346	0.088	-0.149	0.529	0.16	0.037	0.057	0.048	0.213	0.187	0.664	0.358	0.09	0.14	0.533	0.159	0.037	0.16	-0.128	0.425	-0.049	-0.014	0.143	0.027	-0.3175	-0.1785	-0.3005	-0.4565	-0.3045	-0.3625	-0.0335	-0.1155	0.0185	-0.0455	0.0865	0.0045	0.2485	-0.1545	-0.3905	-0.3275	-0.0295	0.194	-0.021	0.0865	0	0	0
OR2A9P	Olfactory receptor, family 2, subfamily A, member 9 pseudogene	na	0.154	na	na	na	-0.349	-0.596	0.143	0.394	0.03	0.428	0.157	0.252	-0.196	0.258	0.588	-0.114	na	0.615	-0.115	-0.104	0.042	-0.303	-0.122	na	na	na	0.6615	na	1.7615	0.4325	0.7825	0.8295	0.6385	0.6015	0.5335	1.3645	0.5745	0.0715	0.7755	0.8305	-1.145	0.072	-0.5365	0	0	0
UI-CF-DU1-AAV-F-18-0-UI		0.571	0.184	-0.05	0.356	0.025	0.897	-0.006	0.094	0.027	0.26	na	0.232	0.034	na	na	0.397	0.159	0.005	na	na	-0.227	-0.142	na	-0.185	0.7555	0.0395	-0.3745	-0.0355	0.4165	0.3235	0.2445	0.5615	0.6525	0.3175	0.4315	0.5505	0.6755	0.5425	0.3105	0.9785	0.4575	-0.703	-0.906	-0.8045	0	0	0
LOC285401	Hypothetical protein LOC285401	-0.05	0.141	0.121	-0.078	0.152	na	1.382	-0.156	0.524	0.094	-0.031	na	0.094	0.095	0.088	0.105	0.127	na	na	0.207	0.395	0.135	0.08	0.203	na	na	na	na	na	-0.106	-0.505	-0.732	-0.343	-0.451	-0.578	-0.439	-0.257	-0.573	-0.548	-0.339	-0.719	0.496	0.642	0.569	0	0	0
FLJ34048	Hypothetical protein FLJ34048	0.987	-0.184	0.074	0.776	0.146	na	na	0.35	0.101	-0.169	0.163	0.156	0.135	0.161	0.408	0.292	0.122	0.204	na	0.202	-0.158	0.023	0.021	-0.038	2.078	-0.291	-0.345	-0.477	-0.65	-0.498	-0.268	-0.4	-0.434	-0.386	-0.04	-0.171	0.11	-0.34	-0.424	-0.327	-0.298	0.059	-0.167	-0.054	0	0	0
LOC285033	Hypothetical protein LOC285033	0.137	0.498	-0.323	-0.034	0.215	na	-0.114	-0.059	-0.4	0.492	na	0.187	0.129	0.104	0.026	-0.024	0.049	0.268	0.017	0.091	0.156	-0.205	0.114	0.022	-0.123	na	na	na	-0.379	-0.297	-0.071	-0.072	-0.217	0.157	0.167	0.138	-0.026	0.082	0.218	0.355	0.108	na	-0.121	-0.121	0	0	0
TRD@	T cell receptor delta locus	0.954	-0.146	-0.018	0.498	0.183	0.397	0.268	0.29	0.094	0.26	0.371	0.219	-0.021	-0.055	0.236	0.257	0.261	0.248	na	0.277	-0.03	-0.258	na	-0.144	0.2625	3.4815	0.4435	1.8785	2.3925	0.2635	1.2045	0.1215	0.5785	0.0835	0.6155	0.0325	0.4255	0.1115	-0.3375	0.5065	0.0555	0.309	0.238	0.2735	0	0	0
RAI3	CDNA clone IMAGE:4471726	0.064	0.084	0.491	0.122	0.171	-0.264	0.087	-0.141	0.018	0.297	-0.326	0.074	0.103	0.089	-0.024	-0.227	-0.347	0.587	0.282	-0.007	0.4	na	-0.117	0.142	-2.0055	-1.6015	-1.9435	-1.8385	-1.4835	0.1685	-0.4665	na	-0.1005	-0.0885	0.1405	0.2305	-0.7485	0.0835	-0.7225	-0.3415	0.1155	-0.311	-0.958	-0.6345	0	0	0
UI-E-EJ0-AHJ-E-07-0-UI		1.232	-0.152	0.18	0.076	0.062	na	na	0.164	0.05	0.211	0.183	na	0.214	na	-0.044	-0.066	-0.021	na	na	-0.022	0.01	0.017	-0.4	-0.124	2.4725	2.3965	3.1015	1.1655	2.3905	1.6895	2.2135	2.6055	3.4045	3.6915	2.5945	0.9985	1.9245	2.5965	2.4065	0.9195	1.7705	0.192	0.717	0.4545	0	0	0
IGFL2	Insulin growth factor-like family member 2	-0.25	0.349	-0.027	-0.24	0.23	na	na	0.542	-0.151	0.414	-0.115	na	0.184	0.384	0.161	0.162	na	-1.537	na	0.315	0.676	0.002	-0.089	0.196	na	na	na	na	na	-0.525	-0.216	-0.272	-0.212	-0.237	-0.404	-0.346	-0.478	-0.379	-0.223	-0.404	-0.173	na	0.487	0.487	0	0	0
ZBTB10	Zinc finger and BTB domain containing 10	-1.249	-0.384	-0.738	-0.322	-0.738	na	na	0.027	-0.258	-0.753	0.612	na	-0.562	-0.077	-0.514	-0.382	-0.67	-0.936	na	-0.275	-0.343	-0.087	na	-0.215	0.955	1.668	-0.072	na	1.192	0.473	0.791	0.702	0.868	0.622	0.258	0.59	0.226	0.251	0.509	1.205	0.715	na	-0.434	-0.434	0	0	0
LOC285045	Hypothetical protein LOC285045	0.237	0.295	0.529	0.234	0.11	na	na	-0.077	0.313	0.111	-0.052	na	0.129	-0.051	0.116	0.015	0.103	0.128	na	0.206	0.315	0.433	-0.006	0.247	-0.073	0.22	0.278	0.212	0.103	0.826	0.106	0.114	0.398	0.132	0.166	-0.068	0.703	0.243	0.075	0.304	0.369	na	0.094	0.094	0	0	0
FLJ12303	Transcribed locus, strongly similar to XP_509249.1 PREDICTED: similar to leucine-rich repeats and IQ motif containing 1 [Pan troglodytes]	-0.065	na	-0.632	-0.354	-0.459	0.57	0.119	-0.13	-0.134	-0.86	-0.064	-0.751	-0.597	-0.311	-0.214	-0.337	na	-0.551	na	-0.29	-0.107	-0.359	-0.134	-0.2	-0.3855	-0.0085	-0.2645	na	0.5075	0.0475	-0.3245	-0.3345	-0.2735	-0.1905	0.0755	-0.1055	-0.0815	-0.0765	-0.1725	-0.0155	-0.1995	0.283	0.178	0.2305	0	0	0
SEPT15	15 kDa selenoprotein	0.103	na	-0.017	0.248	0.037	-0.17	na	-0.168	-0.221	-0.138	0.077	0.498	-0.13	0.048	0.16	0.117	0.056	0.076	na	-0.013	0.159	-0.001	-0.015	0.048	na	na	na	na	na	0.732	0.204	-0.115	0.173	-0.059	0.034	-0.019	0.237	-0.135	0.006	0.069	-0.343	na	-0.001	-0.001	0	0	0
TMEM16G	Transmembrane protein 16G	0.228	-0.219	0.304	0.215	0.287	na	-0.29	0.11	-0.073	-0.219	0.047	0.022	0.026	0.134	0.054	na	0.081	0.591	na	0.179	-0.054	0.145	0.078	0.056	na	-0.105	-0.396	na	na	-0.331	-0.385	-0.047	0.072	0.842	-0.001	-0.105	-0.163	0.055	0.017	0.249	0.501	na	0.384	0.384	0	0	0
LOC148413	Similar to hypothetical protein LOC148413	0.109	-0.175	0.358	0.313	0.396	na	0.957	0.149	0.029	0.115	0.128	0.255	0.172	0.214	0.29	0.016	0.059	0.445	na	-0.027	-0.191	-0.04	-0.146	-0.126	0.002	-0.154	-0.166	-0.287	0.038	0.748	-0.245	-0.098	-0.349	-0.209	0.095	-0.147	0.288	-0.271	-0.445	0.186	0.028	0.257	0.185	0.221	0	0	0
LOC152742	Hypothetical protein LOC152742	-0.339	-0.004	0.063	0.06	-0.027	-0.063	na	0.492	-0.036	na	-0.015	0.181	-0.07	0.027	-0.058	-0.027	0.017	0.145	-0.223	-0.068	0.018	-0.009	0.134	0.048	-0.2255	-0.1885	1.0105	-0.3455	0.2415	1.3615	-0.3755	-0.3885	-0.0135	-0.1925	-0.1865	-0.0175	1.0755	0.0785	-1.4045	0.0925	-0.1565	0.644	0.229	0.4365	0	0	0
LOC85028	Chromosome 1 open reading frame 79	0.71	0.033	0.006	0.004	-0.031	-0.434	-1.084	-0.14	-0.596	0.049	0.01	0.486	0	0.077	0.034	0.048	-0.049	0.023	na	0.001	0.047	0.034	-0.058	0.008	0.554	-0.207	-0.33	-0.496	0.016	0.389	0.139	0.238	0.228	0.313	0.297	0.422	0.366	0.408	0.18	0.138	0.413	-0.732	-0.492	-0.612	0	0	0
DKFZp761K1423	Transcribed locus, strongly similar to XP_511760.1 PREDICTED: similar to solute carrier family 16, member 3; monocarboxylate transporter 3 [Pan troglodytes]	-0.048	na	-0.307	-0.292	-0.218	0.196	0.441	0.181	-0.086	-0.329	0.099	-0.537	-0.085	-0.227	-0.124	-0.135	-0.055	-0.401	0.574	-0.29	-0.371	-0.171	-0.027	-0.19	-2.3835	-1.9685	-2.3515	-2.1255	-2.1265	-2.6105	-1.6925	-2.9735	-2.7625	-2.2115	-2.8205	-2.7955	-2.9925	-2.6585	-2.8205	-2.9255	-2.9475	3.386	2.933	3.1595	0	0	0
ANKRD28	Ankyrin repeat domain 28	-0.218	-0.227	-0.462	-0.098	-0.318	0.481	0.814	0.327	-0.318	na	0.246	-0.231	-0.216	-0.111	-0.016	-0.243	0.029	-0.448	0.321	-0.252	-0.192	-0.01	-0.144	-0.115	-0.457	0.285	0.288	1.134	0.022	1.254	0.401	0.741	-0.086	0.709	0.284	1.062	-0.516	0.625	0.201	0.237	0.394	-1.266	-1.204	-1.235	0	0	0
APS	Adaptor protein with pleckstrin homology and src homology 2 domains	0.195	0.184	0.08	1.058	0.082	0.118	0.043	0.172	0.253	0.162	-0.081	0.07	0.301	0.244	0.191	0.28	-0.094	0.285	na	0.278	0.057	-0.111	na	-0.027	0.072	0.16	0.219	na	0.038	0.374	-0.165	-0.052	0.012	-0.004	0.068	-0.157	-0.152	0.014	-0.001	-0.024	-0.042	na	0.096	0.096	0	0	0
C6orf52	Chromosome 6 open reading frame 52	-0.2	-0.311	0.044	-0.101	-0.07	0.352	0.593	-0.288	-0.243	0.081	-0.038	na	0.063	0.063	0.051	-0.01	0.312	0.045	0.39	-0.06	0.024	0.198	0.127	0.116	0.403	-0.117	0.063	-0.033	-0.136	0.508	-0.236	-0.163	0.079	-0.158	-0.303	-0.127	0.671	-0.107	-0.598	0.216	-0.18	0.307	0.407	0.357	0	0	0
CYFIP2	Cytoplasmic FMR1 interacting protein 2	0.109	0.299	0.247	0.082	0.106	0.544	0.144	na	-0.265	0.163	-0.142	-0.185	0.123	0.223	0.13	0.162	0.196	0.091	-0.052	0.018	-0.021	-0.042	-0.081	-0.048	-2.0555	-1.7345	-1.5865	-1.0915	-1.5395	-2.9085	-1.7285	-2.4045	-2.5055	-3.1905	-2.6815	-1.5435	-2.0855	-1.7425	-1.2375	-2.6285	-2.8085	1.958	2.045	2.0015	0	0	0
ELA2B	Elastase 2B	0.017	-0.09	0.046	0.363	0.062	-0.087	-0.25	-0.166	0.104	na	0.725	0.45	0.017	-0.13	0.047	0.072	-0.028	0.009	-0.344	0.145	0.134	-0.095	0.189	0.076	na	-0.172	-0.61	na	-0.123	-0.071	-0.206	-0.196	-0.154	-0.218	-0.053	-0.16	-0.073	-0.307	-0.15	-0.48	-0.241	0.552	0.108	0.33	0	0	0
KIAA0256	KIAA0256 gene product	-0.144	-0.095	-0.101	-0.205	-0.217	0.298	na	-0.151	-0.193	-0.193	-0.035	-0.259	0.02	-0.031	-0.25	-0.013	0.109	-0.45	0.69	-0.025	-0.025	0.14	0.15	0.088	0.442	-0.013	0.073	-0.057	0.169	0.266	0.077	0.047	0.15	0.01	0.067	-0.059	0.283	0.037	-0.195	0.089	-0.339	na	-0.192	-0.192	0	0	0
LOC149351	Hypothetical protein LOC149351	0.147	-0.014	0.124	0.051	0.273	-0.303	0.503	-0.193	na	-0.011	0.088	0.031	0.117	0.005	0.047	-0.023	0.062	0.071	0.24	-0.005	0.026	0	0.159	0.062	-0.6175	-0.3845	0.5045	0.5105	0.1255	0.4595	-0.4465	-0.2445	-0.1295	-0.0085	-0.2245	-0.2125	1.0905	0.0155	-0.9855	0.0955	-0.1995	0.513	0.388	0.4505	0	0	0
LOC150568	Hypothetical protein LOC150568	-0.104	0.104	-0.071	-0.132	-0.103	0.175	na	-0.19	0.099	-0.242	0.562	-0.097	0.045	-0.003	-0.041	-0.038	0.081	-0.149	0.39	-0.002	-0.049	0.082	0.003	0.012	0.827	1.358	0.435	0.325	0.203	0.348	-0.079	-0.113	-0.076	-0.05	0.073	-0.024	0.516	-0.155	0.166	0.54	0.039	na	0.19	0.19	0	0	0
LOC196337	Similar to mFLJ00251 protein	0.552	0.162	0.242	0.082	0.223	0.169	-0.042	0.275	-0.032	0.035	-0.108	0.186	0.115	0.224	0.11	-0.12	-0.004	0.331	na	0.221	0.056	-0.086	na	-0.015	-0.832	-0.383	-0.129	-0.237	-0.576	0.834	-0.24	-0.169	-0.16	0.161	-0.09	0.001	0.382	-0.126	-0.289	-0.046	0.044	na	0.093	0.093	0	0	0
LOC202781	Hypothetical protein LOC202781	0.39	0.064	-0.028	0.507	0.082	-0.473	na	0.045	0.205	0.063	0.051	0.439	0.02	0.005	0.203	0.144	-0.02	0.212	-0.127	0.056	0.155	-0.13	0.328	0.118	1.3955	1.0745	0.3055	0.9275	1.0255	0.1865	0.4025	0.5355	0.3695	0.4455	0.4775	0.9385	0.8725	0.5865	1.0185	1.1385	0.3435	-1.214	-0.649	-0.9315	0	0	0
LOC255313	Hypothetical protein LOC255313	0.35	0.034	0.144	0.495	na	0.055	0.123	0.243	0.453	-0.054	0.286	0.42	0.16	0.087	0.144	0.123	0.114	0.399	-0.044	0.237	0.206	0.118	-0.053	0.09	-0.8305	-0.3195	-0.5105	-0.5715	-0.4185	-0.0295	-0.3505	-0.4035	-0.1645	-0.4025	-0.3215	-0.4385	-0.3665	-0.1125	-0.4445	-0.5405	0.0645	0.421	0.264	0.3425	0	0	0
LOC283143	Hypothetical protein LOC283143	0.246	0.097	0.14	0.22	0.12	0.869	0.307	-0.201	0.152	0.206	-0.176	0.25	0.031	0.224	0.15	0.08	0.208	0.427	na	0.149	0.173	0.135	0.052	0.12	na	na	1.238	na	na	1.147	-0.068	0.26	0.158	-0.051	0.004	0.157	0.821	0.041	-0.089	0.208	0.278	na	0.136	0.136	0	0	0
UI-E-CQ0-ADO-G-07-0-UI	T cell receptor alpha chain (TCRA)	0.106	-0.073	0.189	0.097	0.057	0.166	na	0.045	0.617	0.194	-0.064	0.162	0.078	-0.014	0.091	0.178	0.115	0.217	0.262	0.033	0.239	0.291	0.262	0.264	-1.0085	-0.9815	1.2725	-0.9575	-0.3865	-1.5235	-1.0015	-0.9865	-0.8605	-1.0255	-0.2735	-1.1225	-1.0875	-1.1205	-1.1335	-1.4235	-1.1925	1.651	0.202	0.9265	0	0	0
LOC253017	Steroid 5 alpha-reductase 2-like 2	0.77	-0.283	-0.013	0.02	0.028	-0.615	-0.952	-0.295	-0.298	-0.083	-0.106	0.137	-0.069	-0.073	-0.001	-0.023	0.049	0.027	-0.75	-0.011	-0.124	-0.28	0.069	-0.112	na	na	na	na	na	0.527	0.366	na	0.066	na	-0.08	0.08	na	-0.112	-0.139	0.221	na	na	0.119	0.119	0	0	0
PARG	Poly (ADP-ribose) glycohydrolase	-0.593	-0.221	-0.086	-0.832	-0.302	0.542	0.237	0.073	-0.226	-0.275	-0.118	-0.086	-0.113	-0.215	-0.257	-0.273	-0.1	-0.516	0.401	-0.274	-0.169	0.32	0.124	0.092	0.558	0.208	0.843	0.42	0.137	0.514	0.253	0.157	0.482	0.174	0.726	0.127	0.299	0.904	0.539	0.396	1.019	-0.365	0.111	-0.127	0	0	0
HSPA1L	Heat shock 70kDa protein 1-like	0.016	-0.046	0.402	0	0.253	2.317	-0.387	-0.06	0.171	-0.176	0.123	0.02	0.164	0.138	0.028	-0.601	-0.138	0.251	-0.161	0.021	-0.034	0.072	0.113	0.05	-1.792	-2.064	-1.748	-1.715	-1.156	-2.476	na	-1.91	-2.276	-1.771	-2.653	-2.442	-2.352	-1.948	-1.409	-2.162	-1.825	3.24	0.09	1.665	0	0	0
IFRG15	Interferon responsive gene 15	0.21	-0.159	0.14	0.354	0.248	0.68	0.262	-0.413	-0.404	0.061	-0.035	0.461	0.095	0.182	0.131	0.264	0.249	0.11	0.188	0.132	0.264	0.25	0.151	0.222	0.0255	-0.1365	-0.0185	-0.2735	0.0815	-0.4755	-0.2685	-0.1475	-0.1575	-0.1785	-0.1285	-0.2765	-0.0425	-0.3995	-0.3385	-0.4745	-0.2475	0.091	-0.044	0.0235	0	0	0
LOC202051	Hypothetical protein LOC202051	0.265	-0.02	0.459	0.126	0.303	0.109	0.263	0.115	-0.076	-0.106	-0.043	-0.172	0.081	0.046	0.088	-0.006	-0.019	0.497	0.088	0.045	0.079	0.039	-0.149	-0.01	0.307	0.076	0.284	0.074	0.139	1.129	0.264	0.336	0.19	0.298	0.173	0.078	-0.07	0.191	0.331	0.249	0.188	na	-0.228	-0.228	0	0	0
MEIS4	Meis1, myeloid ecotropic viral integration site 1 homolog 4 (mouse)	0.016	0.025	0.335	0.18	0.294	0.079	0.092	0.551	0.011	-0.12	-0.083	0.01	0.028	0.053	0.032	0.064	-0.032	0.183	0.014	0.049	0.151	-0.016	na	0.068	0.33	0.608	-0.843	0.822	0.236	-0.385	-0.531	-0.268	-0.595	-0.492	-0.588	-0.439	-0.657	-0.314	0.695	0.121	-0.387	0.15	0.796	0.473	0	0	0
DKFZP564C186	DKFZP564C186 protein	0.422	0.267	0.593	0.331	0.521	na	na	-0.144	0.408	0.185	0.013	0.361	0.216	0.096	0.158	0.126	0.013	0.355	na	0.228	0.311	-0.306	na	0.003	-1.426	-1.143	-0.722	-1.374	-1.101	1.063	-0.338	-0.299	-0.155	-0.315	0.014	0.029	0.555	0.116	-1.007	-0.062	-0.131	0.48	0.066	0.273	1	919739	934795
G1P2	Interferon, alpha-inducible protein (clone IFI-15K)	-0.006	0.184	0.221	0.235	0.246	0.495	0.563	-0.095	0.435	-0.002	na	na	0.056	0.13	0.297	na	0.102	0.4	na	0.232	0.183	0.012	-0.34	-0.048	0.5475	0.3525	0.5335	0.4535	0.3605	-0.2305	0.5735	0.3695	1.1365	0.2185	0.0445	-0.2455	0.2745	-0.1215	-0.0795	0.5885	-0.0245	0.299	0.028	0.1635	1	988946	989986
AGRN	Agrin	-0.049	0.084	0.35	0.152	0.211	0.347	0.141	0.114	0.138	0.075	-0.193	-0.018	0.097	0.039	0.027	0.078	0.031	0.46	0.114	0.08	0.247	0.212	0.036	0.165	0.508	0.92	0.397	0.202	0.586	0.076	0.188	0.258	0.153	0.182	0.19	0.09	0.459	0.296	0.421	0.245	0.147	-0.273	0.093	-0.09	1	995677	1031235
TNFRSF18	Tumor necrosis factor receptor superfamily, member 18	-0.349	0.279	0	-0.151	-0.168	-0.173	-0.591	0.481	-0.352	-0.114	0.145	-0.398	-0.208	-0.117	-0.128	-0.422	-0.301	-0.076	-0.259	-0.296	-0.192	0.141	-0.03	-0.027	2.3875	2.8025	2.0055	2.8235	2.4345	1.8375	1.5065	1.5445	1.3095	0.6515	1.4965	1.4075	-0.2035	0.7515	1.9275	1.2045	1.9375	-1.795	-1.148	-1.4715	1	1178894	1182012
Cab45	Stromal cell derived factor 4	0.134	0.18	0.442	0.066	0.416	-0.541	0.432	-0.119	0.236	0.207	-0.083	0.14	0.209	0.146	0.126	0.118	0.123	0.345	0.074	0.19	0.075	0.054	-0.07	0.02	-1.3735	-1.2115	-0.1065	-1.2015	-0.6075	0.0245	-0.6075	-0.7575	-0.7655	-0.2875	-0.6735	0.0025	0.0965	-0.2355	-0.8295	-0.3585	-0.4205	0.783	0.686	0.7345	1	1180538	1207334
TNFRSF4	Tumor necrosis factor receptor superfamily, member 4	na	0.181	na	na	na	na	na	-0.024	-0.129	0.035	-0.027	na	na	na	na	na	na	na	na	na	0.314	0.021	-0.061	0.091	na	na	na	na	na	na	na	na	na	na	na	na	na	na	na	na	na	na	na	na	1	1186630	1189435
SCNN1D	Sodium channel, nonvoltage-gated 1, delta	na	0.2	0.432	na	0.13	0.114	na	-0.006	0.269	0.345	na	na	0.395	na	0.044	-0.126	-0.02	0.146	na	0.335	0.089	-0.031	na	0.029	na	na	na	na	na	-0.276	-0.545	na	-0.564	-0.239	na	-0.253	na	-0.235	-0.138	-0.396	-0.564	na	0.332	0.332	1	1255891	1267327
CENTB5	Centaurin, beta 5	-0.046	0.205	0.589	0.262	0.389	na	na	0.141	0.195	na	0.248	0.201	0.161	0.224	0.26	0.183	-0.071	0.465	na	0.224	0.2	-0.075	-0.007	0.039	-0.35	0.459	0.13	-0.286	0.146	-0.632	-0.361	-0.425	-0.687	-0.573	-0.554	-0.47	-0.529	-0.432	-0.118	-0.738	-0.505	0.63	0.518	0.574	1	1267693	1284912
AKIP	Aurora kinase A interacting protein 1	-0.035	-0.062	-0.198	-0.155	-0.034	na	na	-0.219	0.033	-0.064	0.233	-0.127	0.029	0.083	-0.043	-0.201	-0.109	-0.05	0.159	-0.06	0.018	0.069	0.051	0.046	0.417	-0.041	-0.358	0.324	0.217	0.85	-0.125	0.259	0.23	-0.113	0.121	0.24	0.029	0.129	0.31	-0.066	-0.035	-0.647	-0.613	-0.63	1	1349033	1350503
WARP	Von Willebrand factor A domain containing 1	0.086	0.362	0.562	0.372	0.681	-0.469	na	0.27	0.288	0.343	-0.051	0.205	0.21	0.224	0.262	0.072	0.016	0.729	na	0.349	0.204	0.11	-0.026	0.096	2.2005	1.4225	2.2175	1.8475	1.8425	0.7975	1.0205	0.8865	0.5945	0.1435	0.6265	0.1985	1.0285	0.7455	0.7035	0.1685	0.6615	-0.87	0.913	0.0215	1	1456176	1461412
ATAD3B	ATPase family, AAA domain containing 3B	-0.117	-0.225	0.137	0.123	0.007	-0.061	0.492	na	-0.039	-0.189	0.002	0.11	-0.026	-0.005	0.138	-0.163	-0.167	0.089	0.387	0.033	na	-0.093	0.137	0.022	-0.1465	-0.3505	0.5425	-0.4285	-0.2475	0.8705	-0.3195	-0.3235	-0.1585	-0.2635	-0.1515	-0.1575	0.8535	0.0245	-0.6975	-0.0845	-0.2025	0.323	0.008	0.1655	1	1492476	1518495
HSPC182	Ssu72 RNA polymerase II CTD phosphatase homolog (yeast)	-0.006	0.109	0.079	0.147	0.013	-0.183	0.356	-0.045	-0.087	-0.024	0.13	-0.042	0.107	0.219	0.107	0.479	0.038	0.093	0.057	0.225	-0.118	-0.179	0.008	-0.096	-0.1075	-0.7775	-0.2575	-0.6275	-0.0535	0.0025	0.0485	0.0115	-0.0655	-0.1015	0.3465	-0.0875	-0.1775	-0.0735	0.5495	0.2715	0.0735	-0.221	-0.208	-0.2145	1	1562321	1595529
FLJ13052	NAD kinase	-0.551	0.102	0.392	0.098	0.093	na	-0.801	0.328	-0.138	0.408	0.092	na	0.197	0.022	-0.053	-0.279	-0.341	0.189	na	0.024	0.145	-0.089	-0.103	-0.016	-0.384	0.628	0.963	0.772	0.505	-0.075	0.35	0.247	0.264	0.165	0.53	0.483	-0.053	0.31	0.411	0.213	0.152	-0.498	-0.314	-0.406	1	1714840	1743670
GNB1	Guanine nucleotide binding protein (G protein), beta polypeptide 1	-0.435	-0.103	0.267	0.107	0.167	-0.068	0.217	0.153	-0.103	-0.073	0.367	-0.061	-0.063	-0.057	-0.014	-0.06	-0.016	0.014	0.018	0	0.157	0.018	0.137	0.104	-0.63	0.031	-0.146	-0.201	-0.158	-1.035	-0.163	-0.396	-0.809	-0.862	-0.684	-0.692	-0.567	-0.75	-0.137	-0.472	-0.761	0.25	0.512	0.381	1	1748892	1854657
GABRD	Gamma-aminobutyric acid (GABA) A receptor, delta	-0.014	0.218	0.624	0.518	0.906	na	na	na	0.442	0.213	-0.046	0.094	0.423	na	0.131	0.146	-0.014	0.732	na	0.538	0.171	-0.162	-0.305	-0.099	na	na	na	na	na	-1.212	-1.429	-1.923	-2.116	-1.834	-1.977	-1.833	-2.237	-1.835	-1.643	-1.933	-1.683	na	2.182	2.182	1	1983005	1994352
PRKCZ	Protein kinase C, zeta	-0.312	0.081	0.2	0.151	0.209	0.424	0.059	0.074	-0.013	0.208	0.123	-0.126	0.149	0.054	0.041	-0.101	-0.071	0.128	-0.049	0.029	-0.308	-0.13	-0.265	-0.234	-2.534	-1.731	-1.843	-1.127	-2.527	-1.725	-1.629	-1.761	-1.755	-1.907	-1.786	-1.921	-1.903	-1.694	-1.579	-1.88	-1.748	2.325	1.435	1.88	1	2014071	2148988
FLJ31031	Chromosome 1 open reading frame 86	0.085	0.146	0.355	0.194	0.231	-0.218	0.236	0.074	-0.014	0.072	0.077	0.078	0.135	0.081	0.086	0.109	0.002	0.309	-0.131	0.057	0.122	0.031	-0.027	0.042	0.0645	-0.0055	0.1415	-0.3865	-0.2555	0.7655	-0.1355	-0.0275	0.0025	0.0435	0.0695	-0.0275	0.3615	0.0305	-0.1355	0.1295	0.0725	0.062	0.067	0.0645	1	2153145	2157186
SKI	V-ski sarcoma viral oncogene homolog (avian)	0.059	0.134	0.237	0.152	0.207	-0.152	0.07	-0.063	0.142	0.197	-0.083	0.171	0.197	0.086	0.09	0.052	-0.09	0.289	-0.103	0.177	0.242	-0.061	0.029	0.07	-3.6745	-3.2575	-3.3125	-3.6325	-3.6075	-3.2625	-3.4975	-3.6785	-3.5865	-3.4285	-3.6275	-3.5165	-3.8145	-3.4725	-3.2985	-3.4545	-3.3075	6.49	0.251	3.3705	1	2192296	2271618
FLJ13941	Hypothetical protein FLJ13941	-0.526	0.125	0.003	0.098	0.03	-0.044	0.195	0.371	0.14	0.113	0.03	-0.012	0.108	0.016	0.118	-0.016	-0.013	0.05	-0.202	0.151	0.026	-0.275	na	-0.125	-0.429	-0.407	-0.301	na	-0.442	0.486	-0.697	-0.296	-0.66	-0.178	-0.125	0.016	-0.391	-0.237	0.038	-0.123	-0.055	na	0.034	0.034	1	2284858	2355155
RER1	RER1 retention in endoplasmic reticulum 1 homolog (S. cerevisiae)	na	0.177	0.187	0.203	0.369	na	0.624	0.089	0.051	0.027	na	0.014	0.02	-0.302	0.191	0.125	0.166	0.032	0.145	0.043	0.066	0.097	0.328	0.164	-0.235	0.116	0.163	na	0.408	0.228	-0.449	0.126	-2.9	-0.341	-0.085	-0.199	0.471	0.144	-0.47	-0.024	0.085	na	0.095	0.095	1	2355434	2367350
PEX10	Peroxisome biogenesis factor 10	0.337	0.086	0.88	0.358	0.342	na	na	0.075	0.307	0.312	-0.046	-0.019	0.207	0.411	0.16	0.044	0.074	0.568	na	0.12	0.301	0.288	-0.013	0.192	-0.89	-0.222	0.027	-0.382	-0.291	-1.015	-0.562	-0.999	-0.975	-0.907	-1.07	-0.851	-0.854	-0.98	-0.457	-1.026	-1.039	1.17	1.264	1.217	1	2368405	2376172
PLCL4	Phospholipase C-like 4	na	0.291	na	na	na	na	na	na	na	na	na	na	na	na	na	na	na	na	na	na	na	na	na	na	na	na	na	na	na	na	na	na	na	na	na	na	na	na	na	na	na	na	na	na	1	2389581	2469131
TNFRSF14	Tumor necrosis factor receptor superfamily, member 14 (herpesvirus entry mediator)	-0.258	0.552	0.471	0.197	0.384	na	-0.068	0.052	0.236	0.434	-0.287	0.136	0.309	0.208	0.166	0.246	0.259	0.379	-0.156	0.412	0.214	0.06	-0.059	0.072	0.215	0.039	1.159	0.017	0.14	-0.472	0.193	0.286	0.407	0.266	0.29	0.487	0.058	0.304	0.433	-0.255	0.216	-0.621	0.077	-0.272	1	2521455	2528915
ARHGEF16	Rho guanine exchange factor (GEF) 16	0.145	0.083	0.163	0.123	0.205	-0.449	0.101	0.051	-0.036	-0.016	0.17	0.084	0.064	0.011	0.096	0.008	-0.046	0.345	-0.051	0.121	-0.012	-0.15	-0.088	-0.083	-0.1705	-0.1135	-0.4835	-0.0235	-0.0975	0.3555	0.2545	0.2445	0.0615	0.0455	0.1375	-0.0155	-0.1655	0.0275	0.0525	-0.1115	-0.0285	-0.559	-0.25	-0.4045	1	3394397	3420832
EGFL3	EGF-like-domain, multiple 3	-0.092	0.195	0.343	0.212	0.249	0.435	0.046	0.009	0.075	0.133	0.053	0.139	0.084	0.063	0.153	0.044	0.03	0.377	0.096	0.22	0.154	0.059	-0.022	0.064	-0.3145	-0.5505	-0.3715	-0.4505	-0.4685	-0.3445	-0.1835	-0.0715	-0.2225	-0.0385	-0.1895	-0.0425	0.0315	-0.0845	0.0755	-0.1355	-0.0635	0.275	0.292	0.2835	1	3429641	3471169
LOC127262	Family with sequence similarity 79, member A	-0.115	0.02	0.019	0.15	-0.055	-0.491	-0.438	-0.084	0.343	-0.094	0.076	0.354	-0.015	-0.085	0.136	0.236	0.129	0.232	-0.438	0.11	0.043	-0.197	0.113	-0.014	-2.24	-2.227	-1.213	-1.951	-2.188	-1.712	-1.212	-1.631	-1.671	-1.413	-1.578	-1.523	-1.881	-1.681	-1.468	-1.665	-1.489	1.487	1.953	1.72	1	3564723	3569846
KIAA0495	KIAA0495	0.174	0.061	0.314	0.188	0.178	0.009	0.245	0.171	0.037	0.332	-0.121	0.075	0.077	0.164	0.062	-0.065	-0.169	0.163	-0.111	0.19	-0.074	0.016	-0.005	-0.021	0.199	0.155	0.341	0.405	0.352	0.739	0.326	0.228	0.142	0.079	0.524	0.601	0.723	0.589	0.428	0.376	0.244	-0.447	-0.207	-0.327	1	3675707	3712155
KIAA0562	Glycine-, glutamate-, thienylcyclohexylpiperidine-binding protein	-1.034	-0.01	-0.014	0.022	-0.129	-0.153	na	-0.073	0.006	-0.129	0.254	0.083	-0.108	-0.143	0.025	-0.096	-0.18	-0.252	0.027	-0.034	-0.193	-0.187	0.212	-0.056	na	-0.416	-0.731	na	-0.313	0.004	-0.018	-0.06	-0.077	0.063	0.216	0.207	-0.009	-0.032	0.061	0.194	0.008	na	-0.143	-0.143	1	3751810	3796935
DFFB	DNA fragmentation factor, 40kDa, beta polypeptide (caspase-activated DNase)	0.045	0.008	0.212	0.376	0.215	-0.093	-0.175	-0.074	0.097	0.287	0.033	0.491	0.116	0.029	0.097	0.242	0.113	0.309	-0.058	0.18	0.157	-0.037	0.19	0.103	-0.2735	0.2065	-0.1925	0.6395	0.0185	-0.4835	-0.0415	-0.2585	-0.3595	-0.1615	-0.2995	-0.2505	-1.2105	-0.5005	-0.0705	-0.4095	-0.7065	0.248	-0.157	0.0455	1	3797002	3825141
KCNAB2	Potassium voltage-gated channel, shaker-related subfamily, beta member 2	-0.047	na	0.433	0.341	0.397	0.539	na	na	na	na	na	0.27	0.148	0.08	0.184	0.17	0.056	0.591	-0.141	0.368	na	na	na	na	-3.341	-2.648	-1.554	-2.688	-2.949	-1.566	-2.025	-2.523	-2.71	-2.346	-2.37	-2.526	-2.959	-2.396	-2.215	-2.784	-2.265	2.918	2.402	2.66	1	6020646	6095505
CHD5	Chromodomain helicase DNA binding protein 5	na	0.416	na	na	na	na	na	-0.376	0.195	1.051	-0.345	na	na	na	0.165	0.138	-0.11	na	na	na	0.641	0.13	na	0.386	na	na	na	na	na	-1.409	-1.35	na	-1.167	-1.221	-1.175	na	na	-1.222	-1.423	na	-1.471	na	1.328	1.328	1	6096119	6174449
MDS1	Myelodysplasia syndrome 1	-0.052	-0.084	0.094	0.113	-0.078	-0.479	-0.487	0.143	-0.27	-0.163	na	-0.215	-0.066	-0.14	-0.09	-0.078	0.091	-0.233	-0.295	-0.128	0.012	0.027	-0.047	-0.003	-1.4435	-0.3505	-0.2655	-0.4785	-0.9715	0.5125	0.0175	-0.1685	0.0575	-0.0505	0.0805	-0.3265	0.3125	0.1125	-0.9785	-0.0455	-0.2985	0.341	-0.26	0.0405	1	6179347	6193945
FLJ32096	Hypothetical protein FLJ32096	0.084	-0.047	0.189	0.279	0.143	0.303	0.279	-0.172	0.343	0.304	-0.051	0.117	0.166	0.062	0.091	0.058	0.087	0.355	0.313	0.142	0.104	0.097	0.077	0.093	-0.535	-0.549	0.199	-0.479	-0.655	-0.023	0.216	0.109	-0.156	-0.212	-0.028	0.171	-0.245	-0.137	0.02	0.172	-0.174	-0.106	-0.42	-0.263	1	6203186	6215125
GPR153	G protein-coupled receptor 153	-0.068	na	0.33	0.163	0.189	-0.067	0.104	0.286	-0.377	0.152	0.196	0.084	0.101	0.102	0.131	-0.021	-0.12	0.45	-0.068	0.195	0.087	0.013	-0.129	-0.01	na	0.442	-0.05	1.264	-0.225	-0.562	-0.089	0.2	-0.021	-0.039	0.029	-0.262	-0.453	-0.175	0.069	-0.33	-0.118	na	0.184	0.184	1	6243122	6255301
BACH	Brain acyl-CoA hydrolase	0.023	0.109	0.024	0.323	0.234	0.241	na	0.034	-0.278	0.327	-0.32	0.058	0.242	0.246	0.126	0.147	0.137	0.235	na	0.22	-0.071	-0.198	-0.102	-0.124	-0.4795	-0.5565	-0.9985	-0.3645	-0.6295	-0.6115	-0.4155	-0.4055	-0.4745	-0.4275	-0.5185	-0.5155	-0.4255	-0.4495	-0.0495	-0.4005	-0.5415	0.847	0.418	0.6325	1	6258599	6388087
HES2	Hairy and enhancer of split 2 (Drosophila)	-0.428	0.121	0.503	0.154	0.4	0.557	0.05	-0.009	0.167	0.072	-0.019	0.064	0.205	0.037	0.046	0.045	0.01	0.4	na	0.154	0.145	0.142	-0.03	0.086	-0.248	-0.244	-0.122	-0.335	0.002	-0.301	-0.21	-0.082	0.022	-0.054	-0.149	-0.117	0.267	-0.072	-0.161	-0.199	-0.112	0.21	0.11	0.16	1	6406766	6418996
ESPN	Espin	na	0.341	na	na	na	-0.249	na	na	-0.035	na	na	na	na	na	na	na	na	na	na	na	na	-0.013	na	-0.013	na	na	na	na	na	na	na	na	na	na	na	na	na	na	na	na	na	na	na	na	1	6419114	6455255
TNFRSF25	Tumor necrosis factor receptor superfamily, member 25	0.038	-0.016	0.137	0.124	0.111	-0.361	-0.537	0.219	0.238	0.457	na	-0.098	0.075	0.121	0	0.091	0.029	0.06	-0.04	0.129	-0.056	-0.092	na	-0.074	-0.2355	-0.2055	0.3285	0.0965	0.0605	0.4545	0.2375	0.3965	0.9425	0.6455	0.2575	0.0085	-0.1185	0.4415	0.3255	0.0845	0.6715	-0.038	-0.145	-0.0915	1	6455477	6460533
HKR3	GLI-Kruppel family member HKR3	-0.209	0.256	0.111	0.06	0.087	0.383	0.251	-0.064	0.203	0.102	-0.008	0.112	0.217	0.107	0.151	0.157	0.115	0.134	-0.006	0.189	0.102	-0.021	0.037	0.039	0.0905	-0.1475	0.4625	-0.0475	-0.0565	1.0265	-0.1495	-0.1055	-0.1255	-0.1565	-0.2115	-0.0835	0.9585	-0.0525	-0.0895	-0.0965	-0.0295	0.132	0.117	0.1245	1	6549700	6583605
KLHL21	Kelch-like 21 (Drosophila)	-0.053	0.105	0.347	0.153	0.182	0.266	0.449	0.067	0.287	0.041	-0.297	0.045	0.114	0.079	0.143	0.087	0.171	0.94	0.217	0.11	0.171	-0.072	0.029	0.043	-1.4515	-1.1505	0.0785	-0.7305	-1.0265	-0.9375	-0.8535	-0.7115	-1.0245	-0.3105	-0.5705	-0.3555	-0.2785	-0.4645	-0.6725	-0.5845	-0.0485	0.589	0.418	0.5035	1	6587691	6597327
PHF13	PHD finger protein 13	-0.572	0.325	-0.035	-0.078	0.057	0.079	0.431	0.084	0.23	0.177	0.157	0.024	0.166	-0.058	0.095	0.051	0.075	0.04	0.175	0.085	0.036	0.001	0.129	0.055	-0.047	-0.303	-0.476	0.005	-0.071	0.189	0.099	0.309	0.074	0.022	0.217	0.133	0.492	0.145	0.319	0.3	0.189	-0.513	-0.193	-0.353	1	6608011	6618322
DNAJC11	DnaJ (Hsp40) homolog, subfamily C, member 11	0.014	-0.081	0.253	0.125	0.145	-0.068	-0.402	0.33	0.061	0.293	0.023	0.037	0.083	0.016	0.208	0.168	0.05	0.327	0.106	0.137	-0.031	-0.148	na	-0.09	-0.506	0.051	-0.219	-0.411	0.094	0.185	-0.446	-0.054	-0.483	-0.203	-0.293	-0.076	-0.07	-0.384	-0.041	0.037	-0.338	-0.075	0.117	0.021	1	6628495	6696145
CAMTA1	Calmodulin binding transcription activator 1	-0.575	0.083	-0.004	-0.077	0.012	0.242	0.53	0.013	-0.03	0.115	-0.113	0.242	0.11	-0.133	-0.049	-0.033	-0.054	-0.025	0.168	0.054	0.026	-0.04	0.028	0.005	-0.344	-0.552	-0.174	-0.56	-0.434	-0.268	-0.07	-0.244	-0.191	0.097	-0.25	-0.283	-0.178	-0.159	-0.023	-0.171	0.032	na	0.46	0.46	1	6779674	7762169
VAMP3	Vesicle-associated membrane protein 3 (cellubrevin)	-0.898	-0.048	0.109	-0.113	-0.339	-0.113	na	-0.112	-0.074	-0.179	0.273	na	0.055	-0.462	-0.087	0.091	0.027	0.006	na	-0.221	-0.136	-0.392	-0.062	-0.197	0.163	0.51	1.605	0.505	0.849	-0.102	0.718	0.587	0.595	0.645	0.576	0.605	0.419	0.496	0.928	0	0.672	-0.606	0.038	-0.284	1	7765595	7786465
PER3	Period homolog 3 (Drosophila)	-0.952	0.252	-0.294	-0.121	-0.387	na	na	0.074	0.139	0.108	0.015	na	-0.032	-0.209	-0.102	0.035	-0.011	-0.191	na	-0.064	-0.157	-0.106	-0.006	-0.09	na	0.8425	0.6275	0.2845	0.5435	0.0505	0.6295	0.3795	0.6695	0.7085	0.3955	0.2495	0.1615	0.2975	0.2975	0.4475	0.0375	-0.441	0.144	-0.1485	1	7778980	7839502
TNFRSF9	Tumor necrosis factor receptor superfamily, member 9	-0.388	0.006	-0.095	-0.099	-0.012	0.443	na	-0.088	0.163	-0.017	-0.163	0.167	0.088	-0.075	0.014	0.113	0.146	-0.041	0.105	0.104	0.059	0.085	0.1	0.081	0.2325	-0.2935	0.6595	0.2165	-0.0915	0.9355	0.0995	0.3075	0.2865	0.3205	0.0835	-0.0195	0.8115	0.1205	-0.3025	-0.0655	0.2655	-0.495	-0.476	-0.4855	1	7914174	7935153
PARK7	Parkinson disease (autosomal recessive, early onset) 7	-0.268	0.102	0.005	0.021	na	-0.034	0.386	0.14	na	na	0.128	na	-0.002	-0.072	0.034	-0.057	0.025	-0.027	na	-0.12	0.283	0.041	0.108	0.144	-1.14	-0.925	-0.877	-0.655	-0.798	-2.236	-0.438	-0.131	-0.423	-1.084	0.062	-0.794	-0.395	-0.904	-0.69	-0.649	-0.916	0.636	0.966	0.801	1	7956018	7979602
MIG-6	Mitogen-inducible gene 6	-1.067	0.111	-0.421	-0.144	-0.381	0.167	0.084	0.042	-0.093	0.187	-0.017	-0.091	-0.021	-0.241	-0.079	-0.093	0.023	-0.564	0.086	0.009	-0.122	-0.124	0.053	-0.064	-1.817	-0.64	-1.083	-0.268	-1.334	0.372	-0.241	0.326	0.253	0.187	0.148	0.415	0.369	0.407	0.442	0.399	-0.524	-0.903	-0.025	-0.464	1	8006049	8020634
DNB5	Deleted in neuroblastoma 5	-0.266	0.326	0.285	0.187	0.315	na	0.214	0.054	0.352	0.216	-0.064	0.188	0.176	0.117	0.213	0.196	0.058	0.421	0.084	0.23	0.264	-0.059	-0.086	0.04	-0.259	-0.054	0.061	-0.143	-0.498	-0.898	-0.55	-0.484	-0.669	-0.639	-0.96	-0.664	-0.732	-0.737	-0.183	-0.671	-0.471	na	0.926	0.926	1	8324471	8338483
RERE	Arginine-glutamic acid dipeptide (RE) repeats	-0.099	0.081	0.063	0.064	0.004	0.297	0.146	0.056	0.018	0.054	0.039	0.041	0.001	-0.053	0.014	0.005	0.002	0.059	-0.037	0.011	0.045	-0.058	-0.025	-0.013	0.341	0.336	0.105	0.215	0.297	-0.406	0.127	0.168	0.095	0.113	-0.043	0.058	-0.107	-0.039	0.071	0.206	0.041	na	-0.126	-0.126	1	8346723	8811790
ENO1	Enolase 1, (alpha)	-0.119	0.066	0.073	0.096	0.089	0.051	0.008	0.108	0.065	0.066	0.123	0.063	0.014	0.046	0.073	-0.215	-0.149	0.001	-0.085	0.045	0.059	-0.045	0.022	0.012	-1.028	0.287	0.249	-0.197	0.124	0.609	0.195	0.043	-0.478	-0.882	0.675	0.348	0.116	0.705	0.1	-0.145	0.942	-0.946	-0.642	-0.794	1	8855329	8990392
CA6	Carbonic anhydrase VI	-0.847	-0.144	0.159	-0.129	-0.017	na	na	0.264	0.016	-0.186	0.049	na	0.016	-0.134	0.08	0.145	0.167	na	na	-0.082	-0.088	-0.104	-0.337	-0.176	na	na	na	na	na	0.472	-0.228	na	0.014	na	0.028	0.111	0.157	0.162	0.069	0.392	0.212	na	0.012	0.012	1	8940206	8969412
SLC2A5	Solute carrier family 2 (facilitated glucose/fructose transporter), member 5	-0.429	0.049	0.107	0.073	0.046	-0.37	0.007	-0.093	0.053	0.273	0.179	0.024	0.089	-0.007	0.092	0.039	0.041	-0.035	-0.278	0.099	-0.02	-0.168	-0.094	-0.094	1.0805	0.6555	1.9495	0.1305	0.1685	0.1275	0.3135	-0.2195	0.2635	-0.0495	0.6025	-0.1435	0.1195	0.4455	0.7465	-0.2005	0.7165	0.611	-0.042	0.2845	1	9031273	9063936
SSB1	SPRY domain-containing SOCS box protein SSB-1	-0.049	0.129	-0.202	0.062	0.108	na	na	0.235	0.107	-0.244	0.36	-0.069	-0.051	-0.165	0.121	0.009	-0.095	-0.034	na	0.131	0.082	0.069	0.014	0.055	-0.142	0.325	2.21	0.302	-0.34	0.756	0.026	0.234	0.411	0.259	-0.11	-0.048	0.208	0.705	0.673	-0.052	0.97	na	0.243	0.243	1	9287207	9363857
MGC4399	Mitochondrial carrier protein	-0.339	0.104	0.217	0.12	0.086	0.062	0.078	-0.062	0.068	-0.04	0.019	0.162	-0.055	-0.059	0.051	0.014	0.006	0.162	-0.022	-0.001	0.042	-0.184	-0.104	-0.082	0.3735	1.0835	0.8515	0.6995	0.8555	na	0.0475	-0.0755	0.1665	-0.2105	-0.0675	0.0615	-0.3035	-0.1085	0.2795	0.1525	-0.0055	-0.091	0.148	0.0285	1	9533824	9577099
PIK3CD	Phosphoinositide-3-kinase, catalytic, delta polypeptide	-0.146	0.005	0.251	0.018	0.188	0.195	0.27	0.16	-0.018	0.004	0.079	0.033	0.014	-0.009	0.026	0.053	0.059	0.208	0.139	-0.014	-0.058	-0.059	-0.176	-0.098	-0.454	-0.401	0.465	0.388	-0.441	0.844	-0.309	-0.249	-0.175	-0.098	-0.005	-0.18	0.39	0.148	-0.541	-0.101	0.001	0.477	0.165	0.321	1	9646068	9721907
CTNNBIP1	Catenin, beta interacting protein 1	-0.088	0.115	0.281	0.052	0.191	0.174	na	-0.116	0.123	-0.038	0.092	0.008	0.174	0.184	0.118	0.091	0.086	0.35	0.357	0.168	0.128	0.055	0.006	0.063	-0.07	0.478	0.731	0.133	-0.297	-0.196	-0.127	-0.286	-0.311	-0.407	-0.067	-0.261	0.092	-0.261	-0.182	-0.063	-0.256	0.228	0.576	0.402	1	9842600	9904548
UBE4B	Ubiquitination factor E4B (UFD2 homolog, yeast)	-0.289	0.049	0.165	-0.024	0.069	0.044	0.238	-0.086	0.058	0.029	-0.109	0.191	0.093	0.04	0.07	0.136	0.153	-0.004	0.113	0.073	0.092	0.177	0.049	0.106	-0.0165	0.0285	0.6835	0.5045	0.2415	-0.5805	-0.0025	0.0175	0.0505	0.4785	-0.2435	-0.2395	-0.0755	0.0355	0.4185	-0.2435	0.2495	0.361	-0.134	0.1135	1	10027309	10175557
PGD	Phosphogluconate dehydrogenase	-0.227	0.197	0.469	na	na	na	na	0.36	0.035	0.034	0.1	na	0.395	0.19	0.055	0.08	-0.026	0.248	na	0.527	-0.162	-0.17	0.118	-0.071	0.542	0.611	1.061	0.915	0.391	-0.468	1.031	0.646	0.36	-0.409	0.115	0.238	0.05	0.469	1.244	0.04	0.919	-1.566	-0.982	-1.274	1	10393351	10414467
CORT	Cortistatin	-0.622	0.26	0.159	0.192	0.187	na	-0.292	0.068	-0.03	0.002	0.002	na	-0.101	-0.037	-0.038	-0.093	-0.068	na	na	-0.199	0.024	0.017	-0.094	-0.018	-0.9735	-0.0485	-0.7635	-0.4425	-0.4385	0.6305	0.2325	0.1495	-0.0885	-0.3115	0.3345	0.5175	0.1715	0.4915	-0.2115	-0.1885	0.7825	-0.122	-0.315	-0.2185	1	10424425	10446476
DFFA	DNA fragmentation factor, 45kDa, alpha polypeptide	0.028	-0.112	0.044	0.172	0.052	-0.146	-0.067	-0.124	0.141	-0.05	0.121	0.241	-0.05	-0.107	0.054	-0.032	-0.124	0.193	-0.09	-0.021	0.074	0.071	0.183	0.109	-0.072	-0.502	-0.132	-0.646	-0.079	0.104	0.112	0.022	0.391	0.054	-0.049	0.031	0.09	0.107	0.231	-0.132	0.145	-0.133	-0.227	-0.18	1	10454871	10466879
PEX14	Peroxisomal biogenesis factor 14	0.013	-0.191	0.065	0.244	0.091	na	na	0.976	0.23	na	0.659	na	na	na	na	na	na	0.181	na	na	-0.119	na	na	-0.119	na	na	na	na	na	na	na	na	na	na	na	na	na	na	na	na	na	na	na	na	1	10469278	10625079
TARDBP	TAR DNA binding protein	-0.65	-0.123	0.029	-0.241	-0.279	0.029	-0.328	-0.003	0.153	-0.414	0.158	-0.171	-0.266	-0.359	-0.175	-0.088	-0.106	-0.255	-0.169	-0.233	-0.176	-0.111	-0.068	-0.118	-0.155	0.47	-0.026	0.366	0.327	-0.536	-0.18	-0.143	-0.569	-0.176	-0.459	0.085	-0.529	-0.416	0.263	0.122	-0.404	-0.111	0.029	-0.041	1	11006945	11019814
MASP2	Mannan-binding lectin serine protease 2	-0.365	-0.07	-0.047	0.066	-0.064	0.015	0.386	0.003	-0.025	-0.279	0.414	0.266	-0.068	-0.231	-0.056	0.028	0.023	-0.077	0.015	-0.024	0.047	-0.004	0.145	0.063	-0.6025	1.3085	0.1635	1.0815	0.7945	-0.2615	-0.0505	-0.3675	-0.4125	-0.5515	-0.3335	-0.1985	-0.5325	-0.3405	-0.2925	0.0555	-0.4375	0.716	0.113	0.4145	1	11020847	11041556
SRM	Spermidine synthase	0.029	0.274	0.497	0.354	0.406	0.168	0.303	0.019	0.296	0.227	-0.334	0.108	0.25	0.279	0.179	0.224	0.14	0.323	0.305	0.339	0.227	0.025	0.017	0.09	0.584	0.593	1.083	0.249	0.813	0.2	0.557	1.144	0.328	-0.036	0.501	0.602	0.449	0.771	1.747	0.436	0.919	-1.939	-0.485	-1.212	1	11048915	11054323
EXOSC10	Exosome component 10	-0.582	-0.259	0.024	-0.159	0.008	0.218	0.255	0.035	0.123	-0.22	0.183	-0.076	0.014	-0.072	-0.003	-0.069	0.009	0.047	0.134	0.058	-0.209	-0.023	0.158	-0.025	-0.664	0.661	0.1	0.774	0.537	0.085	0.08	0.049	-0.217	-0.177	0.208	0.223	0.287	-0.025	-0.009	0.234	-0.042	-0.185	-0.371	-0.278	1	11060947	11094204
FRAP1	FK506 binding protein 12-rapamycin associated protein 1	-0.476	0.035	0.103	0.002	-0.135	0.477	0.402	0.162	0.082	0.207	0.128	0.02	-0.057	-0.044	0.095	-0.058	-0.026	-0.084	0.326	0.01	0.093	0.107	0.1	0.1	-0.615	0.539	-0.215	0.151	0.188	-0.815	-0.073	-0.196	-0.52	-0.472	-0.317	-0.034	-0.598	-0.312	-0.175	0.081	-0.536	0.047	-0.283	-0.118	1	11100858	11256832
ANGPTL7	Angiopoietin-like 7	-0.769	0.026	0.069	-0.062	-0.147	0.009	0.64	0.168	0.115	0.12	0.128	0.117	0.086	-0.172	-0.001	-0.115	-0.088	na	na	0.035	-0.003	0.032	-0.089	-0.02	na	na	na	na	na	-0.155	0.234	0.689	0.3	0.309	0.23	0.359	0.257	0.271	0.433	0.536	0.19	na	-0.107	-0.107	1	11183664	11190303
TERE1	Transitional epithelia response protein	-0.368	0.004	-0.363	-0.096	na	na	-1.044	0.09	-0.09	-0.113	na	na	-0.288	-0.272	-0.156	0.007	-0.221	0.084	na	0.027	-0.795	-0.059	0.027	-0.276	na	na	na	na	na	0.405	0.323	0.509	0.485	0.585	0.433	0.411	0.341	0.486	0.321	na	0.099	na	-0.4	-0.4	1	11267529	11282251
KIAA1337	Patched domain containing 2	-0.328	0.12	-0.037	-0.076	-0.129	na	-0.531	-0.278	-0.275	0.12	-0.164	na	0.016	-0.084	0.015	0.096	0.184	0.003	-0.569	0.116	0.045	0.039	-0.139	-0.018	-0.469	-0.154	-0.232	-0.325	-0.315	-0.255	-0.156	-0.306	-0.226	-0.101	-0.176	-0.135	-0.032	-0.057	-0.201	-0.154	0.077	0.489	0.501	0.495	1	11473561	11531873
FBXO2	F-box protein 2	-0.17	0.264	0.333	0.195	0.235	na	0.298	-0.107	0.151	0.204	-0.175	0.1	0.163	0.063	0.14	0.038	0.011	0.371	na	0.224	0.247	0.104	-0.039	0.104	-3.92	-3.367	-2.025	-2.36	-3.413	-3.27	-2.223	-2.816	-3.209	-2.86	-3.148	-3.015	-2.947	-3.277	-3.1	-3.388	-3.086	4.077	2.019	3.048	1	11637681	11649005
FBXO44	F-box protein 44	na	0.202	na	na	na	na	na	na	na	na	0.026	na	na	na	0.14	0.322	0.125	na	na	na	na	-0.193	na	-0.193	na	na	na	na	na	na	na	na	na	na	na	na	na	na	na	na	na	na	na	na	1	11648698	11657649
FBXO6	F-box protein 6	0.386	na	0.136	0.611	0.302	-0.47	na	-0.579	0.409	0.223	-0.401	0.336	0.201	0.124	0.272	0.057	-0.094	0.426	-0.398	0.371	0.294	-0.017	0.209	0.162	na	na	na	na	-0.264	0.742	-0.083	-0.232	0.086	-0.1	-0.152	-0.034	0.654	0.102	-0.801	0.004	-0.094	0.504	0.178	0.341	1	11658447	11668673
MAD2L2	MAD2 mitotic arrest deficient-like 2 (yeast)	-0.361	-0.002	-0.139	-0.003	0.034	na	na	0.076	0.189	0.087	0.269	0.529	-0.021	-0.088	-0.102	-0.062	-0.097	0.036	na	0.036	0.229	0.043	-0.049	0.074	0.4515	0.6325	-0.1075	0.4235	0.1085	0.6145	0.4995	0.3125	0.3115	0.1665	0.3025	0.4175	0.2905	0.5945	0.6175	0.3475	0.2225	-0.554	-0.153	-0.3535	1	11668811	11685973
AGTRAP	Angiotensin II receptor-associated protein	0.049	0.175	0.304	0.325	0.292	na	na	-0.152	0.409	0.324	-0.221	0.326	0.185	0.221	0.325	0.334	0.261	0.401	0.636	0.197	0.339	0.169	-0.234	0.091	0.207	0.433	1.686	0.678	0.656	-0.035	0.666	0.801	1.071	0.657	0.9	0.842	1.236	1.054	1.098	0.591	1.273	na	-0.759	-0.759	1	11730478	11745088
CLCN6	Chloride channel 6	-0.519	0.051	0.11	-0.34	0.067	na	0.146	0.135	-0.151	0.066	0.155	-0.151	-0.019	-0.18	0.02	0.018	-0.136	0.004	0.371	0.058	0.013	-0.195	0.087	-0.032	na	na	na	na	na	na	-0.177	na	na	na	-0.16	-0.14	na	-0.097	-0.195	0.339	0.142	na	0.132	0.132	1	11800534	11837451
NPPB	Natriuretic peptide precursor B	0.057	-0.06	0.317	0.148	0.065	0.414	0.319	0.098	0.075	-0.079	0.123	0.141	0.057	0.098	0.085	0.054	0.002	0.488	0.252	0.223	0.176	0.073	-0.044	0.068	1.131	1.34	0.962	1.303	1.088	1.091	0.816	0.894	1.03	1.82	1.041	0.82	1.062	1.323	1.193	0.689	1.977	na	-0.795	-0.795	1	11851790	11853254
MGC33867	KIAA2013	-0.08	0.103	0.1	0.144	0.166	0.281	0.078	0.23	-0.073	0.008	0.035	0.121	0.141	0.007	0.098	-0.042	-0.022	0.058	-0.048	0.073	0.126	0.017	0.001	0.048	-0.646	-0.356	0.083	-0.194	-0.147	0.095	-0.018	-0.085	-0.379	-0.039	0.052	-0.033	-0.016	-0.074	0.11	-0.061	0.049	-0.151	0.251	0.05	1	11905507	11920751
PLOD1	Procollagen-lysine 1, 2-oxoglutarate 5-dioxygenase 1	-0.194	0.208	0.268	0.057	0.269	na	0.24	-0.044	0.145	0.123	-0.17	-0.019	0.191	0.057	0.042	0.109	0.094	0.269	0.108	0.231	0.207	-0.103	-0.227	-0.041	0.8825	0.8885	1.6475	1.3395	1.1005	1.2865	1.1925	1.5255	1.1145	1.1755	1.6075	1.1135	0.8215	1.5025	1.7695	0.6395	1.5085	-2.452	-1.423	-1.9375	1	11929012	11969860
MFN2	Mitofusin 2	-0.507	0.224	0.352	-0.038	0.183	0.15	0.548	0.291	-0.062	0.222	0.271	-0.202	0.034	0.028	0.066	-0.005	0.113	-0.079	-0.103	0.025	0.141	0.032	-0.023	0.05	-0.9435	0.1725	-0.0145	-0.4625	-0.2085	-0.6055	-0.0305	-0.4035	-0.6095	-1.1595	-0.5995	-0.0895	-0.6105	-0.4805	-0.0455	-0.3295	-0.5035	-0.069	0.59	0.2605	1	11974635	12007831
TNFRSF8	Tumor necrosis factor receptor superfamily, member 8	-0.236	0.098	0.259	0.147	0.104	0.142	0.304	0.124	0.158	-0.146	0.344	-0.015	0.1	-0.099	0.157	0.016	-0.018	0.19	-0.053	0.081	0.135	0.041	0.006	0.061	-0.413	-0.532	-0.194	-0.216	-0.609	0.326	-0.104	0.044	-0.073	-0.02	-0.003	-0.034	0.216	0.005	-0.1	0.148	0.068	-0.054	0.184	0.065	1	12057700	12138528
TNFRSF1B	Tumor necrosis factor receptor superfamily, member 1B	-0.157	0.287	na	0.159	0.203	na	0.295	0.011	0.224	0.195	-0.138	-0.023	0.291	0.063	0.147	0.161	-0.002	0.309	-0.053	0.182	0.268	0.099	-0.014	0.118	0.3635	0.5145	1.8175	0.5005	0.1265	0.0475	0.4635	0.4015	0.5225	0.6695	0.7775	-0.0955	0.2055	0.3275	0.6465	0.0695	0.3225	0.077	0.122	0.0995	1	12161326	12203542
VPS13D	Vacuolar protein sorting 13D (yeast)	-0.446	-0.038	0.076	-0.156	0.143	na	na	0.151	0.219	-0.231	na	0.063	0.159	0.034	0.14	-0.154	0.003	-0.12	0.309	0.045	0.081	-0.145	0.109	0.015	-0.6315	0.5155	0.7145	0.5135	-0.0905	-0.2995	-0.3795	-0.3835	-0.7655	-0.6815	-0.7005	-0.6775	-0.9175	-0.7485	-0.5545	0.0575	-0.7335	1.024	0.665	0.8445	1	12228510	12504681
DHRS3	Dehydrogenase/reductase (SDR family) member 3	na	0.307	na	na	na	na	na	0.104	0.187	0.418	-0.035	na	0.166	0.124	0.047	0.177	0.05	na	na	0.166	0.172	0.03	na	0.101	na	na	0.492	na	na	-0.183	0.355	0.513	1.155	-0.962	0.459	0.455	0.158	0.266	0.363	-0.079	0.318	0.907	0.439	0.673	1	12562206	12612003
T1A-2	Podoplanin	-0.265	0.178	-0.026	0.188	0.154	0.022	-0.02	-0.219	0.254	0.11	-0.109	0.522	0.057	-0.02	0.096	0.147	0.109	0.121	0.257	0.062	0.213	0.017	0.147	0.126	1.401	0.784	0.874	-0.04	1.09	0.206	0.324	0.323	0.564	0.355	0.318	0.35	0.408	0.459	1.286	0.48	0.861	-0.438	-0.174	-0.306	1	13655558	13689758
PRDM2	PR domain containing 2, with ZNF domain	-0.606	-0.103	-0.168	-0.022	-0.151	-0.004	0.096	0.032	-0.091	-0.168	0.231	0.134	-0.089	-0.3	-0.052	-0.069	-0.042	-0.305	0.104	-0.044	-0.137	0.065	-0.118	-0.063	-0.1375	0.6045	0.2535	0.5415	0.3815	0.0835	0.2395	0.0685	-0.0345	0.1235	0.1685	0.4375	-0.0395	-0.0745	-0.0025	0.2765	-0.2195	-0.335	0.076	-0.1295	1	13776656	13896881
KIAA1026	Kazrin	-0.144	0.173	0.352	0.139	0.232	-0.222	-0.289	0.07	0.349	0.152	na	-0.062	0.046	-0.121	-0.046	na	0.016	0.337	na	0.11	0.251	0.023	-0.186	0.029	-1.692	-1.387	0.39	-0.992	-0.338	-0.896	-0.666	-1.006	-0.749	-0.799	-0.956	-0.727	-0.961	-0.794	-0.628	-0.156	-0.878	1.216	1.256	1.236	1	14670506	15138362
ELA2A	Elastase 2A	-0.434	-0.042	0.189	0.127	0.114	na	0.506	0.241	0.019	-0.031	0.234	0.164	0.079	0.019	0.097	0.03	0.044	0.036	0.279	0.067	0.018	na	0.039	0.029	-0.468	-0.748	-0.612	-0.935	-0.848	0.001	-0.198	-0.064	-0.05	-0.072	-0.326	-0.506	-0.211	-0.437	0.102	-0.513	-0.214	0.598	0.204	0.401	1	15528530	15543886
CASP9	Caspase 9, apoptosis-related cysteine protease	-0.324	0.232	0.281	0.085	0.177	0.174	0.042	-0.117	0.075	0.214	-0.148	0.133	0.19	0.028	0.049	0.108	0.147	0.132	-0.082	0.202	0.09	-0.058	-0.051	-0.006	-0.3785	0.0745	-0.2325	0.1775	-0.2375	0.2995	0.0305	-0.0055	0.0055	-0.1145	0.0155	0.1395	0.1535	0.0445	-0.0765	0.0705	-0.1455	-0.061	-0.098	-0.0795	1	15564103	15596096
KIAA0962	DnaJ (Hsp40) homolog, subfamily C, member 16	-0.322	0.051	0.202	0.022	0.141	0.299	0.286	0.12	-0.012	0.002	0.072	-0.064	0.091	-0.092	-0.028	0	0.114	0.14	-0.139	0.008	0.039	0.084	0.007	0.043	-0.473	0.122	0.034	0.211	0.22	-0.046	-0.209	0.116	-0.278	-0.095	0.088	0.015	-0.004	0.326	0.148	-0.152	0.104	na	0.086	0.086	1	15598658	15643532
AGMAT	Agmatine ureohydrolase (agmatinase)	-0.441	-0.12	0.102	0.081	0.394	-0.355	0.559	0.035	0.151	0.083	-0.109	na	0.112	0.012	0.071	0.021	0.111	0.011	na	0.105	0.029	0.229	0.128	0.129	0.3335	0.2915	-0.1795	-0.0275	0.7455	-0.1345	-0.0765	0.2655	0.2455	1.1705	-0.2355	-0.1145	-0.4155	0.0195	-0.1535	-0.0845	0.6335	0.277	0.572	0.4245	1	15644458	15656911
RSC1A1	Regulatory solute carrier protein, family 1, member 1	-0.875	0.172	0.077	0.048	0.024	-0.233	0.316	0.206	0.026	0.062	-0.138	-0.108	0.03	-0.209	-0.118	0.012	0.125	-0.079	0.031	-0.1	0.048	-0.076	-0.056	-0.028	-1.1535	-1.0665	-1.0605	-0.7375	-0.7375	0.3095	0.1665	-0.0605	0.0485	-0.1075	0.1945	0.0945	0.2015	0.0625	-0.2365	0.1865	0.1065	0.274	-0.071	0.1015	1	15731670	15733523
PLEKHM2	Pleckstrin homology domain containing, family M (with RUN domain) member 2	0.115	0.124	0.041	0.162	0.478	0.292	0.113	0.172	-0.185	0.123	na	-0.003	0.002	0.096	0.017	0.03	-0.133	0.3	-0.389	0.189	-0.042	-0.313	-0.067	-0.141	-0.4905	-0.1915	0.2945	-0.3975	-0.1735	-1.0635	-0.2905	-0.4775	-0.7765	-0.8235	-0.4875	-0.5275	-0.6445	-0.4395	-0.1255	-0.6085	-0.3005	0.541	0.554	0.5475	1	15756135	15806568
SPEN	Spen homolog, transcriptional regulator (Drosophila)	-0.05	0.171	0.071	0.139	0.182	0.254	0.134	-0.212	0.131	0.053	-0.011	0.106	0.034	0.022	0.139	0.033	0.031	0.122	0.089	0.109	0.205	-0.023	0.139	0.107	-0.309	0.135	-0.375	-0.334	-0.208	-0.475	-0.548	-0.512	-0.514	-0.494	-0.418	-0.258	-0.275	-0.355	-0.262	-0.255	-0.533	0.65	0.082	0.366	1	15906280	15919948
ZBTB17	Zinc finger and BTB domain containing 17	-0.025	-0.093	-0.038	0.14	0.083	0.059	0.178	-0.043	0.179	-0.016	0.218	0.106	-0.044	0.029	0.222	0.017	-0.018	0.062	0.037	0.145	0.004	-0.014	0.091	0.027	0.1795	0.0715	0.1375	0.1815	0.3025	0.1975	0.2575	0.4655	0.0095	0.2605	0.2455	0.2515	0.1575	0.0925	0.3315	0.1665	0.2035	-0.523	0	-0.2615	1	16013672	16047820
MGC24047	Chromosome 1 open reading frame 64	-0.336	0.323	0.265	0.237	0.258	-0.066	0.375	-0.191	-0.156	0.299	-0.074	0.046	0.1	0.058	0.323	0.129	0.083	0.349	na	0.149	0.092	0.104	0.129	0.108	1.08	0.409	0.896	0.055	0.005	-0.473	-0.152	-0.29	-0.356	-0.618	-0.417	-0.467	-0.536	-0.29	0.149	-0.146	-0.102	na	0.149	0.149	1	16076037	16080608
CLCNKA	Chloride channel Ka	-0.368	0.419	0.233	0.022	0.312	0.015	-0.281	0.003	0.147	0.306	-0.11	0.069	0.286	0.13	0.211	0.032	-0.001	0.104	0.159	0.095	0.034	-0.242	0.104	-0.035	-0.0385	-0.1985	0.6115	-0.2235	0.0035	0.9385	-0.1155	0.1085	0.1155	0.0145	0.0135	0.1175	0.9555	0.2135	-0.4745	0.1795	0.1015	0.095	-0.06	0.0175	1	16094416	16105848
MGC10731	Transcribed locus	-0.144	0.229	0.255	0.014	0.131	0.225	0.312	0.104	-0.196	0.118	-0.045	0.132	0.113	0.029	0.125	-0.089	-0.075	0.182	0.138	0.091	0.059	0.142	0.005	0.069	-0.465	-0.526	-0.199	-0.588	-0.195	-0.852	-0.42	-0.322	-0.557	-0.446	-0.449	-0.32	-0.577	-0.558	-0.076	-0.515	-0.375	0.477	0.071	0.274	1	16303502	16308752
FBXO42	F-box protein 42	-0.57	0.131	-0.11	-0.071	0.189	0.09	0.199	0.271	0.008	0.067	0.258	0.003	-0.138	-0.011	0.216	-0.011	-0.008	-0.169	0.237	-0.087	-0.098	-0.054	0.049	-0.034	-0.2915	-0.0385	0.1585	0.1435	-0.0745	-0.3785	-0.1105	0.0575	-0.0865	0.0335	0.0575	-0.0755	0.1425	-0.1485	0.0175	-0.0545	-0.1285	0.151	-0.318	-0.0835	1	16321866	16424254
DKFZp566C0424	Chromosome 1 open reading frame 144	-0.048	na	0.425	-0.024	0.261	-0.181	1.931	0.419	-0.079	0.277	0.131	-0.272	0.145	0.056	0.001	-0.041	-0.099	1.389	0.767	-0.023	0.225	-0.038	-0.207	-0.007	-0.173	-0.002	0.843	0.174	0.728	0.711	0.564	0.642	0.958	0.315	0.541	0.336	0.521	0.527	0.849	0.297	0.549	na	-0.492	-0.492	1	16439026	16468161
KIAA1922	CDNA FLJ40423 fis, clone TESTI2038958	-0.134	-0.164	0.083	0.07	0.051	-0.094	0.541	-0.177	-0.123	-0.269	-0.026	-0.064	-0.033	-0.034	0.1	-0.047	0.052	0.017	0.089	0.021	-0.013	0.062	0.015	0.021	na	0.539	-0.204	0.468	0.481	-0.061	0.062	-0.052	-0.111	-0.112	-0.036	0.125	-0.173	-0.129	-0.122	0.127	-0.084	na	0.176	0.176	1	16539237	16564410
MGC12760	Transcribed locus	-0.593	-0.008	-0.018	0.089	-0.091	0.179	na	0.077	0	-0.522	0.562	0.168	0.058	-0.355	-0.058	-0.007	0.106	-0.232	-0.067	-0.134	-0.095	0.039	-0.115	-0.057	-1.1705	1.1155	0.9415	0.9015	-0.0115	0.7025	0.0545	-0.0685	-0.2705	-0.2495	-0.1345	0.2795	-0.5285	-0.0655	-0.0595	-0.0945	0.0465	-0.778	-0.057	-0.4175	1	16690067	16716473
MSTP9	Macrophage stimulating, pseudogene 9	-0.355	0.123	0.296	-0.031	0.195	-0.01	0.281	0.409	0.131	-0.261	0.272	0.211	0.185	-0.224	-0.195	0.13	0.2	-0.039	0.124	-0.363	0.098	-0.049	na	0.025	0.0365	1.0385	0.5485	0.6835	0.0915	0.7965	0.1555	0.9185	0.1415	0.5975	1.0065	1.4565	0.5335	0.7445	0.3295	1.0805	0.5115	-2.48	-1.237	-1.8585	1	16826711	16830673
MFAP2	Microfibrillar-associated protein 2	0.309	-0.017	0.558	0.474	0.445	na	0.144	-0.126	0.348	0.212	-0.098	0.002	0.231	0.203	0.251	0.272	-0.012	0.626	0.185	0.448	0.374	0.32	0.027	0.24	-0.286	-0.114	0.642	0.1	0.566	0.948	1.037	2.179	1.144	1.24	1.942	1.03	0.63	1.147	0.982	0.528	1.257	-2.125	-0.857	-1.491	1	17046307	17052479
ATP13A2	ATPase type 13A2	0.056	0.064	0.424	0.175	0.22	-1.483	0.077	0.049	0.112	0.062	0.05	0.095	0.369	0.176	0.076	0.146	-0.188	0.414	na	0.297	0.054	0.036	-0.185	-0.032	-0.346	-0.311	-0.133	-0.476	-0.422	-0.524	-0.58	-0.539	-0.65	-0.573	-0.597	-0.677	-0.606	-0.606	-0.285	-0.599	-0.616	0.357	0.611	0.484	1	17057759	17083716
SDHB	Succinate dehydrogenase complex, subunit B, iron sulfur (Ip)	-0.781	na	-0.155	-0.096	-0.027	na	na	-0.133	0.2	-0.675	0.14	na	0.129	-0.116	0.02	0.148	0.027	-0.174	na	0.228	-0.05	-0.067	0.065	-0.017	-0.955	-0.624	-0.63	-0.468	-0.711	-0.185	-0.012	-0.172	-0.058	-0.615	0.06	-0.027	-0.207	-0.122	0.042	-0.242	-0.171	-0.125	-0.073	-0.099	1	17090575	17125971
PADI2	Peptidyl arginine deiminase, type II	0.022	0.167	0.299	0.097	0.301	na	-0.006	0.352	0.222	-0.08	na	-0.022	0.12	-0.058	-0.131	-0.098	na	0.285	na	0.063	0.205	-0.01	-0.153	0.014	2.6375	1.4705	3.0995	0.6295	0.7975	-0.1065	0.0205	-0.8265	-0.6055	-0.6645	-0.4055	-0.2595	0.2655	-0.5075	-0.9485	-0.2995	-0.5575	0.626	1.123	0.8745	1	17138563	17191236
FLJ10521	Rho guanine nucleotide exchange factor (GEF) 10-like	-0.003	-0.026	0.432	0.22	0.285	0.025	0.238	0.482	0.207	0.289	-0.262	0.092	0.155	0.185	0.12	0.053	0.011	0.589	-0.125	0.172	0.023	0.1	-0.096	0.009	-0.4055	0.6925	0.1615	0.1845	0.4135	-0.6805	-0.2045	-0.3915	-0.4925	-0.4745	-0.4215	0.0305	-0.7105	-0.5035	0.4105	0.4275	-0.3185	0.901	0.16	0.5305	1	17611636	17769669
LOC81569	Actin-like 8	-0.189	0.131	0.3	-0.048	0.037	1.3	0.047	0.105	-0.163	-0.067	na	-0.094	0.019	0.051	-0.022	-0.009	0.08	0.188	0.067	0.006	0.158	0	0.13	0.096	-0.8415	-0.3935	-0.6115	-0.4835	-0.8245	-0.1775	-0.0485	-0.0075	0.1255	-0.1845	-0.1105	-0.2735	-0.0825	-0.3345	-0.0035	-0.3615	-0.2665	0.179	0.296	0.2375	1	17894783	17898858
MGC15730	Immunoglobin superfamily, member 21	na	0.927	na	na	na	na	na	2.81	na	na	na	na	na	na	na	na	na	na	na	na	na	na	na	na	na	na	na	na	na	na	na	na	na	na	na	na	na	na	na	na	na	na	na	na	1	18179546	18450282
ALDH4A1	Aldehyde dehydrogenase 4 family, member A1	-0.108	0.105	0.431	0.179	0.326	0.066	na	0.105	-0.151	0.073	0.027	0.083	0.118	0.138	0.133	0.004	-0.046	0.52	0.129	0.237	0.114	0.013	-0.03	0.032	-0.207	0.374	0.659	0.198	0.536	-0.208	-0.02	-0.223	-0.298	0.06	-0.29	0.539	-0.066	-0.279	0.68	-0.433	-0.078	0.058	0.498	0.278	1	18943232	18974378
LOC126917	Hypothetical protein LOC126917	-0.184	0.501	0.542	0.361	0.458	-0.319	-0.164	-0.011	0.351	0.399	-0.18	na	0.269	0.067	0.159	0.073	-0.029	0.526	na	0.21	0.326	0.226	-0.129	0.141	-0.438	-0.019	-0.012	-0.268	0.429	-0.873	-0.588	-0.449	-0.426	-0.172	-0.825	-0.884	-0.759	-0.157	-0.08	-1.168	0.439	1.269	0.461	0.865	1	18976081	19028027
RBAF600	Retinoblastoma-associated factor 600	-0.364	0.114	-0.114	0.146	-0.035	-0.106	0.283	0.024	0.049	-0.024	0.135	-0.269	0.077	-0.159	0.16	0.048	-0.037	-0.102	-0.022	0.017	-0.022	-0.105	-0.004	-0.044	-0.975	-0.205	0.014	-0.122	-0.343	0.52	-0.027	-0.131	-0.385	-0.246	-0.206	-0.008	-0.334	-0.117	-0.112	-0.016	-0.428	-0.114	-0.082	-0.098	1	19146632	19282048
KIAA0090	KIAA0090	-0.095	na	-0.226	0.064	-0.067	-0.053	-0.03	-0.011	na	-0.169	0.109	-0.141	0.015	-0.04	-0.043	0.035	-0.07	-0.09	-0.286	-0.045	-0.208	-0.143	-0.028	-0.126	-0.451	-0.204	-0.449	-0.259	-0.486	-0.971	-0.347	-0.41	-0.558	-0.513	-0.373	-0.714	-1.049	-0.626	na	-0.235	-0.621	-0.115	0.323	0.104	1	19289891	19323352
C1orf33	Chromosome 1 open reading frame 33	0.04	0.032	0.12	0.26	0.155	-0.105	-0.116	-0.219	0.179	0.219	0.081	0.531	0.218	0.117	0.142	0.162	0.07	0.314	-0.025	0.299	0.333	0.064	0.126	0.174	-0.0145	-0.3105	-0.1865	-0.2535	0.4215	0.4165	0.3095	0.2605	0.1085	0.2675	0.2445	0.1985	0.3125	0.1115	0.2045	-0.0445	0.1435	-0.821	-0.318	-0.5695	1	19323605	19331064
AKR7A2	Aldo-keto reductase family 7, member A2 (aflatoxin aldehyde reductase)	-0.242	-0.14	0.203	0.214	0.068	0.706	0.312	0.074	0.118	0.034	0.109	0.08	0.149	-0.001	0.123	0.107	0.126	0.169	na	0.103	0.061	-0.14	-0.22	-0.1	-0.67	-0.6	0.042	-0.446	0.116	-0.28	0.078	0.191	0.044	0.212	0.172	0.248	0.369	0.151	0.587	0.258	0.29	-0.422	0.086	-0.168	1	19375770	19383946
CAPZB	Capping protein (actin filament) muscle Z-line, beta	na	-0.023	na	na	na	na	na	0.414	-0.085	na	0.075	na	na	na	na	na	na	na	na	na	-0.229	-0.014	-0.393	-0.212	na	na	na	na	na	na	na	na	na	na	na	na	na	na	na	na	na	na	na	na	1	19410576	19557313
NBL1	Neuroblastoma, suppression of tumorigenicity 1	-0.104	0.164	0.488	0.162	0.288	-0.026	-0.121	0.007	0.071	na	-0.06	na	0.222	0.149	0.139	0.097	-0.023	0.426	-0.028	0.268	0.223	0.149	-0.135	0.079	-2.261	-1.763	-0.646	-1.648	-2.197	-1.612	-0.725	-1.228	-0.319	-0.033	-0.663	-1.22	-1.595	-1.063	-0.907	-2.204	-1.229	1.051	1.027	1.039	1	19715032	19730251
HTR6	5-hydroxytryptamine (serotonin) receptor 6	-0.198	0.119	0.25	0.124	0.163	-0.117	0.268	0.079	0.029	0.034	na	-0.046	0.079	0.092	0.121	-0.106	-0.079	0.169	-0.017	0.124	0.057	0.058	0.009	0.041	-0.1605	-0.2855	0.3065	-0.2765	-0.1005	0.3315	-0.2735	-0.2945	-0.2265	-0.2745	-0.0005	0.0015	0.2625	-0.0135	-0.4785	-0.0385	-0.0115	0.456	0.185	0.3205	1	19737086	19751361
LOC255104	Hypothetical protein LOC255104	0.209	-0.023	0.308	0.147	0.258	0.463	0.391	-0.132	0.067	-0.098	0.087	0.193	0.093	0.07	0.277	0.187	0.17	0.19	0.462	0.194	0.068	0.091	0.217	0.125	-0.551	-0.299	0.363	0.028	0.166	0.474	-0.015	0.06	0.192	0.212	0.21	0.269	0.469	0.148	-0.313	0.149	0.263	na	-0.12	-0.12	1	19754036	19871716
KIAA0459	OTU domain containing 3	0.076	0.064	0.122	0.074	0.057	0.15	0.158	-0.148	0.175	0.083	0.138	0.054	-0.009	-0.169	0.009	0.093	-0.026	0.156	-0.006	0.187	0.09	0.083	na	0.087	-0.7825	-0.2545	-0.2925	0.3085	-0.0955	0.1575	-0.1085	-0.2835	-0.2325	-0.3545	0.0115	-0.1085	0.0025	-0.0845	-0.3565	-0.0075	-0.4535	0.234	-0.005	0.1145	1	19976690	19984735
PLA2G5	Phospholipase A2, group V	0.066	0.186	0.483	na	0.201	1.36	0.82	0.063	0.144	0.182	-0.037	0.08	-0.044	0.015	0.347	0.035	0.363	na	na	0.1	0.241	0.123	0.094	0.153	1.009	0.835	4.673	na	2.839	0.923	0.054	0.318	0.295	0.067	0.28	0.31	2.538	0.96	1.982	0.293	1.034	na	0.029	0.029	1	20142128	20162959
CaMKIINalpha	Calcium/calmodulin-dependent protein kinase II inhibitor 1	-0.277	-0.199	0.635	0.028	na	-0.496	-0.05	0.083	-0.112	0.036	-0.11	0.022	0.028	-0.137	-0.126	-0.194	-0.257	0.807	-0.018	0.011	0.239	0.083	-0.02	0.101	-3.7445	-3.2155	-1.9275	-2.3105	-2.3085	-3.4425	-1.8475	-3.9705	-2.9825	-2.8565	-3.0195	-2.9455	-2.9445	-2.5035	-2.5205	-2.9135	-1.9385	4.079	2.844	3.4615	1	20555243	20557578
FLJ12875	Chromosome 1 open reading frame 166	-0.453	0.378	0.309	0.211	0.301	0.209	na	0.199	0.377	0.457	-0.081	na	0.54	na	0.067	0.07	0.129	0.292	na	na	0.142	0.189	0.159	0.163	-0.364	0.149	0.469	0.328	0.656	-0.616	0.126	0.209	0.037	0.158	0.168	0.268	0.513	0.393	0.813	0.09	0.311	na	0.015	0.015	1	20571249	20579960
CDA	Cytidine deaminase	0.043	0.123	0.096	0.147	0.146	-0.263	na	0.149	0.304	0.004	-0.145	0.04	0.026	-0.004	-0.02	-0.033	-0.018	-0.092	-0.268	0.054	-0.028	0.063	-0.184	-0.05	-0.394	-0.446	0.865	-0.583	0.136	0.208	0.358	0.525	1.157	0.367	0.291	-0.022	-0.596	0.349	0.42	-0.343	1.135	0.549	-0.507	0.021	1	20660835	20690702
PINK1	PTEN induced putative kinase 1	-0.056	0.201	0.6	0.186	0.366	na	0.545	0.174	0.219	0.252	-0.083	na	0.313	0.159	0.169	0.219	0.125	0.457	na	0.193	0.216	0.031	0.016	0.088	-1.04	-0.956	-0.493	-0.044	-0.538	-1.927	-1.089	-1.547	-1.564	-1.317	-1.721	-1.517	-1.231	-1.438	-0.638	-1.472	-1.447	2.065	1.853	1.959	1	20705254	20723309
LOC400745	Hypothetical protein LOC149194	-0.266	-0.003	0.361	0.157	0.306	0.288	na	-0.093	0.092	0.223	-0.052	-0.033	0.214	0.026	0.128	0.021	0.045	0.222	0.37	0.143	0.253	0.064	0.112	0.143	-1.4525	-1.5665	-1.4735	-1.5125	-1.5585	-1.6075	-1.2825	-1.2605	-1.2785	-0.9895	-1.1655	-1.3105	-1.3705	-1.1805	-1.1765	-1.1205	-1.0335	2.095	0.954	1.5245	1	20791531	20799876
EIF4G3	Eukaryotic translation initiation factor 4 gamma, 3	-0.562	-0.133	-0.13	-0.029	-0.222	-0.188	0.491	0.032	-0.154	-0.16	0.015	0.122	-0.094	-0.214	-0.044	-0.064	0.133	-0.124	0.194	-0.157	-0.563	0.132	0.004	-0.142	-0.5255	0.2355	0.5535	0.5925	0.3815	0.6625	0.4735	0.8165	0.1835	0.2745	0.3195	0.0105	-0.4675	0.2185	-0.0025	0.0195	-0.0595	-0.302	-0.179	-0.2405	1	20878282	21246540
ECE1	Endothelin converting enzyme 1	0.141	-0.034	0.228	0.209	0.298	0.045	0.049	-0.189	0.177	0.174	0.001	0.048	0.055	0.123	0.114	0.072	-0.006	0.188	-0.248	0.113	0.135	0.211	0.098	0.148	-0.073	-0.125	0.679	0.012	0.233	-0.085	0.299	-0.258	-0.182	0.041	0.146	0.23	-0.617	0.231	0.331	-0.051	0.3	na	-0.116	-0.116	1	21290405	21362213
AE2	Hypothetical protein AE2	-0.54	0.129	-0.064	-0.016	-0.01	-0.086	0.024	0.075	-0.068	-0.53	0.526	-0.185	-0.163	-0.297	-0.096	-0.215	-0.025	-0.161	-0.274	-0.274	-0.233	-0.083	-0.122	-0.146	-0.1185	-0.2185	-0.6155	-1.0985	0.5285	-0.3945	-0.4015	-0.0325	-0.0255	-0.2565	-0.0815	-0.1425	-0.2895	-0.3285	-0.3265	-0.2545	-0.3295	0.48	-0.229	0.1255	1	21511936	21556698
ALPL	Alkaline phosphatase, liver/bone/kidney	-0.229	0.218	0.339	0.09	0.265	0.651	0.022	0.101	0.007	0.093	-0.004	0.202	0.117	0.19	0.166	0.126	-0.238	0.263	na	0.139	0.123	0.02	-0.179	-0.012	-0.852	-0.286	-0.325	-0.283	-0.391	0.217	-0.263	-0.281	-0.128	-0.334	-0.337	-0.396	-0.157	-0.268	-0.032	-0.322	-0.173	0.456	0.53	0.493	1	21581175	21650208
RAP1GA1	RAP1, GTPase activating protein 1	-0.317	0.055	0.31	0.18	0.384	0.114	na	-0.077	0.223	0.139	-0.064	0.055	0.202	-0.014	0.093	0.198	0.183	0.037	0.015	0.083	0.109	0.152	-0.028	0.078	-0.215	-0.164	0.244	-0.067	-0.187	-0.055	-0.309	-0.257	-0.247	-0.126	-0.156	-0.16	-0.183	-0.25	0.193	-0.262	-0.172	na	0.14	0.14	1	21651901	21741105
USP48	Ubiquitin specific protease 48	-0.358	0.398	0.262	-0.073	0.144	0.406	0.279	0.273	-0.274	0.413	-0.002	-0.231	0.048	-0.029	0.068	0.038	-0.168	0.143	na	0.003	0.168	0.004	-0.178	-0.002	-0.879	0.162	-0.187	-0.036	0.27	-0.069	0.037	0.138	-0.303	-0.316	-0.02	-0.071	-0.451	-0.071	-0.003	0.117	-0.181	-0.165	-0.009	-0.087	1	21750394	21854896
CDC42	Cell division cycle 42 (GTP binding protein, 25kDa)	-0.037	1.172	-0.004	0.018	-0.013	-0.07	0.27	0.167	1.582	-0.045	0.239	-0.263	0.016	0.773	0.031	0.942	0.074	-0.141	-0.318	-0.031	-0.055	-0.086	-0.084	-0.075	-0.0715	0.1335	0.5195	-0.2635	0.3835	-0.3075	0.7445	0.3265	0.6605	0.0395	0.1815	0.0585	0.1135	0.0345	0.4125	-0.1095	0.3815	-0.683	0.198	-0.2425	1	21991723	22164741
WNT4	Wingless-type MMTV integration site family, member 4	0.21	0.139	0.319	0.596	0.307	0.32	na	0.086	0.085	0.266	-0.073	0.212	0.159	0.011	0.116	0.011	-0.02	0.445	na	0.192	-0.024	0.03	-0.152	-0.049	0.355	0.263	0.454	-0.046	0.371	0.298	-0.158	0.313	0.32	0.988	-0.006	-0.149	0.44	0.08	0.04	-0.12	0.226	na	0.029	0.029	1	22190896	22214757
KIAA0478	Zinc finger and BTB domain containing 40	na	0.312	na	na	na	0.25	0.531	-0.105	0.039	-0.077	-0.091	0.082	-0.074	0.066	0.203	0.137	0.072	na	0.216	0.142	0.192	0.085	-0.003	0.091	na	na	na	na	na	-0.3325	-0.0765	-0.1375	-0.0525	-0.0905	-0.1255	-0.1675	0.4105	-0.1345	-0.0635	0.1305	-0.0525	0.243	0.242	0.2425	1	22523656	22600286
C1QA	Complement component 1, q subcomponent, alpha polypeptide	0.137	-0.009	0.285	0.061	0.318	0.188	0.402	-0.03	0.061	-0.043	0.046	-0.014	0.092	0.08	0.056	0.036	0.012	0.188	-0.134	0.005	0.056	0.045	0.032	0.044	na	na	na	0.9575	na	na	0.5045	0.2895	na	0.7835	na	-0.2215	na	0.3525	-0.2585	0.0645	0.1555	0.463	0.2	0.3315	1	22708454	22711405
C1QG	Complement component 1, q subcomponent, gamma polypeptide	-0.055	0.319	0.474	0.148	0.222	0.143	0.248	-0.328	0.059	0.124	-0.058	0.001	0.164	0.073	0.128	0.219	0.132	0.358	0.17	0.008	0.221	0.152	-0.039	0.111	1.589	-0.256	3.567	0.773	1.232	0.082	1.558	0.506	1.648	1.061	1.907	-0.67	-0.091	1.559	0.703	-0.758	1.182	3.353	0.715	2.034	1	22715432	22719908
C1QB	Complement component 1, q subcomponent, beta polypeptide	0.002	0.374	0.777	0.263	0.519	na	0.238	0.04	0.277	0.453	-0.166	0.398	0.451	0.22	0.097	0.257	0.102	0.539	na	0.349	0.329	0.127	-0.225	0.077	3.471	na	4.897	2.367	2.301	1.431	0.84	0.525	2.414	na	2.18	-0.572	2.091	0.184	-0.059	0.641	1.087	na	1.002	1.002	1	22725046	22733433
EPHB2	EPH receptor B2	-0.024	0.217	0.337	0.151	0.217	-0.084	0.006	0.17	0.168	0.046	-0.167	0.086	0.1	-0.01	0.149	0.148	0.141	0.508	-0.215	0.198	0.136	-0.028	0.033	0.047	-0.0625	-0.1605	0.3105	0.1785	0.0425	0.5175	0.0635	-0.0265	0.0385	-0.2115	-0.0025	-0.3245	0.1005	-0.1325	0.0005	-0.0675	0.0105	0.391	0.38	0.3855	1	22782764	22986388
AOF2	Amine oxidase (flavin containing) domain 2	-0.551	0.049	0.093	-0.008	0.066	0.097	-0.251	-0.004	0.176	0.043	0.216	0.036	-0.069	-0.133	0.053	-0.017	-0.09	-0.146	0.084	0.204	-0.049	0.07	0.025	0.015	-1.714	-1.524	-1.049	-1.371	-0.933	-1.248	-1.119	-1.182	-1.14	-1.165	-1.15	-1.125	-1.305	-1.108	-1.264	-0.934	-1.079	1.274	0.418	0.846	1	23091292	23155489
HNRPR	Heterogeneous nuclear ribonucleoprotein R	-0.99	-0.18	-0.168	-0.381	-0.437	0.106	0.172	0.021	-0.811	0.265	0.182	-0.585	-0.211	-0.465	-0.258	-0.252	0.091	-0.441	0.056	-0.324	-0.116	0.025	-0.109	-0.067	-1.0585	0.2815	-0.6585	0.1045	-0.0495	-0.1075	-0.0645	-0.3345	-0.3535	-0.3015	-0.5965	-0.3625	-0.3205	-0.4015	-0.4025	-0.0525	-0.6665	0.083	-0.55	-0.2335	1	23381583	23416109
E2F2	E2F transcription factor 2	0.187	0.012	0.551	0.416	0.301	-0.332	na	0.129	0.093	0.055	0.129	0.07	0.11	0.035	0.171	-0.011	-0.143	0.405	-0.117	0.109	0.185	0.084	-0.014	0.085	0.119	-0.184	0.125	-0.302	0.033	0.52	0.244	0.286	0.258	0.32	0.245	0.148	0.415	0.288	0.435	0.323	0.28	-0.376	-0.066	-0.221	1	23578228	23603019
ID3	Inhibitor of DNA binding 3, dominant negative helix-loop-helix protein	-0.343	0.358	0.062	0.147	0.054	-0.73	0.148	-0.011	0.207	0.23	0.027	0.139	0.164	0.084	0.126	0.195	-0.015	0.084	na	0.184	0.115	-0.15	-0.009	-0.015	1.3985	2.0055	1.6885	1.8435	1.9155	-0.0615	0.9185	0.8315	1.8115	3.1605	0.2875	0.9715	0.0615	0.6295	2.2505	2.9625	1.8225	-0.329	-0.462	-0.3955	1	23629762	23631591
RPL11	Ribosomal protein L11	-0.393	-0.22	0.588	-0.16	0.175	na	-0.416	-0.054	-0.193	na	0.092	-0.395	0.07	-0.125	-0.206	-0.1	-0.123	0.21	-0.11	-0.086	-0.1	0.004	-0.022	-0.039	-0.5935	0.3745	0.6025	0.3585	-0.0265	-0.0645	0.6795	-0.0435	0.3925	0.6355	1.4755	0.2495	1.1165	0.1625	-0.3535	-0.0815	0.1015	-0.153	-0.422	-0.2875	1	23763600	23768221
TCEB3	Transcription elongation factor B (SIII), polypeptide 3 (110kDa, elongin A)	-0.552	0.146	0.009	-0.033	-0.003	-0.021	-0.394	-0.102	0.01	0.263	0.069	0.004	-0.007	-0.059	-0.034	-0.005	0.009	-0.035	-0.269	0.04	-0.11	-0.173	-0.086	-0.123	-0.285	-0.022	-0.151	-0.023	0.012	0.61	0.096	-0.008	-0.107	0.04	0.021	0.105	-0.122	0.106	0.028	0.024	0.075	-0.419	-0.121	-0.27	1	23815268	23831693
HT014	Chromosome 1 open reading frame 128	-0.625	0.002	-0.008	-0.151	-0.085	0.445	0.301	-0.298	-0.184	-0.01	-0.084	-0.034	0.041	-0.181	-0.05	0.038	0.194	-0.263	0.073	0.006	-0.035	-0.001	0.004	-0.011	-1.537	-1.927	-0.92	-1.166	-1.197	-1.181	-0.453	-1.44	-1.159	-1.013	-1.041	-0.876	-1.29	-1.196	-1.239	-1.337	-1.055	1.076	1.442	1.259	1	23850189	23860026
LYPLA2	Lysophospholipase II	-0.187	0.142	-0.036	0.02	0.036	-0.411	-1.188	0.133	0.23	0.02	0.135	0.205	0.298	0.095	0.161	0.014	-0.096	0.041	na	0.277	0.046	-0.044	na	0.001	-0.173	0.083	0.32	-0.424	0.126	-0.134	0.183	0.157	0.045	-0.108	0.385	0.146	0.4	0.204	0.554	0.3	0.292	-0.566	-0.112	-0.339	1	23862952	23867333
GALE	UDP-galactose-4-epimerase	-0.318	0.191	0.061	0.113	0.152	-0.223	0.559	-0.088	0.099	0.091	0.06	0.065	0.051	0.036	0.072	-0.117	-0.403	0.114	0.147	0.122	0.09	-0.007	0.149	0.077	0.5295	0.1595	0.3455	0.1775	0.3565	0.5585	0.6565	0.5565	0.2565	0.5875	0.6115	0.6085	0.5105	0.6135	0.9365	0.1225	0.9735	-1.756	-0.531	-1.1435	1	23867395	23872524
HMGCL	3-hydroxymethyl-3-methylglutaryl-Coenzyme A lyase (hydroxymethylglutaricaciduria)	-0.388	-0.249	-0.012	-0.224	-0.099	0.091	0.368	0.284	0.066	0.372	-0.023	0.012	-0.013	-0.001	0.042	-0.043	-0.02	-0.143	0.109	0.008	-0.64	-0.11	0.082	-0.223	0.939	0.817	1.477	0.887	1.117	0.099	-0.272	0.657	0.522	0.354	0.901	1.03	0.543	0.334	-0.048	0.18	0.374	-1.113	-0.727	-0.92	1	23873683	23897226
FUCA1	Fucosidase, alpha-L- 1, tissue	na	na	na	na	na	na	na	0	na	-0.062	0.125	na	0.073	na	0.066	-0.012	-0.015	na	na	na	-0.28	0.247	-0.007	-0.013	na	na	1.832	na	na	0.532	1.164	1.287	2.786	1.191	1.643	0.26	0.292	1.334	0.309	-0.524	1.06	na	-0.87	-0.87	1	23916880	23940067
CNR2	Cannabinoid receptor 2 (macrophage)	-0.559	0.161	0.428	-0.024	0.153	na	0.189	0.115	0.062	0.284	0.174	-0.1	0.154	-0.014	-0.009	-0.115	-0.085	0.133	na	0.048	0.182	-0.288	na	-0.053	na	0.027	0.201	0.1	na	-0.168	0.193	0.404	0.206	0.18	0.051	-0.078	0.572	0.288	0.565	0.138	0.236	na	-0.181	-0.181	1	23945766	23985123
FUSIP1	FUS interacting protein (serine/arginine-rich) 1	-0.425	-0.307	-0.257	-0.161	na	-0.147	0.112	-0.136	-0.288	-0.441	0.24	-0.311	-0.17	-0.244	-0.105	-0.157	-0.01	-0.294	0.088	-0.151	-0.246	-0.07	0.037	-0.093	0.3765	-0.1415	-0.7855	-0.3045	0.3595	-0.0955	0.1625	0.1615	-0.0865	0.0305	0.1615	0.4135	-0.3695	0.0315	0.2585	-0.0195	0.1435	-0.343	-0.948	-0.6455	1	24036609	24052127
MYOM3	Myomesin family, member 3	-0.992	0.214	-0.075	na	-0.009	na	na	0.218	-0.193	0.228	-0.041	0.235	0.262	0.018	0.091	0.131	-0.014	0.039	na	-0.119	0.793	0.099	-0.03	0.287	na	na	na	na	na	0.366	-0.035	0.072	0.055	-0.122	-0.05	-0.181	0.169	-0.049	-0.039	0	0.131	0.131	0.107	0.119	1	24127831	24183971
IL22RA1	Interleukin 22 receptor, alpha 1	-0.05	-0.262	1.568	-0.221	0.76	-0.516	-0.436	-0.032	0.686	0.145	1.188	0.248	1.68	0.765	0.269	0.427	0.783	0.8	1.937	-0.424	-0.277	-0.045	-0.011	-0.111	-1.448	-1.813	-1.47	-0.878	-1.978	-2.833	-1.723	-1.574	-1.895	-1.463	-1.583	-0.403	-1	-1.711	-1.021	-1.387	-1.765	1.104	1.718	1.411	1	24191567	24214917
LOC90529	Hypothetical protein LOC90529	-0.039	0.283	0.218	0.358	0.183	na	-0.349	0.041	0.301	0.326	0.006	0.181	0.184	0	0.127	0.089	-0.028	0.365	na	0.327	0.092	-0.068	-0.103	-0.026	na	-1.112	-0.507	-0.464	na	-0.555	-0.536	-0.748	-0.752	-0.443	-0.68	-0.581	-0.28	-0.525	-0.427	-0.764	-0.542	na	0.465	0.465	1	24428817	24486893
DJ462O23.2	NIPA-like domain containing 3	-0.577	0.272	0.216	0.233	-0.005	-1.598	na	-0.135	0.36	0.144	0.083	na	0.268	-0.098	-0.021	-0.026	0.131	na	na	0.214	0.17	0.15	-0.062	0.086	-3.6485	-2.8685	-0.0015	-1.3395	-0.9275	-2.6535	-0.6945	-2.1805	-1.9625	-1.9005	-1.7925	-1.6985	-1.1495	-2.0625	-0.1335	-2.1175	-2.7835	1.313	2.292	1.8025	1	24487609	24544704
SRRM1	Serine/arginine repetitive matrix 1	-0.05	-0.214	-0.302	-0.121	-0.285	-0.126	-0.446	-0.281	-0.11	0.014	0.083	0.081	-0.183	-0.214	-0.156	0.084	0.158	-0.297	-0.071	-0.092	-0.072	0.128	-0.118	-0.021	0.4835	0.0285	0.7115	0.6805	0.2795	1.1355	0.7215	0.4295	0.3485	0.0185	0.4075	0.6695	-0.0075	0.5985	0.2425	0.7275	0.4095	-1.399	-0.86	-1.1295	1	24714900	24745067
CLIC4	Chloride intracellular channel 4	-0.602	-0.541	-0.536	-0.645	-0.585	-0.427	-0.297	-0.484	-0.39	-0.416	0.066	-0.875	-0.303	-0.586	-0.432	-0.291	-0.262	-0.928	0.035	-0.512	-0.186	-0.108	-0.013	-0.102	1.23	0.871	1.175	0.324	1.282	0.712	0.732	0.87	0.978	1.394	0.776	0.76	0.732	0.569	0.207	0.719	1.277	-0.324	-0.128	-0.226	1	24817154	24916064
P29	CCNDBP1 interactor	0.248	-0.136	-0.214	-0.104	-0.26	-0.196	0.107	-0.004	-0.006	-0.145	0.13	-0.092	-0.088	-0.314	-0.115	-0.162	0.047	-0.301	-0.024	-0.195	-0.285	-0.041	-0.033	-0.12	1.01	0.336	-0.022	0.73	0.163	0.135	0.374	0.288	0.182	0.192	0.557	0.189	0.031	-0.082	-0.254	0.212	0.303	-0.206	-0.362	-0.284	1	25294478	25304309
NPD014	Chromosome 1 open reading frame 63	0.25	0.407	-0.294	-0.098	-0.26	na	na	-0.056	0.446	0.244	0.178	na	0.356	na	-0.007	na	na	-0.325	na	na	-0.16	0.039	-0.146	-0.089	-0.149	0.809	0.477	0.715	0.444	-0.78	-0.03	-0.768	-1.171	-0.341	-0.141	0.265	-2.361	-1.069	-1.216	-0.245	-1.371	1.43	-0.61	0.41	1	25314047	25409972
RHD	Rhesus blood group, CcEe antigens	0.254	-0.122	-0.014	0.138	0.084	-0.02	0.283	-0.391	0.191	0.13	-0.064	0.464	-0.057	-0.074	0.071	0.075	0.012	0.103	-0.143	0.113	0.05	0.027	0.316	0.131	na	na	na	na	na	-0.08	-0.105	-0.157	-0.217	-0.075	0.139	-0.056	-0.142	-0.073	-0.12	-0.068	-0.117	na	-0.056	-0.056	1	25344321	25402252
RHCE	Rhesus blood group, CcEe antigens	0.18	-0.194	-0.067	-0.241	-0.095	0.219	0.076	0.065	-0.011	0	0.133	-0.608	-0.033	-0.215	-0.143	-0.189	-0.146	-0.133	-0.074	-0.173	-0.131	0.033	-0.075	-0.058	1.149	0.809	0.638	0.299	0.534	0.103	0.546	0.586	0.367	0.219	0.441	-0.595	-0.34	0.162	0.265	-0.23	0.187	-0.362	-0.37	-0.366	1	25434115	25501999
ARH	Low density lipoprotein receptor adaptor protein 1	0.585	0.438	0.37	-0.016	0.327	-0.033	0.49	0.176	0.059	0.081	0.047	-0.291	0.168	0.083	0.072	0.008	0.014	0.066	0.167	0.009	0.134	-0.049	-0.115	-0.01	-0.8955	0.2885	1.0035	-1.9215	-0.6555	0.2765	0.4955	0.4525	0.2925	0.0615	0.6615	0.3275	0.5295	0.3125	0.3185	0.0985	0.1915	-1.032	-0.191	-0.6115	1	25573283	25577629
MAN1C1	Mannosidase, alpha, class 1C, member 1	0.356	0.256	0.176	0.086	0.06	na	na	0.022	0.191	0.159	-0.025	-0.23	0.278	-0.019	0.023	0.008	-0.039	0.084	na	0.242	0.18	0.044	0.116	0.113	-2.1805	-0.7525	0.3245	-0.5385	0.2085	-2.1515	-1.5485	-2.1975	-1.5255	-1.3505	-1.3995	-1.9085	-1.8665	-0.8985	-1.6905	-1.4865	0.1685	4.787	1	2.8935	1	25628105	25795078
SEPN1	Selenoprotein N, 1	0.41	0.34	0.22	0.24	0.265	0.077	na	-0.268	0.324	0.425	-0.148	0.172	0.299	0.107	0.234	0.2	0.234	0.361	0.04	0.313	0.335	0.044	0.2	0.193	0.644	0.762	1.299	0.333	0.957	0.907	0.035	0.061	-0.067	0.191	0.247	0.22	0.838	0.769	0.02	0.159	0.245	0.28	0.094	0.187	1	25810868	25828856
LOC56181	Family with sequence similarity 54, member B	0.401	0.141	0.201	0.163	0.065	na	na	0.148	0.054	0.262	0.114	na	0.209	0.006	-0.029	0.026	-0.179	-0.016	na	0.251	0.019	-0.007	-0.015	-0.001	0.5205	0.1825	0.1075	0.3775	-0.0175	-1.1315	0.1435	-0.3995	-0.3275	-0.4355	-0.3395	-0.1945	-0.2965	-0.3025	-0.0225	-0.3105	-0.3425	0.816	0.355	0.5855	1	25820020	25843573
STMN1	Stathmin 1/oncoprotein 18	0.134	-0.382	-0.202	-0.12	-0.198	0.447	0.494	0.057	-0.912	-0.622	0.174	0.117	-0.177	-0.268	-0.051	-0.04	0.253	-0.49	0.318	-0.15	-0.374	-0.009	0.12	-0.088	-1.3375	-1.0525	-2.3405	-1.6045	-2.1545	-2.3205	-1.2085	-2.5285	-2.3625	-2.6215	-2.5515	-1.2685	-1.6805	-2.4585	-3.0685	-1.2115	-2.6825	1.391	1.382	1.3865	1	25910751	25917510
PAFAH2	Platelet-activating factor acetylhydrolase 2, 40kDa	0.283	0.007	-0.12	-0.041	-0.113	0.948	0.316	0.159	-0.203	-0.121	0.166	-0.067	-0.148	-0.033	0.062	-0.065	-0.052	-0.004	na	-0.014	-0.04	-0.172	0.118	-0.031	0.391	1.027	0.631	0.459	0.207	0.251	0.601	0.336	0.133	0.213	0.17	0.121	0.909	0.355	0.537	0.357	0.57	na	-0.194	-0.194	1	25971457	26008790
EXTL1	Exostoses (multiple)-like 1	-0.198	0.052	0.089	0.204	0.196	na	-0.853	0.042	-0.033	0.146	0.022	0.146	0.212	0.145	0.033	0.121	-0.05	0.026	-0.282	0.286	0.096	-0.305	-0.075	-0.095	-0.658	-0.251	-0.155	-0.105	-0.133	na	-0.232	-0.074	-0.204	-0.154	-0.261	-0.066	na	0	-0.331	-0.092	-0.427	-0.034	0.052	0.009	1	26032418	26047074
ZNF593	Zinc finger protein 593	-0.119	0.099	0.312	0.098	0.22	0.004	-0.082	0.149	-0.098	-0.015	0.044	-0.036	-0.074	0.107	0.034	-0.138	-0.032	0.158	-0.3	0.049	0.003	-0.068	-0.212	-0.092	-0.0065	0.7135	0.6835	0.7685	0.7885	-0.3325	0.1835	0.3855	0.0395	0.0795	0.1635	0.1925	-0.2875	0.0585	0.6225	0.2735	0.4085	-0.553	-0.596	-0.5745	1	26180552	26181496
CNKSR1	Connector enhancer of kinase suppressor of Ras 1	0.28	0.301	0.29	0.158	0.257	0.099	-0.258	0.04	0.267	0.151	-0.245	0.141	0.216	0.231	0.249	0.245	0.037	0.309	-0.177	0.355	0.25	0.116	-0.081	0.095	-0.816	-0.347	-0.084	-0.43	-0.697	0.756	-0.277	-0.169	-0.084	-0.036	-0.135	-0.015	0.579	0.139	-0.633	0.091	0.085	0.305	0.191	0.248	1	26188142	26200512
SOC	Socius	0.577	0.386	0.798	0.141	0.531	-0.5	0.149	-0.062	0.201	na	0.04	0.049	0.333	0.151	0.18	0.106	-0.073	0.692	0.178	0.206	0.316	0.054	0.052	0.141	-0.135	-0.119	0.317	-0.099	-0.059	0.152	-0.089	-0.04	0.095	0.089	-0.052	0.004	0.067	0.091	0.305	-0.084	0.194	0.006	0.302	0.154	1	26292938	26317278
AIM1L	Absent in melanoma 1-like	0.32	0.149	0.195	0.106	0.234	-0.283	-0.475	0.025	0.053	0.118	-0.094	0.151	0.125	0.083	0.177	0.227	-0.105	0.462	na	0.205	0.269	-0.042	-0.124	0.034	0.8215	0.5535	0.6515	0.0355	0.7565	1.2475	0.5085	0.7005	0.8515	1.0805	0.2195	0.0285	0.0745	0.6085	0.5205	0.2135	0.5805	-0.067	0.252	0.0925	1	26332492	26354484
RPS6KA1	Ribosomal protein S6 kinase, 90kDa, polypeptide 1	0.459	0.135	-0.028	0.25	0.245	0.524	0.574	0.094	0.104	0.111	0.174	0.185	0.052	0.011	0.077	0.048	0.178	-0.222	na	0.122	0.172	na	0.282	0.227	-0.58	-0.565	0.488	-1.247	-0.676	-0.156	-0.057	-0.234	-0.105	0.089	-0.124	-0.32	0.034	-0.11	-0.07	-0.165	-0.079	0.479	0.331	0.405	1	26540400	26585656
PIGV	Phosphatidylinositol glycan, class V	na	0.049	0.041	na	na	na	na	0.367	0.093	-0.023	0.159	na	-0.014	-0.096	0.085	-0.298	0.022	0.192	na	0.241	0.014	0.26	na	0.137	0.206	-0.087	-0.177	-0.192	na	0.184	0.116	0.047	-0.112	-0.066	0.018	0.149	0.446	0.167	-0.127	0.105	0.243	-0.436	-0.06	-0.248	1	26798628	26809026
SFN	Stratifin	0.282	0.166	0.281	0.164	0.161	0.285	0.016	0.147	0.102	0.002	0.197	0.077	0.076	-0.02	0.048	-0.195	-0.289	0.248	-0.132	0.152	0.234	0.046	-0.161	0.04	-0.1665	0.0505	0.0485	-0.2835	-0.1445	0.2765	0.1915	0.1705	0.0335	0.0195	0.1105	-0.1895	-0.3765	-0.0565	0.3125	-0.1715	0.2325	-0.687	-0.334	-0.5105	1	26873771	26875090
GPATC3	G patch domain containing 3	0.54	0.343	-0.167	0.135	0.1	0.463	0.097	0.115	0.234	0.281	-0.035	0.233	0.234	0.102	0.134	0.264	0.012	0.343	-0.123	0.326	0.375	0.048	-0.057	0.122	0.333	-0.406	0.04	-0.136	-0.387	-0.254	-0.077	-0.036	-0.134	0.041	-0.127	-0.235	-0.127	-0.123	0.199	-0.255	-0.012	0.334	0.306	0.32	1	26901122	26911099
NR0B2	Nuclear receptor subfamily 0, group B, member 2	0.315	0.161	0.247	0.042	0.245	na	0.199	-0.054	0.238	0.143	-0.02	-0.066	0.18	0.147	0.246	-0.034	0.081	0.244	na	0.123	0.167	0.088	0.081	0.112	-0.988	-0.688	-0.696	-0.446	-1.071	0.285	0.003	0.343	0.093	-0.046	0.019	0.298	0.087	0.212	0.114	0.249	0.374	-0.659	0.127	-0.266	1	26922121	26924602
NUDC	Nuclear distribution gene C homolog (A. nidulans)	0.23	0.127	0.118	0.104	-0.026	0.208	0.091	0.155	0.122	-0.11	0.028	0.216	0.068	0.045	0.114	-0.088	0.073	0.31	na	0.183	0	-0.01	0.039	0.01	-0.369	-1.033	-0.849	-0.81	-0.981	-1.052	-0.689	-0.711	-1.176	-0.705	-1.295	-0.624	-1.29	-0.831	-0.918	-1.285	-0.746	0.24	0.566	0.403	1	26932366	26957030
SLC9A1	Solute carrier family 9 (sodium/hydrogen exchanger), isoform 1 (antiporter, Na+/H+, amiloride sensitive)	0.418	0.149	0.28	0.154	0.22	-0.203	-0.072	0.015	-0.132	0.094	-0.016	0.004	0.15	0.092	0.15	0.103	-0.025	0.217	-0.076	0.064	0.14	0.049	-0.063	0.042	0.4115	0.4795	0.9425	0.3375	0.2735	-0.0065	0.2945	0.1235	-0.1115	0.6665	0.3175	0.3215	0.0665	0.3705	0.7525	0.0245	0.4675	-0.9	0.073	-0.4135	1	27109449	27165545
WDTC1	WD and tetratricopeptide repeats 1	0.252	0.14	0.499	0.258	0.273	na	-0.261	0.293	-0.121	0.139	0.405	0.004	0.24	0.191	0.103	0.228	na	0.481	-0.391	0.35	0.144	-0.015	-0.16	-0.01	-0.037	-0.179	0.687	-0.507	-0.297	-0.131	-0.085	-0.103	-0.043	-0.201	-0.12	-0.123	-0.243	-0.102	-0.066	-0.132	0.045	0.006	0.04	0.023	1	27245301	27318877
SYTL1	Synaptotagmin-like 1	na	0.109	na	na	na	na	na	-0.075	-0.015	na	-0.165	na	0.357	na	0.067	-0.039	-0.118	na	na	0.403	0.001	0.07	-0.108	-0.012	na	na	na	na	na	na	na	na	na	na	na	na	na	na	na	na	na	na	na	na	1	27352655	27364563
MAP3K6	Mitogen-activated protein kinase kinase kinase 6	0.509	0.138	0.121	0.289	0.149	0.321	na	-0.191	0.235	0.283	-0.127	0.234	0.163	0.142	0.224	0.128	0.112	0.495	0.398	0.175	0.107	-0.032	-0.046	0.01	0.0415	0.4345	0.5095	-0.1245	-0.0625	0.1895	-0.0915	-0.1995	-0.0525	-0.1215	-0.1725	-0.2225	-0.0045	-0.1355	-0.0675	-0.0985	-0.0845	0.254	0.355	0.3045	1	27365812	27377479
FCN3	Ficolin (collagen/fibrinogen domain containing) 3 (Hakata antigen)	0.125	0.098	0.132	0.201	0.199	-0.065	0.117	-0.187	0.134	0.132	-0.064	0.091	0.023	0.008	0.044	0.045	0.023	0.19	0.021	0.088	0.16	0.057	0.099	0.105	0.3125	-0.1815	-0.2855	0.0085	-0.0345	0.0275	0.0315	0.0225	-0.0435	-0.1325	-0.2665	-0.2275	-0.4035	-0.3635	-0.0905	-0.4105	-0.3505	0.093	-0.482	-0.1945	1	27379744	27385471
GPR3	G protein-coupled receptor 3	0.385	0.169	0.221	0.185	0.277	na	0.59	0.197	0.12	0.098	0.015	0.257	0.255	0.199	0.001	0.089	0.017	0.34	na	0.219	0.117	-0.054	-0.214	-0.05	1.2255	0.5885	0.0855	na	na	0.8805	0.2985	0.3245	0.1955	0.1315	0.1745	0.1565	0.6545	0.3245	0.3685	0.7225	0.3285	-0.281	0.1	-0.0905	1	27403294	27406455
FGR	Gardner-Rasheed feline sarcoma viral (v-fgr) oncogene homolog	na	0.189	na	na	na	na	na	0.495	0.367	0.389	-0.02	na	na	na	na	na	na	na	na	na	0.068	-0.466	na	-0.199	na	na	na	na	na	na	na	na	na	na	na	na	na	na	na	na	na	na	na	na	1	27622953	27645828
G1P3	Interferon, alpha-inducible protein (clone IFI-6-16)	0.266	0.062	0.022	0.134	0.048	0.144	-0.108	-0.035	0.112	0.002	-0.137	0.182	0.027	-0.062	0.067	0.074	0.123	0.009	0.108	0.125	-0.125	-0.002	-0.133	-0.087	1.0165	0.4505	0.8845	1.0015	0.8775	-0.0315	1.3495	0.4875	2.2445	0.6835	1.2715	0.7085	0.3605	0.0435	0.0915	1.6555	0.2085	-0.067	0.64	0.2865	1	27676725	27682850
STX12	Syntaxin 12	0.327	-0.234	-0.065	-0.057	-0.073	0.18	0.375	-0.24	-0.053	-0.027	0.059	-0.069	0.039	-0.229	-0.071	-0.07	-0.012	-0.046	0.182	-0.121	0.037	0.057	0.095	0.063	0.429	0.132	-0.053	0.283	-0.007	-0.691	0.229	-0.402	-0.614	-0.455	-0.404	-0.578	-0.539	-0.292	0.454	na	0.246	1.634	1.582	1.608	1	27783925	27834956
PPP1R8	Protein phosphatase 1, regulatory (inhibitor) subunit 8	0.453	-0.124	-0.105	-0.173	-0.041	na	0.273	0.039	-0.121	0.077	0.349	-0.125	-0.028	-0.251	-0.017	-0.016	0.118	-0.097	-0.26	-0.156	0.025	-0.209	na	-0.092	0.792	0.39	0.08	0.389	0.361	-0.257	0.46	0.241	0.151	-0.016	0.235	0.059	0.179	0.027	0.2	0.254	-0.085	-0.308	-0.258	-0.283	1	27841435	27862325
C1orf38	Chromosome 1 open reading frame 38	0.541	0.05	-0.075	-0.002	0.152	na	0.24	0.025	-0.127	-0.027	na	-0.034	0.07	-0.292	0.14	-0.043	0.009	-0.113	na	0.259	-0.087	-0.023	0.168	0.019	na	na	2.577	na	na	0.139	0.258	-0.018	-0.055	0.78	0.123	-0.343	0.418	0.312	-0.386	-0.001	0.507	na	0.496	0.496	1	27883228	27897327
RPA2	Replication protein A2, 32kDa	0.055	0.049	-0.122	-0.094	-0.134	0.034	na	-0.23	-0.003	-0.019	0.007	0.02	0.054	-0.207	-0.131	-0.082	-0.033	-0.196	-0.206	0.033	-0.058	0.072	na	0.007	1.2205	0.2575	0.4385	0.6075	0.3725	-0.0145	1.1465	0.4685	0.1705	0.7355	0.3375	0.8015	0.1185	-0.0155	0.7035	0.6285	0.4085	-0.969	-0.414	-0.6915	1	27902192	27925378
EYA3	Eyes absent homolog 3 (Drosophila)	0.072	0.007	-0.219	-0.076	-0.184	0.555	0.345	-0.123	0.002	0.055	0.088	-0.146	0.004	-0.228	-0.056	-0.043	0.045	-0.464	0.109	-0.065	-0.16	0.212	0	0.017	0.295	0.496	-0.1	0.427	0.105	0.08	0.153	0.432	0.128	0.137	0.196	0.266	0.305	0.103	0.39	0.22	0.263	-0.048	-0.058	-0.053	1	27981000	28099273
PTAFR	Platelet-activating factor receptor	0.359	0.219	0.176	0.327	0.211	0.254	-0.054	-0.151	0.276	-0.004	-0.05	0.298	0.142	0.04	0.169	0.18	0.084	0.326	-0.099	0.191	0.264	0.04	0.218	0.174	1.489	0.881	3.108	0.727	1.025	-0.216	0.637	0.401	0.809	0.531	-0.053	-0.178	0.292	0.173	0.721	-0.157	0.245	na	-0.508	-0.508	1	28160006	28187333
DNAJC8	DnaJ (Hsp40) homolog, subfamily C, member 8	0.3	-0.02	-0.129	0.16	-0.112	0.055	0.248	-0.019	-0.054	0.03	0.103	0.198	-0.018	-0.186	0.041	0.113	0.051	-0.307	0.158	0.039	-0.069	0.001	0.203	0.045	0.4155	0.3205	0.0675	-0.0515	-0.3485	0.0495	0.4365	0.0095	-0.0085	-0.2725	0.1275	0.0275	0.4485	-0.0925	-0.1555	0.1165	0.0465	0.139	-0.196	-0.0285	1	28211212	28243681
ATPIF1	ATPase inhibitory factor 1	na	0.269	na	na	na	na	na	0.268	0.145	0.087	-0.234	na	na	na	-0.065	0.199	0.15	na	na	na	-0.022	-0.358	na	-0.19	-0.1505	-0.7895	-0.5995	na	-1.0565	-0.6135	0.4305	0.3555	0.2745	-0.1735	0.4415	0.0835	-0.0215	-0.0185	-0.2755	-0.5095	-0.4145	-1.029	-0.456	-0.7425	1	28246753	28248751
CHC1	Regulator of chromosome condensation 1	0.302	0.163	0.238	0.185	0.196	-0.126	0.424	-0.156	0.144	0.137	-0.035	0.241	0.049	-0.007	0.061	0.214	0.097	0.234	0.09	0.181	0.203	0.078	0.201	0.161	0.1195	0.0055	-0.6605	-0.3135	-0.2665	0.2155	0.2765	0.2325	-0.0715	0.1365	0.3055	0.2905	-0.0425	-0.0275	0.4475	-0.0865	-0.0035	-0.875	-0.682	-0.7785	1	28654493	28654699
SECP43	TRNA selenocysteine associated protein	0.028	0.018	0.143	0.001	0.209	na	na	-0.113	-0.135	-0.204	-0.016	0.215	0.025	-0.076	0.076	0.189	0.083	-0.205	na	0.033	0.075	0.187	-0.205	0.019	0.921	0.902	1.333	0.6	0.074	0.79	1.258	1.051	1.125	1.98	0.939	0.497	0.421	1.104	0.742	0.579	1.541	na	-0.454	-0.454	1	28700221	28725666
TAF12	TAF12 RNA polymerase II, TATA box binding protein (TBP)-associated factor, 20kDa	0.241	-0.065	0.16	-0.097	-0.141	-0.119	0.439	0.138	0.037	-0.107	0.13	-0.486	-0.032	-0.114	-0.018	-0.085	0.036	-0.135	0.205	-0.024	-0.08	-0.123	-0.127	-0.11	1.1685	0.4705	0.8525	0.2305	0.2355	0.4585	0.6655	0.7425	0.5065	0.2895	0.5135	0.3555	0.5585	0.5115	0.3795	na	0.5385	-0.901	-0.708	-0.8045	1	28750232	28790201
GMEB1	Glucocorticoid modulatory element binding protein 1	0.29	na	-0.183	-0.143	-0.078	0.309	0.727	0.143	0.217	-0.312	0.44	0.052	0.225	-0.158	0.191	0.187	0.263	-0.124	0.311	0.074	-0.045	0.185	-0.099	0.014	0.3	-0.374	na	na	-0.228	0.42	-1.512	0.161	-1.206	-1.047	0.176	-0.317	0.469	0.152	-0.522	0.089	0.43	na	-0.346	-0.346	1	28815860	28862001
EPB41	Erythrocyte membrane protein band 4.1 (elliptocytosis 1, RH-linked)	0.372	-0.09	0.343	0.011	0.046	-0.257	0.377	-0.155	0.324	-0.054	0.071	0.074	0.308	0.016	0.137	0.249	-0.024	0.204	0.726	0.136	0.053	0.258	0.244	0.185	-0.1145	-0.8905	-1.0155	-0.4765	-1.5485	-1.5445	-0.8105	-1.2195	-1.2615	-0.7985	-0.8735	-0.1055	-0.7075	-1.1155	-0.3395	-1.0265	-0.9695	0.865	0.628	0.7465	1	29034244	29267574
CGI-63	Mitochondrial trans-2-enoyl-CoA reductase	0.36	0.13	0.265	0.064	0.284	0.114	0.103	0.135	0.126	0.095	0.141	0.116	0.065	-0.025	0.113	0.064	0.02	0.104	0.086	0.111	0.132	0.094	na	0.113	0.704	-0.431	-0.184	-0.541	-0.339	-0.261	0.094	0.117	0.103	0.133	0.163	0.021	-0.037	0.212	0.379	0	-0.109	-0.346	0.348	0.001	1	29340001	29378052
PTPRU	Protein tyrosine phosphatase, receptor type, U	0.386	0.091	0.297	0.162	0.264	0.336	0.24	-0.035	0.122	0.031	0.016	-0.237	0.108	0	0.07	0.028	-0.019	0.396	-0.062	0.167	0.159	0.096	0.002	0.086	-0.7465	-0.9505	-0.4305	-0.8385	-0.7135	-0.2295	0.0035	0.0665	0.1325	0.0025	0.0465	-0.0355	0.0005	-0.0205	0.0095	-0.1485	0.1465	0.126	0.085	0.1055	1	29383644	29473927
MATN1	Matrilin 1, cartilage matrix protein	0.334	0.236	0.369	0.192	0.226	-0.284	-0.078	na	-0.3	na	na	0.296	0.313	0.218	0.138	0.174	0.229	0.373	-0.462	0.173	na	0.24	na	0.24	0.014	-0.08	0.014	0.107	0.074	-0.643	0.122	0.29	0.045	0.197	0.106	-0.003	-0.24	0.076	0.477	-0.145	0.164	-0.127	-0.049	-0.088	1	30855089	30865980
LAPTM5	Lysosomal associated multispanning membrane protein 5	0.661	na	0.036	0.107	0.161	0.691	na	-0.027	-0.001	-0.227	0.037	-0.007	0	-0.034	0.065	0.011	-0.056	-0.254	0.28	0.079	-0.26	-0.125	-0.13	-0.172	2.205	0.467	2.895	1.377	1.481	-0.054	0.986	0.755	1.384	1.135	1.031	0.001	0.618	0.927	0.745	0.097	1.353	0.251	-0.041	0.105	1	30874409	30899760
SDC3	Syndecan 3 (N-syndecan)	0.458	0.248	0.429	0.184	0.317	na	-0.075	0.053	0.09	0.308	na	0.115	0.095	0.004	0.174	0.164	0.144	0.518	na	0.342	0.304	0.099	-0.033	0.123	3.287	2.523	2.337	0.408	2.149	-0.652	0.86	-0.864	-0.167	0.165	-0.647	0.089	0.355	0.742	2.608	0.506	-0.04	0.564	1.172	0.868	1	31011407	31050526
PUM1	Pumilio homolog 1 (Drosophila)	0.099	-0.061	-0.257	-0.164	na	-0.492	0.079	0.057	-0.04	-0.08	0.147	-0.115	-0.071	-0.189	-0.087	-0.047	0.023	-0.243	0.204	-0.026	-0.071	0.003	0.157	0.03	-0.077	-0.105	-0.921	-0.354	-0.277	-0.473	-0.498	-0.8	-0.844	-0.667	-0.53	-0.345	-1.264	-0.836	-0.517	0.488	-0.589	-0.805	-0.319	-0.562	1	31073446	31207638
HPRP8BP	WD repeat domain 57 (U5 snRNP specific)	-0.144	-0.002	0.132	0.111	0.014	0.042	-0.116	0.302	0.123	0.034	0.308	0.105	-0.013	-0.112	0.047	0.073	0.099	0.109	-0.222	0.039	0.112	0.028	-0.013	0.042	0.2185	-0.1885	0.7405	-0.1175	0.7095	1.1565	1.5545	1.3625	1.2055	0.5305	1.4045	1.3935	1.4085	1.3735	1.2985	1.3285	1.2725	-2.492	-0.889	-1.6905	1	31401510	31438710
FABP3	Fatty acid binding protein 3, muscle and heart (mammary-derived growth inhibitor)	-0.393	0.202	0.301	0.001	0.25	0.28	-0.071	-0.055	0.137	0.205	0.042	0.163	0.206	0	0.002	-0.003	0.033	0.056	-0.071	0.012	0.025	-0.053	0.001	-0.009	-0.8795	-0.3245	-0.5125	-0.7655	-0.2275	0.3905	0.3645	-0.1835	0.4045	-0.4445	-0.5765	-0.7165	0.6745	0.0905	0.6295	-0.2255	-0.5485	1.259	0.894	1.0765	1	31507567	31515016
TDE2L	Tumor differentially expressed 2-like	-0.274	0.332	0.466	0.051	0.285	na	na	-0.011	0.04	-0.011	na	0.231	0.299	0.059	0.124	0.089	-0.121	0.496	na	0.293	0.402	0.055	0.074	0.177	-0.818	-0.098	-0.799	-0.668	-0.829	0.442	0.02	-0.001	0.138	-0.171	0.141	-0.038	-0.001	0.202	0.079	0.02	0.217	0.008	0.064	0.036	1	31555056	31576617
HCRTR1	Hypocretin (orexin) receptor 1	-0.005	0.138	0.19	0.336	0.235	0.736	na	-0.108	0.321	0.08	0.358	0.069	0.127	0.115	0.171	0.1	0.061	0.236	0.012	0.295	0.21	0.09	0.158	0.153	0.005	-0.474	0.038	-0.208	-0.009	-0.219	-0.331	-0.044	-0.227	-0.068	-0.093	-0.23	-0.153	na	0.07	-0.232	0.282	na	0.075	0.075	1	31753734	31761807
COL16A1	Collagen, type XVI, alpha 1	-0.005	0.063	0.217	0.356	0.195	0.028	0.244	0.039	-0.015	0.13	-0.173	0.12	0.108	0.057	0.146	0.093	0.148	0.379	-0.136	0.213	0.198	0	-0.006	0.064	-1.644	-1.048	-1.086	-0.928	-1.853	-0.875	-1.466	-2.272	-1.769	-1.596	-1.902	-1.199	-1.204	-1.994	-1.329	-1.728	-1.984	3.29	1.072	2.181	1	31786941	31838742
BAI2	Brain-specific angiogenesis inhibitor 2	0.161	0.352	0.554	0.316	0.342	-0.542	na	-0.337	0.215	0.182	0.026	0.026	0.246	na	0.299	0.014	-0.005	0.579	na	0.181	0.252	0.124	-0.227	0.05	0.952	0.795	1.155	0.971	1.104	0.445	-0.23	-0.609	-0.453	-0.459	-0.43	-0.206	0.081	-0.209	-0.597	-0.138	-0.296	0.879	0.673	0.776	1	31861812	31898729
KHDRBS1	KH domain containing, RNA binding, signal transduction associated 1	-0.213	na	0.248	0.031	0.218	-0.128	0.832	0.148	0.161	-0.142	0.214	-0.283	0.046	-0.056	0.08	-0.018	0.103	0.042	0.802	0.039	0.032	0.055	-0.05	0.012	-0.0755	0.2345	-0.1265	0.2505	-0.0165	0.0145	0.1015	0.2675	-0.0565	0.0885	0.3685	0.2065	0.2135	-0.0955	0.1455	0.2135	0.2715	-0.793	-0.452	-0.6225	1	32148576	32195543
TMEM39B	Transmembrane protein 39B	-0.314	0.463	0.184	0.167	0.184	na	0.128	-0.388	-0.161	na	-0.203	na	0.246	0.089	0.201	0.285	0.044	0.003	na	0.222	0.492	0.018	0.044	0.185	-0.119	0.694	0.15	0.085	0.294	0.22	0.189	0.333	0.213	0.12	0.265	0.195	-0.04	0.223	0.163	na	0.159	-0.484	-0.068	-0.276	1	32206725	32237557
KPNA6	Karyopherin alpha 6 (importin alpha 7)	-0.331	0.079	0.279	0.101	0.223	na	na	0.011	0.143	-0.216	-0.039	0.22	0.18	na	0.024	0.023	-0.026	0.283	na	0.022	0.052	0.008	-0.107	-0.016	-0.385	-0.61	-0.72	-0.487	-0.699	0.131	0.184	0.163	0.036	-0.001	0.128	0.048	0.038	-0.045	0.022	0.032	-0.038	-0.419	0.147	-0.136	1	32242750	32307867
DKFZp451J0118	Taxilin	-0.266	0.221	0.118	0.138	0.077	0.183	0.451	-0.141	0.222	0.166	-0.085	0.117	0.152	0.034	0.084	0.024	0.008	0.267	-0.132	0.147	0.13	-0.046	-0.089	-0.002	-0.098	0.476	0.739	-0.392	0.675	0.28	0.704	0.587	0.813	0.705	0.629	0.408	0.569	0.653	0.512	0.532	0.583	-0.413	-0.161	-0.287	1	32314380	32332978
RP4-622L5	Chromosome 1 open reading frame 91	-0.037	-0.17	0.147	0.196	0.204	0.039	-0.158	-0.059	0.019	-0.013	0.034	-0.057	0.065	0.03	0.089	0.259	0.027	0.198	-0.022	0.098	-0.045	-0.157	0.17	-0.011	0.1365	0.0105	0.3965	0.0865	0.0555	0.2685	0.0705	0.0405	0.1915	-0.1465	0.1465	0.1055	0.3435	0.2155	-0.0345	0.4095	0.1325	0.01	-0.097	-0.0435	1	32349172	32357042
EIF3S2	Eukaryotic translation initiation factor 3, subunit 2 beta, 36kDa	0.17	0.104	0.326	0.377	0.356	-0.246	0.37	-0.145	0.433	0.28	-0.19	0.345	0.234	0.136	0.23	0.211	0.156	0.33	0.203	0.294	0.256	0.063	0.139	0.153	0.291	-0.179	0.427	0.935	0.738	-0.244	0.849	0.941	0.49	0.617	0.296	0.077	0.087	0.112	0.989	-0.184	0.51	-1.368	-0.812	-1.09	1	32357105	32366297
LOC339483	Hypothetical protein LOC339483	na	na	na	na	na	na	na	na	na	na	na	na	na	na	na	na	-0.055	na	na	na	na	0.046	na	0.046	na	na	na	na	na	na	na	na	na	na	na	na	na	na	na	na	na	na	na	na	1	32366352	32375484
LCK	Lymphocyte-specific protein tyrosine kinase	-0.56	0.262	0.082	0.403	0.184	0.205	0.436	0.041	0.321	0.083	0.224	0.06	0.102	0.22	0.236	0.322	0.205	0.084	0.069	0.332	-0.146	-0.044	0.091	-0.033	-1.796	-1.638	-0.536	-1.877	-1.512	0.178	-0.147	0.047	-0.085	-0.274	0.306	0.203	0.173	0.192	0.215	0.324	0.085	-0.388	-0.282	-0.335	1	32386025	32420856
HDAC1	Histone deacetylase 1	-0.388	-0.12	-0.063	0.139	0.036	0.094	0.403	0.133	-0.136	-0.065	-0.143	-0.045	-0.058	-0.162	-0.068	0.087	0.091	0.279	0.07	0.285	0.031	-0.058	0.03	0.001	0.2175	1.1235	0.9645	1.0735	1.0945	0.7335	1.1885	0.8375	0.9305	0.8465	1.1055	1.2125	0.2335	1.1915	0.5875	0.6195	1.1055	-1.852	-1.983	-1.9175	1	32426801	32468317
MARCKSL1	MARCKS-like 1	-0.161	0.156	0.148	0.019	0.037	-1.334	-0.054	0.161	0.086	0.101	0.053	0.064	0.012	-0.049	-0.052	-0.055	-0.18	0.373	-0.446	-0.181	0.189	-0.026	0.046	0.07	0.362	1.183	0.224	1.137	0.521	-0.473	0.849	0.139	-0.376	-1.286	-0.989	-0.301	0.256	0.043	1.566	0.261	-0.331	-0.788	1.216	0.214	1	32468534	32470927
STK22C	Testis-specific serine kinase 3	-0.219	0.225	0.19	0.083	0.087	na	na	0.146	0.305	0.266	-0.011	0.3	0.221	0.099	0.108	0.101	0.01	0.251	na	0.311	0.198	0.192	0.044	0.145	-0.282	-0.182	-0.129	-0.218	-0.1	-0.29	-0.215	-0.252	-0.212	-0.142	-0.214	-0.169	na	-0.09	-0.028	na	-0.202	na	0.246	0.246	1	32496891	32499001
FLJ10276	BSD domain containing 1	-0.522	0.022	0.146	0.116	0.091	-0.337	0.212	0.002	0.193	0.279	-0.087	0.106	0.337	-0.005	0.133	0.249	0.121	0.193	na	0.144	0.163	0.001	0.04	0.068	-1.2515	-0.4535	-0.2805	-0.2095	-0.3375	-0.7395	-0.1315	-0.5795	-0.5665	-0.1925	-0.7445	-0.4365	-0.2585	-0.6695	-0.1855	-0.4285	-0.5095	0.597	0.814	0.7055	1	32499800	32529127
RBBP4	Retinoblastoma binding protein 4	-0.315	-0.131	-0.073	-0.092	-0.152	0.04	-0.081	0.059	-0.515	-0.146	0.189	-0.159	-0.148	-0.308	-0.241	-0.124	0.027	-0.196	-0.179	-0.199	-0.184	-0.111	-0.145	-0.147	-0.0645	0.5815	0.8335	0.8435	0.8575	0.2865	1.3215	0.7155	0.4835	0.5495	0.2975	1.2115	0.0095	-0.1685	0.4535	1.0415	0.3885	-1.626	-0.825	-1.2255	1	32785917	32815345
SYNCOILIN	Syncoilin, intermediate filament 1	-0.717	-0.108	-0.069	-0.169	-0.124	0.104	0.257	0.076	-0.15	-0.112	0.109	-0.196	-0.092	-0.228	-0.049	-0.151	-0.078	-0.185	0.219	-0.022	-0.233	0.021	-0.022	-0.078	-1.161	0.054	-0.289	-0.088	-0.055	-0.356	-0.073	-0.174	-0.364	-0.301	-0.201	-0.104	-0.269	-0.321	-0.183	-0.343	-0.425	-0.004	-0.046	-0.025	1	32815071	32829966
YARS	Tyrosyl-tRNA synthetase	0.124	na	0.234	0.289	0.402	0.648	0.195	na	0.274	-0.054	na	-0.086	-0.01	-0.024	0.223	0.115	-0.015	0.193	na	0.201	-0.13	-0.036	0.117	-0.016	-0.638	-0.223	0.185	-0.639	-0.329	0.162	0.173	0.106	-0.279	-0.354	0.157	0.142	-0.286	-0.039	0.37	-0.359	-0.143	-1.262	-0.6	-0.931	1	32909934	32952847
FLJ12903	S100P binding protein Riken	na	-0.199	-0.157	0.068	-0.13	0.121	0.548	-0.519	-0.055	-0.229	0.155	0.003	-0.22	-0.223	-0.006	0.165	0.061	-0.268	0.087	-0.242	-0.061	-0.271	na	-0.166	-0.9505	0.2435	-0.2275	0.0215	-0.0335	-0.3185	0.0115	-0.0545	-0.0935	0.0105	0.2455	0.0785	-0.1965	-0.0775	0.1275	0.2375	-0.0735	-0.104	-0.233	-0.1685	1	32952249	32993568
FNDC5	Fibronectin type III domain containing 5	0.182	-0.052	0.051	0.161	0.185	na	0.172	0.056	0.043	0.091	0.033	-0.042	0.012	-0.136	0.073	0.103	0.107	-0.039	0.324	0.154	0.036	0.067	0.169	0.091	0.2185	-0.1925	-0.4275	0.5605	-0.3945	-0.8235	-0.4605	-0.3965	-0.5065	-0.4375	-0.4095	-0.4275	-0.4035	-0.4685	-0.0865	-0.1865	-0.4795	0.233	0.376	0.3045	1	32996970	33005440
HPCA	Hippocalcin	0.895	-0.063	0.402	0.38	0.423	na	0.069	0.264	0.054	na	0.172	-0.176	0.225	0.054	0.238	-0.005	0.019	0.388	0.158	0.079	-0.016	-0.048	0.052	-0.004	na	na	na	na	na	-0.673	-1.772	-2.309	-2.195	na	-2.019	-1.979	-2.047	-1.996	-1.597	na	-2.026	2.338	1.63	1.984	1	33021191	33029339
IBRDC3	IBR domain containing 3	-0.041	-0.119	-0.019	-0.106	-0.106	-0.477	0.225	0.176	-0.104	-0.185	0.027	-0.085	0.006	-0.102	-0.053	-0.155	-0.139	-0.038	-0.119	-0.1	0.049	-0.166	-0.037	-0.051	-0.158	-0.36	0.807	-0.17	-0.091	0.024	-0.15	-0.217	-0.232	0.195	-0.113	-0.077	-0.068	0.013	0.051	-0.019	0.027	0.129	0.013	0.071	1	33071140	33099507
AK2	Adenylate kinase 2	0.261	-0.09	-0.032	-0.025	0.005	-0.019	0.452	0.04	-0.078	-0.171	1.011	-0.077	-0.11	-0.271	-0.014	0.04	-0.004	-0.007	0.209	-0.017	-0.134	0.081	-0.27	-0.108	0.076	-0.37	0.848	0.054	0.021	0.232	0.526	0.477	0.504	0.368	0.71	0.483	0.55	0.483	0.455	0.674	0.455	-0.804	-0.534	-0.669	1	33144118	33171564
GJB3	Gap junction protein, beta 3, 31kDa (connexin 31)	0.006	0.076	0.667	0.098	0.484	0.336	-0.04	-0.033	0.346	0.186	-0.028	-0.109	0.301	0.171	0.115	0.254	0.155	0.422	0.242	0.168	0.058	-0.017	0.009	0.017	-0.3555	-0.1495	0.2855	-0.4845	-0.2695	0.8375	-0.2705	-0.2365	0.0865	-0.0365	-0.1215	-0.0665	0.7435	0.0405	-0.8305	0.0585	-0.1165	0.406	0.339	0.3725	1	34915883	34921057
GJA4	Gap junction protein, alpha 4, 37kDa (connexin 37)	-0.15	0.087	0.337	0.22	0.279	-0.487	0.421	0.205	-0.051	0.072	0.01	0.085	0.088	0.015	0.004	-0.021	-0.012	0.165	-0.025	0.116	0.069	-0.026	-0.043	0	0.636	0.279	0.388	0.017	0.57	1.149	0.222	0.56	0.002	-0.329	-0.453	-0.369	-0.251	-0.026	0.143	-0.212	0.416	na	0.444	0.444	1	34927705	34930439
LOC113444	Hypothetical protein BC011880	-0.383	0.375	0.584	0.178	0.338	na	na	0.398	0.188	0.376	-0.006	0.174	0.285	0.054	0.082	0.066	-0.051	0.446	na	0.142	0.167	0.058	-0.223	0.001	-1.011	-0.977	-0.57	-0.742	-0.574	-0.864	-0.094	-0.181	-0.077	-0.412	-0.359	-0.648	-0.199	-0.475	-0.007	-0.858	-0.049	0.422	0.568	0.495	1	34988217	34994440
ZNF258	Zinc finger protein 258	0.074	0.075	0.321	0.514	0.358	-0.427	-0.411	-0.157	0.121	-0.135	-0.272	0.452	0.134	0.018	0.029	-0.027	-0.205	0.503	-0.026	0.147	0.368	0.05	-0.136	0.094	-0.55	0.389	0.076	na	-0.153	-0.349	-0.567	-0.467	-0.688	-0.384	-0.613	-0.444	-0.241	-0.434	-0.414	-0.362	-0.473	na	0.571	0.571	1	35109053	35166662
ZMYM1	Zinc finger, MYM domain containing 1	-0.081	-0.013	-0.092	0.071	0.029	0.122	0.131	-0.168	0.262	0.133	0.424	0.325	-0.015	-0.11	0.027	0.189	0.07	0.064	0.147	0.029	0.13	0.01	0.23	0.123	-0.345	-0.073	0.606	-0.257	-0.311	0.488	-0.038	-0.045	0.165	-0.011	0.053	-0.012	0.606	0.033	-0.437	0.263	-0.013	0.225	0.097	0.161	1	35214085	35250547
ZNF262	Zinc finger protein 262	-0.567	-0.231	-0.536	-0.239	-0.416	0.484	0.119	-0.106	-0.181	na	0.152	0.031	-0.144	-0.351	-0.148	-0.114	0.085	-0.346	0.054	-0.146	0.007	0.282	0.028	0.106	0.174	1.478	0.456	1.121	1.012	0.633	0.953	0.474	0.438	-0.088	0.334	0.509	0.172	0.353	0.814	0.347	-0.026	-0.7	-0.382	-0.541	1	35403661	35556637
PKD1-like	KIAA0319-like	0.264	-0.05	0.245	0.209	0.213	-0.313	-0.193	-0.094	0.303	-0.011	-0.033	0.514	0.158	0.08	0.124	0.077	0.034	0.431	0.086	0.117	0.192	-0.087	0.241	0.115	na	0.0755	0.2575	-0.0315	-0.0095	0.1245	0.0895	0.0145	-0.0545	0.0695	0.2425	0.1295	0.0995	0.0145	0.1255	-0.2025	-0.2245	-0.143	-0.244	-0.1935	1	35568185	35692097
PSMB2	Proteasome (prosome, macropain) subunit, beta type, 2	-0.087	0.011	0.016	0.054	0.072	-0.079	-0.083	-0.029	-0.003	0.091	0.054	0.42	-0.111	-0.178	-0.047	-0.031	-0.087	0.285	-0.17	0.008	0.073	-0.141	0.099	0.01	-0.1015	0.1485	-0.4855	-0.1375	0.2695	1.0965	0.3185	0.1485	0.2755	0.0125	0.1255	0.1465	-0.0255	0.1735	-0.1805	0.0285	0.0785	-0.355	-0.192	-0.2735	1	35737833	35776236
FLJ38984	Hypothetical protein FLJ38984	0.142	-0.029	0.28	0.112	0.213	na	na	0.011	-0.048	na	0.005	0.066	0.224	0.211	-0.003	0.063	-0.038	0.236	na	0.092	-0.027	-0.043	-0.047	-0.039	-1.2965	-1.3805	-1.1165	-1.2585	-1.0515	-0.1095	-1.0935	-1.2175	-1.1465	-0.9305	-1.0715	-0.7395	-0.1785	-0.8015	-1.3705	-0.9525	-1.0525	1.467	1.126	1.2965	1	35848570	35853883
EIF2C4	Eukaryotic translation initiation factor 2C, 4	-0.783	-0.299	-0.693	-0.245	-0.427	na	na	-0.262	-0.205	-0.227	0.312	na	-0.345	-0.537	-0.337	-0.186	-0.291	-0.747	na	-0.132	-0.248	-0.398	na	-0.323	-0.872	0.333	-0.362	1.267	-0.533	-1.315	-0.231	-0.646	-0.861	-0.786	-0.346	-0.414	-1.2	-0.651	-0.462	-0.441	-1.243	0.965	0.709	0.837	1	35942921	35991513
EIF2C1	Eukaryotic translation initiation factor 2C, 1	-0.18	0.047	0.029	0.02	0.052	-0.197	0.092	0.059	0.174	0.108	0.046	0.128	0.012	-0.138	0.049	0.023	-0.109	0.131	-0.08	0.095	0.258	0.013	-0.058	0.071	-1.6665	-0.6495	-0.5345	-0.3755	-0.5315	-0.2995	-0.2215	-0.4055	-0.4075	-0.4185	-0.2635	-0.2135	-0.3485	-0.1945	-0.3765	-0.1295	-0.3745	0.433	0.16	0.2965	1	36017903	36058992
EIF2C3	Eukaryotic translation initiation factor 2C, 3	-0.852	-0.025	-0.106	-0.28	-0.224	-0.388	0.338	0.259	-0.116	-0.036	0.148	-0.343	-0.083	-0.348	-0.179	-0.192	-0.068	-0.444	0.061	-0.296	-0.305	-0.121	-0.056	-0.161	-0.218	-0.272	-0.41	-0.315	-0.358	0.415	-0.344	-0.476	-0.402	-0.304	-0.136	-0.062	0.194	-0.2	-0.727	-0.192	-0.279	0.489	0.175	0.332	1	36065412	36191150
COL8A2	Collagen, type VIII, alpha 2	-0.353	0.058	0.149	0.045	0.068	0.217	-0.387	0.011	0.06	0.09	0.126	-0.006	0.054	-0.034	0.009	-0.069	-0.055	0.099	0.547	0.104	0.06	0.007	-0.003	0.021	-0.0315	0.2285	0.9015	-0.8225	-0.1905	0.5075	0.2475	0.0795	0.1525	0.7305	0.5405	0.0205	0.4565	0.3175	0.2885	0.1775	0.2335	0.129	-0.128	0.0005	1	36229939	36234943
FLJ10350	Arginine/proline rich coiled-coil 1	-1.946	-0.298	-0.654	-0.587	-0.49	na	na	-0.021	-0.561	-0.897	0.045	na	-0.366	-0.641	-0.532	-0.224	-0.247	-0.395	-0.353	-0.134	-0.163	-0.195	0.124	-0.078	0.071	-0.521	-0.416	1.125	0.779	-0.654	-0.201	-0.125	0.027	-0.056	-0.651	-0.663	-0.568	-0.607	-0.677	-0.324	-0.107	na	0.893	0.893	1	36290892	36315541
THRAP3	Thyroid hormone receptor associated protein 3	0.08	-0.083	0.069	-0.075	-0.085	-0.135	-0.373	0.147	0.292	0.053	0.15	0.032	-0.048	-0.158	-0.036	-0.087	-0.045	0.061	-0.314	-0.027	-0.05	-0.094	-0.089	-0.078	0.9475	0.7565	0.3685	0.5345	0.6025	-0.2525	0.6585	0.5685	0.1955	0.1655	0.3375	0.5975	0.1125	0.2375	0.7445	0.4485	0.3765	-1.012	-0.339	-0.6755	1	36359132	36439250
FLJ22938	PP632 unknown mRNA	0.333	0.187	0.102	0.214	0.238	-0.211	na	-0.083	0.078	0.238	-0.069	0.203	0.157	-0.041	0.048	0.034	0.089	0.157	0.073	0.055	0.119	0.024	0.073	0.072	-0.528	0.299	-0.126	0.868	-0.136	0.745	-0.001	0.247	0.197	0.356	0.118	0.124	-0.065	0.369	0.62	0.001	0.407	na	-0.261	-0.261	1	36441811	36459577
MGC4796	Serine/threonine kinase 40	0.353	-0.098	-0.028	0.039	0.049	0.166	0.222	na	na	na	na	-0.211	-0.169	-0.048	0.081	0.021	-0.026	0.078	0.015	-0.032	na	na	na	na	0.279	-0.4	-0.079	na	0.035	0.434	-0.547	0.165	-0.267	-0.446	-0.072	-0.194	0.054	-0.06	0.088	0.084	-0.191	na	-0.188	-0.188	1	36474324	36520590
LSM10	LSM10, U7 small nuclear RNA associated	0.504	-0.011	0.008	0.258	0.169	1.062	0.194	0.047	0.001	0.075	0.325	0.099	-0.073	0.009	0.153	-0.023	0.006	0.495	0.212	0.126	0.139	0.015	na	0.077	0.8435	-0.5655	0.2445	-0.2225	0.1045	-0.5685	0.0985	-0.0885	0.0015	-0.2085	-0.2345	-0.4985	-0.0805	-0.1975	0.3845	-0.2505	-0.2295	0.488	0.319	0.4035	1	36528124	36532586
MRPS15	Mitochondrial ribosomal protein S15	-0.031	na	0.132	0.113	0.061	-0.464	-0.451	-0.079	-0.087	-0.127	0.072	-0.462	0.074	0.061	-0.04	-0.073	-0.253	0.136	-0.334	-0.083	0.195	-0.172	0.099	0.041	-0.1975	-0.3435	na	-0.8345	-0.4755	0.5935	-0.3775	-0.2065	-0.0925	-0.1225	-0.0345	0.0195	0.4015	0.0145	-0.6765	-0.1495	-0.1625	0.272	0.011	0.1415	1	36590448	36599056
CSF3R	Colony stimulating factor 3 receptor (granulocyte)	0.722	0.201	0.876	0.204	0.553	-0.318	-0.716	-0.009	0.187	na	-0.043	na	0.253	0.036	0.127	-0.109	-0.022	0.903	na	0.137	0.142	-0.013	-0.296	-0.056	0.719	1.508	3.005	0.726	0.541	0.606	-0.224	-0.248	0.028	-0.168	-0.218	-0.05	0.869	-0.203	-0.921	0.015	-0.242	0.779	0.255	0.517	1	36600737	36614213
FLJ23231	Zinc finger CCCH-type containing 12A	0.788	0.42	0.668	0.113	na	na	na	0.3	0.018	0.3	-0.329	0.238	0.288	0.235	0.025	0.223	-0.03	0.18	na	na	0.084	-0.304	-0.109	-0.11	na	na	na	na	na	-0.007	-0.016	-0.203	0.56	0.189	0.652	0.166	0.172	1.011	0.315	-0.22	1.5	na	0.117	0.117	1	37609246	37619069
FLJ11730	Chromosome 1 open reading frame 149	0.086	-0.042	-0.182	-0.176	-0.19	na	na	-0.086	0.372	-0.039	0.001	na	-0.11	-0.253	-0.185	-0.229	-0.281	-0.297	na	-0.131	0.087	0.004	0.155	0.082	0.508	-0.267	-0.085	-0.109	-0.309	-0.188	0.308	-0.036	-0.061	-0.144	-0.113	0.077	-0.229	-0.118	-0.113	0.122	-0.316	-0.128	0.048	-0.04	1	37627269	37649457
DNALI1	Dynein, axonemal, light intermediate polypeptide 1	0.412	-0.122	-0.13	0.018	-0.025	-0.231	0.296	-0.061	-0.076	-0.16	0.169	0.043	-0.046	-0.078	0.067	0.022	0.054	-0.275	-0.022	0	0.03	-0.045	0.116	0.034	1.5565	2.0985	1.4465	2.7495	1.8945	0.3755	0.6355	0.1465	0.3245	0.6495	0.2225	1.0705	0.6895	0.3615	0.5975	0.4175	0.2235	-0.105	0.002	-0.0515	1	37691613	37701550
GNL2	Guanine nucleotide binding protein-like 2 (nucleolar)	0.474	-0.031	0.206	0.026	0.193	0.211	na	na	-0.201	-0.375	0.183	-0.027	0.052	-0.244	-0.047	0.082	-0.056	0.123	na	-0.062	na	0.241	-0.127	0.057	0.802	0.608	0.367	0.688	0.549	0.527	0.742	0.606	0.305	0.498	0.224	0.342	0.015	0.322	0.258	0.217	na	-1.274	-0.628	-0.951	1	37701511	37730615
CDCA8	Cell division cycle associated 8	na	-0.227	na	na	na	na	na	0.004	-0.742	na	0.296	na	na	na	-0.371	0.059	0.102	na	na	na	0.098	-0.22	na	-0.061	na	na	na	na	na	na	na	na	na	na	na	na	na	na	na	na	na	na	na	na	1	37827246	37844482
FLJ31434	Mannosidase, endo-alpha-like	na	-0.127	0.112	-0.228	-0.737	na	0.548	0.224	-1.26	na	0.123	na	0.109	-0.101	0.186	0.031	0.116	na	na	0.203	-0.03	0.018	0.38	0.123	-0.0345	-0.0365	-1.5455	0.1655	0.1275	0.3715	-0.2365	-0.1685	-0.0865	-0.2825	-0.1025	0.0415	0.2475	-0.0135	-0.0735	0.1875	-0.0145	0.119	0.122	0.1205	1	37929410	37936313
FLJ23476	Ischemia/reperfusion inducible protein	0.458	-0.185	0.044	0.097	-0.101	0.489	na	-0.21	0.216	0.138	0.121	0.303	0.073	-0.012	0	0.081	0.18	-0.074	0.363	0.053	0.197	0.127	0.206	0.177	0.7305	0.3645	-0.2275	0.1455	0.3965	0.2675	0.6435	0.4435	0.2285	-0.0935	0.2505	0.4375	0.1225	0.3435	0.7655	0.6015	0.2695	-1.292	-0.649	-0.9705	1	37937710	37942950
MTF1	Metal-regulatory transcription factor 1	0.258	-0.022	0.025	-0.067	0.076	-0.145	0.68	0.049	0.08	0.021	0.085	0.026	0.07	-0.156	0.034	0.065	0.115	0.119	0.387	0.038	0.139	-0.029	0.089	0.066	0.1285	0.3535	0.8225	-0.2185	0.3365	0.2625	-0.2635	-0.3905	-0.3895	-0.3115	-0.3555	-0.1875	0.0215	-0.1515	0.1855	0.3355	-0.2065	0.465	0.186	0.3255	1	37949901	37994360
FHL3	Four and a half LIM domains 3	0.385	0.015	0.207	0.091	0.189	0.245	0.169	0.089	-0.117	0.135	0.214	0.123	-0.009	na	-0.101	0.127	0.09	0.173	0.305	0.053	0.144	-0.042	na	0.051	0.611	0.67	1.768	0.416	1.75	0.649	0.926	1.333	0.923	1.346	0.933	0.894	0.904	0.986	1.565	0.839	1.097	-1.542	-0.21	-0.876	1	38131537	38140270
CGI-94	UTP11-like, U3 small nucleolar ribonucleoprotein, (yeast)	0.473	0.131	-0.055	-0.036	0.182	na	na	-0.15	-0.143	-0.062	0.269	na	0.061	-0.044	0.253	0.008	-0.288	na	na	0.124	0.001	-0.018	0.163	0.049	0.8575	-0.0505	-0.0605	0.3955	0.4155	0.5515	0.7385	1.0105	0.6035	0.4525	0.6805	0.7465	0.0575	0.8355	0.7485	0.6425	0.7795	-1.606	-0.983	-1.2945	1	38147507	38158587
MYCBP	C-myc binding protein	0.151	-0.166	-0.104	-0.124	-0.064	-0.056	0.29	0.16	-0.187	-0.14	0.178	-0.347	-0.057	-0.121	-0.033	-0.006	0.017	-0.298	0.014	-0.099	-0.059	-0.046	-0.068	-0.058	0.421	-0.107	0.253	-0.378	0.19	0.465	0.453	0.658	0.78	0.82	0.564	0.658	0.298	0.644	0.273	0.523	0.49	-1.269	-0.371	-0.82	1	38997730	39016378
RHBDL2	Rhomboid, veinlet-like 2 (Drosophila)	-0.066	-0.086	0.052	-0.009	-0.017	-0.238	0.045	-0.019	0.184	-0.129	0.318	0.108	0.023	-0.131	0.102	-0.007	0.02	0.004	-0.23	-0.126	-0.082	-0.046	-0.072	-0.067	-0.501	0.243	-0.139	0.31	-0.086	0.249	-0.186	-0.275	-0.219	0.154	-0.182	0.136	0.352	-0.207	-0.233	-0.189	-0.236	0.253	0.313	0.283	1	39021072	39061602
NDUFS5	NADH dehydrogenase (ubiquinone) Fe-S protein 5, 15kDa (NADH-coenzyme Q reductase)	0.213	-0.069	0.105	0.08	-0.012	na	na	0.342	-0.108	-0.174	-0.113	na	0.169	0.078	0.046	0.119	-0.076	na	na	0.214	0.01	-0.153	-0.138	-0.094	0.2565	-0.6125	-0.3255	-0.7075	-0.2405	0.2835	0.1045	-0.1875	0.0835	-0.2465	-0.3535	-0.3795	-0.1655	-0.1445	0.0515	-0.4985	-0.4275	-0.239	0.524	0.1425	1	39161099	39169379
MACF1	Glycine-rich protein (GRP3S)	0.127	0.002	-0.113	-0.177	-0.073	-0.11	na	-0.052	-0.155	-0.05	0.197	-0.077	-0.142	-0.152	-0.046	-0.128	-0.112	0.184	-0.082	-0.27	-0.104	0.049	-0.342	-0.132	0.9155	1.7615	0.8725	0.4685	1.4395	-0.7795	0.3285	-0.3785	-0.4665	-0.2005	-0.1815	0.3775	-0.6615	0.0245	0.3155	0.4025	-0.6305	0.134	-0.135	-0.0005	1	39218932	39621882
PABPC4	Poly(A) binding protein, cytoplasmic 4 (inducible form)	-0.054	-0.168	-0.042	-0.13	-0.09	0.106	0.247	-0.11	-0.128	-0.232	0.116	-0.114	-0.097	0.027	-0.097	-0.171	-0.079	-0.127	0.036	-0.14	-0.074	0.072	-0.089	-0.03	na	na	na	na	na	na	na	na	na	na	na	na	na	na	na	na	na	na	na	na	1	39695581	39711460
HEYL	Hairy/enhancer-of-split related with YRPW motif-like	0.682	-0.036	0.425	0.186	0.311	na	0.535	0.046	-0.014	-0.369	0.115	na	0.097	0.092	0.151	0.165	0.126	0.396	na	0.222	0.004	-0.064	0.01	-0.017	1.5405	0.6715	0.2495	0.8935	0.8975	0.4225	0.0745	0.1575	0.0845	-0.0395	0.0425	0.0005	0.3425	0.0095	-0.2275	0.0975	0.1895	0.157	0.084	0.1205	1	39741502	39774411
HPCAL4	Hippocalcin like 4	0.504	-0.085	0.242	0.026	0.232	-0.017	0.437	0.173	-0.011	0.108	0.151	-0.132	0.103	0.038	0.036	-0.053	0.012	0.258	0.09	0.007	0.115	0.079	-0.119	0.025	-4.3015	-3.8005	-4.3755	-3.6435	-4.3495	-4.7175	-3.2095	-3.8555	-3.9005	-3.6015	-3.9585	-4.2695	-4.1195	-4.2625	-4.2745	-4.5975	-4.1975	5.932	2.913	4.4225	1	39813734	39826179
PPIE	Peptidylprolyl isomerase E (cyclophilin E)	0.348	0.068	-0.082	0.05	0.009	0.14	-0.088	0.032	0.111	0.076	0.074	-0.04	0.095	-0.173	0.081	-0.025	-0.067	-0.058	-0.445	0.066	0.061	-0.324	-0.119	-0.127	0.08	-0.421	-0.432	-0.609	-0.229	-0.021	-0.107	-0.175	-0.519	-0.165	-0.043	-0.05	0.236	-0.07	-0.138	0.065	-0.035	0.194	0.204	0.199	1	39873623	39898678
BMP8B	Bone morphogenetic protein 8b (osteogenic protein 2)	0.106	0.022	-0.001	0.072	0.094	0.067	0.296	-0.036	0.128	0.054	0.099	0.108	0.064	-0.085	0.081	0.02	-0.02	-0.016	-0.017	0.165	0.085	0.066	0.091	0.081	-0.532	-0.68	-0.376	-0.725	-0.604	-0.643	-0.456	-0.593	-0.715	-0.342	-0.803	-0.652	-0.943	-0.425	-0.439	-0.726	-0.638	0.883	0.215	0.549	1	39892996	39923626
TRIT1	TRNA isopentenyltransferase 1	0.425	-0.023	-0.062	-0.045	-0.144	0.317	0.326	-0.013	-0.5	-0.085	0.179	-0.002	0.019	-0.259	0.011	0.039	-0.023	-0.121	0.121	-0.02	0.051	0.047	0.053	0.05	0.6225	0.7505	0.3315	0.9985	0.2555	0.9345	0.5745	0.7325	0.2875	0.3335	0.4525	0.6345	-0.2065	0.6725	0.2755	0.2635	0.3395	-1.641	-1.094	-1.3675	1	39975822	40018270
MYCL1	V-myc myelocytomatosis viral oncogene homolog 1, lung carcinoma derived (avian)	0.116	-0.075	-0.166	-0.06	-0.186	-0.014	-0.007	0.071	0.054	0.03	0.35	-0.093	-0.088	-0.182	-0.033	-0.056	-0.12	-0.108	-0.132	-0.06	-0.123	0.285	-0.193	-0.01	0.385	0.626	-0.204	0.703	-0.127	0.153	0.242	0.789	0.326	0.425	0.466	0.366	-0.062	0.291	0.213	0.273	0.329	na	-0.258	-0.258	1	40030198	40036659
FLJ14490	Major facilitator superfamily domain containing 2	0.422	-0.013	0.398	0.145	0.314	na	na	0.01	0.115	0.033	-0.026	0.23	0.14	0.059	0.148	0.056	0.1	0.294	0.243	0.162	0.005	-0.015	0.023	0.004	1.547	0.967	0.814	1.291	1.503	-0.603	-0.267	-0.33	-0.327	0.146	-0.328	0.115	-0.155	-0.153	0.194	0.198	0.06	0.585	0.199	0.392	1	40089903	40104720
PPT1	Palmitoyl-protein thioesterase 1 (ceroid-lipofuscinosis, neuronal 1, infantile)	0.267	0.146	0.052	0.171	0.26	-0.156	na	0.056	0.166	-0.066	0.078	0.148	0.067	0.012	-0.096	-0.084	-0.12	-0.03	na	0.062	-0.17	-0.219	-0.01	-0.133	0.589	0.125	0.199	0.171	0.083	-0.51	0.381	0.331	0.777	0.054	0.346	0.051	0.051	-0.112	0.34	0.158	0.2	0.197	0.139	0.168	1	40207478	40232061
RLF	Rearranged L-myc fusion sequence	0.29	-0.081	-0.133	-0.059	-0.153	-0.168	0.285	0.06	0.046	-0.161	0.226	-0.067	-0.078	-0.242	-0.051	0.003	0.037	-0.227	0.197	-0.088	-0.063	-0.174	-0.115	-0.117	-0.123	-0.519	-0.861	0.004	-0.804	0.113	-0.134	-0.22	-0.025	-0.251	-0.193	-0.236	-0.273	-0.168	-0.313	-0.102	-0.229	0.351	0.115	0.233	1	40296154	40375684
ZMPSTE24	Zinc metallopeptidase (STE24 homolog, yeast)	0.186	0.036	-0.224	-0.327	0.121	-0.075	na	0.034	0.096	-0.041	0.051	-0.246	-0.01	-0.488	-0.08	-0.16	0.113	-0.372	0.182	-0.169	-0.048	0.104	-0.086	-0.01	0.379	-0.105	-0.187	0.138	0.863	0.678	0.131	0.08	0.148	0.269	0.082	0.019	0.299	0.03	-0.182	0.485	-0.041	-0.011	-0.021	-0.016	1	40392872	40428944
COL9A2	Collagen, type IX, alpha 2	0.426	-0.046	0.157	-0.052	na	-0.201	0.316	0.188	0.078	-0.25	0.051	0	0.105	0.087	0.067	0.1	0.008	0.21	0.339	0.137	0.143	0.462	0.107	0.237	na	-0.312	0.354	-0.192	-0.188	0.248	0.2	1.408	0.212	0.263	0.058	-0.236	-0.336	-0.057	-0.04	-0.316	0.189	na	0.109	0.109	1	40435256	40452032
RIMS3	Regulating synaptic membrane exocytosis 3	0.505	0.028	0.051	0.046	0.002	0.036	0.506	-0.018	0.12	-0.042	0.068	-0.073	-0.014	-0.082	0.058	-0.157	0.008	0.098	0.16	-0.035	0.016	-0.041	-0.051	-0.025	-0.398	-0.554	-0.719	-0.435	-0.69	-0.921	-0.344	-0.359	-0.502	-0.243	-0.326	0.288	-0.386	-0.347	-0.062	0.059	0.03	na	0.551	0.551	1	40755445	40800421
NFYC	Nuclear transcription factor Y, gamma	0.191	0.03	-0.032	0.102	-0.004	0.015	-0.049	-0.049	0.037	-0.021	0.008	na	-0.036	-0.234	-0.057	0.077	-0.012	-0.045	na	-0.092	0.018	0.174	-0.103	0.03	0.3505	0.0075	0.3445	-0.1915	-0.5435	0.3885	-0.0575	-0.1815	0.0305	-0.2005	-0.1175	-0.0165	0.2255	-0.0615	-0.4825	0.1655	-0.1125	0.394	0.087	0.2405	1	40826458	40906368
CITED4	Cbp/p300-interacting transactivator, with Glu/Asp-rich carboxy-terminal domain, 4	-0.04	-0.082	-0.005	0.062	0.116	na	-0.218	0.116	-0.258	-0.025	na	-0.341	0.127	-0.033	0.024	-0.043	na	0.169	na	0.085	0.043	-0.166	na	-0.062	na	0.194	0.133	na	-0.296	0.267	0.157	0.16	0.351	0.123	0.244	0.156	0.335	0.221	-0.086	0.364	0.443	-0.063	0.041	-0.011	1	40996338	40996892
EDN2	Endothelin 2	0.259	0.126	0.397	0.204	0.333	-0.108	na	-0.016	0.206	0.144	0.16	0.219	0.174	0.239	0.092	0.221	0.096	0.608	-0.081	0.266	0.117	0.075	0.002	0.065	-0.09	-0.436	-0.468	-0.158	-0.438	-0.135	-0.304	-0.282	-0.397	-0.158	-0.007	-0.186	-0.288	-0.119	-0.17	-0.198	0.115	na	0.105	0.105	1	41613546	41619390
HIVEP3	Human immunodeficiency virus type I enhancer binding protein 3	0.602	0.162	0.364	0.126	0.592	na	0.273	-0.05	0.111	-0.057	-0.023	na	0.009	0.13	0.072	-0.087	-0.16	na	na	-0.009	0.086	-0.037	-0.075	-0.009	-1.169	-0.822	-0.638	-1.31	-0.609	-1.616	-1.119	-1.835	-1.584	-0.772	-1.463	-0.12	-1.164	-1.031	-0.487	-1.392	-0.968	1.214	0.986	1.1	1	41644778	41835765
GUCA2B	Guanylate cyclase activator 2B (uroguanylin)	0.196	-0.088	0.103	0.16	0.196	-0.114	0.397	0.073	0.025	-0.076	0.145	0.329	0.114	0.125	0.23	0.094	0.033	0.33	0.454	0.247	0.098	0.015	0.08	0.064	0.3485	0.0245	0.3105	0.2485	0.0565	-0.0095	0.1705	0.3155	0.0585	0.1345	0.2555	0.0635	0.2465	0.1695	0.4415	0.0455	0.2075	-0.415	-0.17	-0.2925	1	42288185	42290588
GUCA2A	Guanylate cyclase activator 2A (guanylin)	0.345	0.009	0.13	0.224	0.091	-0.054	0.464	0.118	0.057	-0.124	0.38	0.101	0.004	0.233	0.161	0.064	0.024	0.177	0.44	0.246	0.03	-0.075	0.148	0.034	-0.167	-0.278	-0.176	-0.111	-0.083	-0.032	-0.365	0.026	-0.032	-0.117	-0.13	-0.058	-0.031	0.037	0.153	0.051	0.126	na	0.001	0.001	1	42297455	42299488
FOXJ3	Forkhead box J3	0.221	-0.163	-0.398	-0.092	-0.132	0.002	0.34	-0.384	-0.17	-0.059	0.25	-0.137	0.047	0.038	-0.026	0.077	0.112	-0.29	0.474	-0.05	-0.068	0.106	0.409	0.149	-0.28	-0.077	-0.303	na	-0.075	0.839	-0.115	-0.087	-0.127	-0.125	0.053	-0.131	0.456	0.026	-0.418	0.1	0.074	na	0.111	0.111	1	42311309	42469996
FLJ11838	Phosphopantothenoylcysteine synthetase	1.155	-0.136	0.397	-0.028	0.029	na	na	0.08	-0.013	-0.309	na	na	-0.027	na	0.027	-0.02	0.072	na	na	-0.064	0.047	0.108	-0.049	0.035	na	-0.286	-0.27	-0.361	-0.886	0.925	-0.085	-0.026	0.211	-0.135	-0.194	-0.327	0.659	-0.279	-0.615	0.203	-0.118	0.171	0.447	0.309	1	42591323	42595178
TMSB4X	Thymosin, beta 4, X-linked	-0.137	-0.8	-0.171	-0.077	-0.188	-0.499	-0.576	0.114	-0.038	0.11	0.158	-0.024	-0.118	-0.052	-0.126	0.024	-0.209	-0.168	-0.441	-0.155	-0.213	-0.176	-0.134	-0.174	0.8535	0.9555	2.1735	0.8885	1.2805	1.0435	2.3095	1.0985	2.4345	1.7755	2.3505	0.7865	1.1935	2.1535	0.4265	0.8525	0.7085	-0.054	0.349	0.1475	1	42634969	42635103
PPIH	Peptidyl prolyl isomerase H (cyclophilin H)	0.179	0.142	0.175	-0.006	-0.084	-0.132	-0.276	0.042	0.016	0.103	0.16	0.09	0.087	0.059	-0.06	-0.012	0.005	0.12	-0.211	-0.089	-0.072	0.07	-0.301	-0.101	1.3195	0.9635	0.3685	0.7595	0.5595	0.3975	0.9675	1.0355	0.7495	0.8145	0.6805	0.5165	0.6745	0.6035	0.9915	0.6965	0.5195	-1.314	-0.713	-1.0135	1	42793141	42811521
LEPRE1	Leucine proline-enriched proteoglycan (leprecan) 1	0.554	0.073	0.355	0.145	0.444	na	0.341	0.029	0.14	-0.043	0.278	-0.132	0.119	0.24	0.203	0.12	0.053	0.45	na	0.226	-0.134	-0.001	-0.203	-0.113	1.673	1.371	1.306	1.457	1.353	1.725	1.45	2.344	1.513	1.603	1.652	1.621	1.149	1.671	1.659	1.275	1.701	-3.043	-0.563	-1.803	1	42881139	42901787
MGC955	Chromosome 1 open reading frame 50	0.717	0.077	0.254	0.15	-0.038	na	0.029	-0.07	0.015	0.093	0.243	na	0.199	0.188	0.168	0.033	-0.034	0.234	na	0.045	0.174	0.069	0.159	0.134	0.5185	0.1915	-0.1045	0.0685	0.0485	0.4135	0.1945	0.0995	0.3775	-0.0795	0.1505	0.0485	0.7895	0.2035	-0.0375	0.2845	0.2335	0.393	0.11	0.2515	1	42902033	42910503
SLC2A1	Solute carrier family 2 (facilitated glucose transporter), member 1	0.517	-0.034	0.283	0.064	0.174	0.229	0.219	0.145	0.16	0.034	0.147	-0.11	0.13	0.145	0.052	-0.067	-0.009	0.104	0.067	-0.009	0.059	0.059	-0.101	0.006	1.1915	-0.3545	0.7265	1.3365	0.0845	0.8775	0.2205	-0.0195	0.4325	-0.2775	0.8335	0.5845	0.1245	1.0485	1.1135	0.4015	0.9325	-1.984	-0.325	-1.1545	1	43060608	43093594
EBNA1BP2	EBNA1 binding protein 2	0.175	-0.239	-0.104	-0.156	-0.106	0.342	na	0.07	-0.056	-0.302	0.105	-0.063	0.008	-0.028	-0.064	-0.099	-0.093	0.068	0.081	-0.026	-0.036	0.069	0.246	0.093	-0.2245	-0.6275	-0.2105	-0.3025	-0.2895	-0.5725	0.0025	-0.2325	-0.3465	-0.3975	-0.8035	-0.9325	-0.9975	-0.4365	-0.3765	-0.9205	-0.7685	-0.596	-0.045	-0.3205	1	43298946	43307024
MGC17299	Hypothetical protein MGC17299	0.852	0.382	0.709	0.096	0.414	na	na	0.246	na	0.338	0.093	0.316	0.155	0.072	0.103	0.018	0.027	0.59	na	0.186	0.153	0.115	-0.106	0.054	-1.058	-1.241	1.798	na	-1.326	-0.918	0.062	-1.141	-0.972	-1.027	-0.98	-1.155	-0.155	-0.893	-1.258	-1.132	-0.963	na	0.89	0.89	1	43405500	43408765
TIE1	Tyrosine kinase with immunoglobulin-like and EGF-like domains 1	0.307	0.156	0.099	0.008	0.081	-0.106	0.475	-0.045	0.165	0.072	-0.085	0.089	0.112	0.093	0.161	0.096	-0.035	0.035	0.243	0.2	0.089	-0.144	0.411	0.119	1.089	0.88	0.781	0.668	0.757	-0.447	0.318	0.139	-0.081	-0.017	-0.158	0.176	-0.328	-0.041	1.112	-0.074	0.208	na	0.078	0.078	1	43435757	43457871
MPL	Myeloproliferative leukemia virus oncogene	0.74	0.026	0.298	0.054	0.234	na	-0.233	0.177	-0.164	0.062	-0.047	-0.278	0.187	0.069	-0.006	-0.194	0.151	na	na	0.124	0.079	0.099	-0.107	0.024	na	na	-1.153	na	na	-0.281	-0.328	-0.372	-0.447	-0.271	-0.144	0.077	-0.329	-0.08	-0.004	0.09	0.052	na	0.05	0.05	1	43472613	43487536
CDC20	CDC20 cell division cycle 20 homolog (S. cerevisiae)	0.415	0.082	0.158	0.271	0.132	0.353	-0.001	0.118	0.061	-0.043	0.07	0.05	0.176	0.139	0.119	0.145	0.162	0.091	-0.088	0.147	-0.003	0.054	0.005	0.019	0.601	-0.074	-0.613	-0.278	-0.35	-0.027	0.432	0.792	0.245	0.614	0.518	0.759	0.203	0.723	0.796	0.177	0.683	-1.601	-0.309	-0.955	1	43493721	43497967
ELOVL1	Elongation of very long chain fatty acids (FEN1/Elo2, SUR4/Elo3, yeast)-like 1	0.5	0.056	0.163	0.216	0.101	0.16	-0.249	0.068	0.077	0.013	0.338	0.05	0.145	0.213	0.142	0.062	-0.116	0.084	0.21	0.125	0.085	0.062	0.155	0.101	0.7615	-0.4745	1.6825	-0.5145	0.3955	-0.3855	0.6925	0.5025	0.1505	0.2315	0.3885	0.1295	0.2235	0.1945	0.9545	0.1265	0.3115	-0.977	0.506	-0.2355	1	43498166	43502792
JMJD2A	Jumonji domain containing 2A	0.04	-0.183	-0.098	-0.079	-0.198	0.054	0.442	0.048	-0.179	-0.298	0.051	0.037	-0.098	0.007	-0.142	-0.216	-0.068	-0.196	0.096	-0.173	-0.086	-0.067	0.077	-0.025	0.7835	0.6015	-0.2565	-0.0975	0.6585	-0.2905	-0.4075	-0.3375	-0.0525	-0.1765	-0.0265	-0.2365	0.1445	-0.4785	-0.5675	-0.0895	-0.3205	0.248	0.331	0.2895	1	43784931	43840231
SIAT6	ST3 beta-galactoside alpha-2,3-sialyltransferase 3	0.339	0.158	0.039	0.1	0.131	-3.897	na	-0.19	0.259	0.152	0.043	-0.124	0.062	0.057	0.371	0.193	0.022	-0.039	na	0.219	0.049	0.176	0.263	0.163	0.476	-0.246	0.027	-0.115	-0.016	-0.371	-0.311	-0.226	-0.387	-0.394	-0.265	-0.504	-0.305	-0.39	-0.208	-0.232	-0.504	0.53	0.546	0.538	1	43842311	44065923
IPO13	Importin 13	na	0.064	na	na	na	na	na	0.606	-0.163	0.224	0.235	na	na	na	na	na	na	na	na	na	-0.058	-0.054	na	-0.056	na	na	na	na	na	na	na	na	na	na	na	na	na	na	na	na	na	na	na	na	1	44081704	44102786
ATP6V0B	ATPase, H+ transporting, lysosomal 21kDa, V0 subunit c''	0.409	-0.019	0.122	0.047	0.145	0.157	na	-0.092	0.079	-0.021	-0.007	0.135	na	0.151	0.119	-0.031	-0.011	0.194	0.056	0.11	0.118	-0.053	0.004	0.023	0.1805	-1.2615	0.1725	-0.9195	-0.7165	-0.8385	-0.1875	-0.3035	0.0045	-0.3505	-0.1175	-0.4125	-0.1295	-0.2965	0.1255	-0.3995	-0.3935	0.58	0.721	0.6505	1	44109704	44113059
DMAP1	DNA methyltransferase 1 associated protein 1	0.342	0.155	0.281	0.245	0.301	0.038	0.018	-0.012	0.051	0.114	-0.041	0.228	0.258	0.182	0.145	0.242	0.022	0.245	0.046	0.319	0.185	0.014	0.086	0.095	0.311	-0.125	-0.086	-0.273	-0.066	-0.234	-0.411	-0.441	-0.426	-0.379	-0.581	-0.5	-0.187	-0.31	-0.274	-0.465	-0.382	0.674	0.558	0.616	1	44348218	44355437
FLJ10597	Chromosome 1 open reading frame 164	0.08	-0.004	0.249	0.246	0.261	1.172	na	0.111	-0.01	-0.013	0.076	0.08	0.241	0.263	0.154	0.11	-0.094	0.124	na	0.163	-0.2	-0.067	-0.127	-0.131	-0.6385	-1.2345	-0.4275	-1.2055	-1.3225	-2.0205	-0.8665	-1.2895	-1.4825	-1.4025	-1.1135	-1.0445	-1.2265	-1.1335	-0.7285	-1.0575	-1.1575	0.43	1.399	0.9145	1	44540053	44786489
FLJ22353	Transmembrane protein 53	na	0.055	na	na	na	na	na	0.13	-0.201	-0.045	0.023	na	na	na	0.009	-0.613	na	na	na	na	-0.131	-0.286	na	-0.209	na	na	na	na	na	-0.361	-0.42	na	na	na	na	na	na	-0.338	-0.504	na	na	na	0.532	0.532	1	44788595	44809192
KIF2C	Kinesin family member 2C	0.846	0.04	0.167	0.088	0.054	na	na	-0.24	0.148	-0.009	0.012	na	-0.008	0.2	0.158	na	0.061	na	na	0.409	0.09	0.172	0.233	0.165	0.401	0.085	-1.152	-0.033	-0.186	0.999	0.471	0.348	0.687	0.561	0.635	0.652	0.507	0.408	0.482	0.583	0.259	-1.879	-0.333	-1.106	1	44874644	44902499
RPS8	Ribosomal protein S8	-0.336	-0.202	-0.309	-0.152	-0.36	na	-0.524	0.153	-0.15	-0.154	0.165	-0.16	-0.345	-0.046	-0.066	-0.202	-0.138	-0.424	-0.492	-0.119	-0.258	-0.177	-0.037	-0.157	0.5125	-0.7465	-0.0045	0.4415	-0.8645	0.4445	0.8935	1.2105	0.5645	0.1995	0.6555	-0.4835	0.1545	-0.2015	-0.3015	-0.5865	-0.6385	-0.433	-1.02	-0.7265	1	44910339	44913505
PLK3	Polo-like kinase 3 (Drosophila)	0.22	0.145	0.21	0.057	0.196	0.36	0.489	-0.042	0.151	0.036	0.235	0.025	0.08	0.167	0.2	0.02	0.058	0.107	0.174	0.055	0.105	0.061	0.004	0.057	1.187	0.986	1.158	0.875	0.933	1.16	1.035	1.243	1.166	1.207	1.171	1.158	0.943	1.174	1.273	1.224	1.263	-2.353	-0.531	-1.442	1	44934990	44940673
FLJ21156	HECT domain containing 3	0.624	0.229	0.333	0.253	0.293	-0.438	0.135	-0.045	-0.062	0.055	0.14	-0.036	0.109	0.15	0.122	0.084	0.035	0.357	-0.049	0.12	0.365	0.015	-0.095	0.095	0.7225	1.0235	1.3875	1.0065	0.6525	-0.1745	0.3795	0.2835	0.1405	0.2425	0.3735	0.2845	0.1815	0.3475	0.4445	0.0485	0.2315	-0.769	0.016	-0.3765	1	45137303	45145893
UROD	Uroporphyrinogen decarboxylase	0.954	0.087	0.201	0.062	0.291	0.425	1.169	0	0.033	-0.132	0.032	0.146	0.139	0.182	0.231	0.09	0.102	-0.067	0.645	0.141	0.087	0.151	-0.04	0.066	0.28	-0.343	-0.022	0.046	-0.117	0.171	0.04	-0.053	-0.016	0.074	0.017	0.113	0.501	-0.059	-0.304	-0.124	0.002	-0.021	0.169	0.074	1	45147013	45150430
ZSWIM5	Zinc finger, SWIM-type containing 5	0.22	-0.067	-0.054	-0.023	-0.021	0.34	0.622	-0.218	-0.619	0.091	0.038	0.032	-0.039	-0.031	-0.042	0.016	0.006	-0.177	0.247	0.057	0.248	-0.109	0.098	0.079	0.35	0.504	0.273	0.123	0.264	0.048	0.95	0.458	1.949	0.246	1.482	-0.219	0.448	0.939	0.443	0.768	0.534	na	-0.177	-0.177	1	45151171	45341321
MUTYH	MutY homolog (E. coli)	0.418	0.094	0.409	0.184	0.221	0.33	na	-0.202	0.272	0.128	-0.234	0.148	0.059	0.151	0.125	0.032	0.086	0.491	0.219	0.191	0.151	0.102	0.038	0.097	0.488	-0.067	0.097	-0.045	-0.022	-0.165	0.171	0.236	0.099	0.252	0.204	0.206	-0.058	0.244	0.49	0.068	0.461	na	-0.457	-0.457	1	45464008	45556115
TESK2	Testis-specific kinase 2	0.698	0.159	0.01	0.184	0.261	na	0.446	0.153	0.02	-0.404	-0.035	na	0.111	0.075	0.043	-0.102	0.025	-0.162	na	0.025	0.174	0.285	-0.072	0.129	-0.249	-0.174	0.129	-0.329	-0.504	0.324	0.312	0.304	0.44	0.229	0.417	0.386	0.182	0.357	0.128	0.362	0.574	-0.574	-0.086	-0.33	1	45478648	45625922
PRDX1	Peroxiredoxin 1	0.052	-0.09	0.14	-0.05	-0.281	-0.439	0.107	-0.025	-0.231	-0.169	0.18	-0.087	-0.068	-0.03	-0.19	-0.151	0.005	-0.17	-0.141	-0.252	-0.044	0.157	-0.004	0.036	-0.664	-0.453	-0.343	-0.793	-0.717	-0.68	-0.743	-0.791	-1.636	-0.609	-0.453	0.074	-0.12	-1.187	-0.71	-0.066	-1.308	0.301	0.003	0.152	1	45645801	45656702
NASP	Nuclear autoantigenic sperm protein (histone-binding)	0.263	0	-0.043	0.059	0.066	na	na	-0.069	0.089	-0.187	0.055	-0.06	-0.018	0.013	-0.026	-0.31	-0.096	-0.116	-0.403	0.029	-0.037	0.048	0.065	0.025	0.638	0.892	0.342	0.531	0.72	-0.365	0.351	0.113	0.149	0.436	0.123	0.816	-0.01	0.309	0.405	0.31	0.002	-0.625	-0.717	-0.671	1	45718810	45753660
FLJ33084	Coiled-coil domain containing 17	0.234	0.101	-0.092	0.333	0.161	na	0.588	0.124	0.162	na	na	0.001	0.067	0.212	0.193	0.098	0.052	0.062	na	0.118	0.008	0.179	0.128	0.105	na	na	na	na	-0.019	0.38	-0.157	-0.093	-0.128	-0.029	-0.02	0.001	0.395	-0.047	-0.151	0.382	0.103	na	-0.031	-0.031	1	45755407	45758766
SP192	GC-rich promoter binding protein 1-like 1	0.581	-0.132	0.285	-0.079	0.154	na	0.428	0.425	na	na	0.727	na	0.027	0.08	-0.044	-0.133	na	na	na	-0.094	-0.031	0.262	-0.309	-0.026	-1.228	-1.104	-0.869	-0.926	-0.955	0.207	-0.099	-0.233	-0.091	-0.193	0.065	-0.032	0.096	0.017	-0.079	-0.054	-0.268	0.037	0.017	0.027	1	45762078	45821374
LOC51249	Chromosome 1 open reading frame 154	0.323	0.042	0.19	0.004	0.23	-0.011	-0.298	-0.055	-0.152	-0.122	-0.002	-0.172	0.05	0.048	-0.153	0.077	0.014	0.085	-0.284	0.098	0.093	-0.049	0.035	0.026	1.3825	1.2275	0.8525	1.1455	0.8915	0.4215	1.1635	0.8335	0.5755	0.3865	1.2305	1.4655	1.0765	0.9965	1.1085	1.2105	1.2375	-2.062	-1.279	-1.6705	1	45821979	45829203
MAST2	Microtubule associated serine/threonine kinase 2	0.421	0.275	0.147	0.205	0.247	-0.131	-0.113	-0.151	0.121	-0.054	0.02	0.148	0.12	0.198	0.12	0.126	0.061	0.155	-0.141	0.185	0.211	0.012	0.106	0.11	0.23	-0.016	0.163	0.194	-0.168	-0.532	-0.286	-0.28	-0.535	-0.298	-0.46	-0.149	-0.48	-0.261	0.123	-0.141	-0.188	0.079	0.105	0.092	1	45981305	46213816
PIK3R3	Phosphoinositide-3-kinase, regulatory subunit 3 (p55, gamma)	0.479	0.934	0.155	-0.082	0.381	na	na	0.036	0.35	-0.513	0.006	na	0.083	na	0.005	na	na	na	na	0.02	0.167	0.209	-0.115	0.087	0.806	na	-1.004	na	na	0.255	-0.221	-0.06	-0.011	-0.015	-0.05	-0.059	0.088	-0.081	-0.29	-0.188	-0.04	na	0.21	0.21	1	46217834	46310487
TSPAN1	Tetraspanin 1	0.743	0.044	0.696	0.425	na	na	na	0.207	0.299	-0.129	-0.254	na	0.225	0.144	-0.032	-0.119	0.02	0.403	na	-0.033	0.34	-0.051	-0.309	-0.007	-0.2265	0.1895	-0.9535	0.2655	-0.1145	-0.0135	-0.0295	-0.2245	-0.3405	-0.3215	-0.1105	-0.0115	-0.1345	0.0415	-0.0815	-0.2045	-0.1815	-0.352	0.437	0.0425	1	46358232	46363650
MUF1	Leucine rich repeat containing 41	0.249	0.075	0.138	0.323	0.131	0.049	0.585	0.201	0.138	-0.018	-0.084	0.264	0.113	0.086	0.127	0.099	0.012	0.188	0.203	0.13	0.123	0.312	-0.036	0.133	-0.1235	-0.9175	-0.2625	-0.8465	-0.5855	-0.2435	-0.1985	0.0505	-0.2665	-0.2345	0.0035	-0.1505	0.0085	-0.1125	-0.2515	-0.1275	0.0215	0	0.111	0.0555	1	46456093	46481295
NSUN4	NOL1/NOP2/Sun domain family, member 4	0.354	-0.005	0.07	-0.017	-0.078	0.32	0.675	0.012	0.176	0.073	0.094	na	-0.003	0.115	0.057	-0.056	0.015	0.003	0.291	0.085	0.011	0.089	0.109	0.07	0.3265	0.4725	-0.0025	0.3195	0.3715	0.2375	0.5705	0.4975	0.6015	0.7795	0.5485	0.4925	0.4485	0.6025	0.4815	0.1475	0.8225	-1.072	-0.625	-0.8485	1	46518410	46542710
FAAH	Fatty acid amide hydrolase	0.412	0.099	0.447	0.201	0.342	0.044	0.148	0.175	0.152	0.288	0.003	0.214	0.242	0.223	0.227	0.124	-0.014	0.424	-0.099	0.253	0.145	0.051	-0.026	0.057	-0.1765	-0.3195	0.4895	0.1295	-0.5695	-0.1665	-0.3325	-0.4585	-0.3455	-0.4715	-0.5255	-0.7015	-0.2995	-0.6465	-0.6365	-0.4465	na	0.72	0.561	0.6405	1	46572012	46591540
MKNK1	MAP kinase interacting serine/threonine kinase 1	0.215	-0.309	0.013	-0.152	-0.105	-0.225	0.079	0.097	-0.117	na	0.258	-0.187	-0.037	-0.108	-0.052	0.055	0.04	-0.099	-0.084	-0.144	-0.033	-0.096	0.034	-0.032	-0.632	-0.292	0.677	-0.357	-0.543	-0.809	-0.426	-0.68	-0.399	-0.54	-0.707	-0.359	-0.776	-0.531	na	-0.515	na	0.988	0.52	0.754	1	46735111	46781930
ATPAF1	ATP synthase mitochondrial F1 complex assembly factor 1	0.237	0.096	0.241	0.077	0.151	na	-0.017	-0.278	-0.025	0.238	-0.213	0.137	0.027	0.052	0.061	0.181	0.001	0.075	na	0.194	0.21	-0.033	-0.064	0.038	-0.245	-0.422	-0.909	-0.134	-0.161	-0.376	-0.477	-0.775	-0.765	-0.758	-0.822	-0.533	-0.737	-0.491	-0.385	-0.09	-0.695	na	0.506	0.506	1	46812733	46846048
KIAA0494	KIAA0494 gene product	0.404	0.059	-0.009	-0.086	-0.294	na	na	0.108	-0.086	0.273	0.179	na	0.032	0.153	-0.026	-0.053	0.001	-0.32	na	0.036	0.05	-0.028	-0.016	0.002	0.7345	0.8615	0.7125	0.4875	0.9195	-0.2555	-0.0135	-0.1945	0.0735	-0.1005	-0.1555	-0.1795	-0.2895	-0.1005	0.0715	-0.0175	-0.2415	0.469	0.246	0.3575	1	46852853	46896756
CYP4B1	Cytochrome P450, family 4, subfamily B, polypeptide 1	0.41	-0.438	0.037	-0.031	0.055	0.271	na	0.07	-0.052	-0.111	0.118	0.127	0.098	0.026	0.072	-0.048	0.068	0.071	0.045	0.11	-0.038	0.038	0.076	0.025	-0.455	-0.491	0.053	-0.246	-0.337	0.51	0.046	0.035	0.485	0.304	0.156	-0.015	0.053	0.209	0.106	0.022	0.17	0.07	0.226	0.148	1	46976762	46997105
CYP4A11	Cytochrome P450, family 4, subfamily A, polypeptide 11	0.212	-0.386	0.013	-0.088	0.06	na	0.269	0.056	-0.151	-0.399	0.15	-0.173	-0.054	-0.017	0.027	0.011	-0.065	-0.076	0.397	0.096	-0.063	na	0.146	0.042	-0.3055	-0.4285	0.3315	-0.3475	-0.3935	0.3975	-0.0955	-0.0755	0.0065	0.0575	0.1475	0.1025	0.6325	0.1405	0.2965	0.1095	0.0875	0.069	-0.2	-0.0655	1	47106926	47119437
CYP4Z1	Cytochrome P450 4Z2 pseudogene	0.254	0.054	-0.429	-0.062	na	-0.002	0.329	-0.135	0.586	na	0.156	-0.125	-0.021	-0.172	-0.14	-0.039	0.047	-0.593	-0.006	-0.147	0.039	0.086	-0.016	0.036	na	na	na	na	na	-0.4805	-0.3585	-0.3085	-0.4585	-0.3975	-0.3615	-0.4405	-0.5305	-0.4905	-0.3595	-0.1795	-0.2975	0.848	0.261	0.5545	1	47245067	47296010
MAP17	PDZK1 interacting protein 1	0.458	0.022	0.226	0.14	0.203	0.204	0.619	0.09	0.117	0.08	0.037	0.094	0.1	0.093	0.182	0.013	0.052	0.196	0.053	0.114	0.158	0.005	-0.165	-0.001	0.033	-0.324	0.367	na	-0.083	-0.27	-0.128	-0.123	-0.108	0.014	-0.093	-0.125	-0.064	-0.039	0.196	-0.103	-0.099	na	0.151	0.151	1	47361281	47367791
TAL1	T-cell acute lymphocytic leukemia 1	0.222	na	-0.074	0.009	0.072	na	0.57	0.188	0.091	-0.157	0.237	-0.114	0.005	-0.079	0.15	0.1	-0.003	-0.131	na	0.083	-0.125	-0.405	0.506	-0.008	-0.5485	-0.3295	-0.5205	-0.9505	-1.4075	-0.1605	-0.0615	-0.2295	-0.4135	-0.6055	-0.1345	-0.1065	-0.1635	-0.1215	-0.1835	-0.1995	-0.2945	-0.065	0.028	-0.0185	1	47393984	47407463
SIL	TAL1 (SCL) interrupting locus	na	-0.19	na	na	na	na	na	-0.036	0.042	0.072	0.018	na	0.055	na	0.039	na	na	na	na	na	-0.79	0.272	-0.07	-0.196	na	na	na	na	na	na	na	na	na	na	na	na	na	na	na	na	na	na	na	na	1	47427869	47491807
UMP-CMPK	Cytidylate kinase	0.167	-0.084	-0.54	-0.131	-0.303	-0.231	0.187	-0.197	-0.096	0.055	0.335	-0.159	-0.371	-0.202	-0.17	-0.296	-0.186	-0.606	na	-0.04	-0.14	-0.075	0.084	-0.044	0.7415	-0.1745	0.4345	-0.1415	0.1915	-0.2705	0.8595	0.5065	0.5215	0.3105	0.4535	0.1205	0.1695	-0.0145	-0.1075	0.0145	0.0785	-0.738	-0.369	-0.5535	1	47511608	47556530
SPATA6	Spermatogenesis associated 6	0.394	-0.048	0.041	-0.116	-0.045	na	na	-0.038	-0.108	-0.042	0.158	-0.111	-0.185	-0.075	-0.099	0.004	-0.007	-0.429	-0.011	-0.12	0.036	0.161	0.021	0.073	4.603	2.793	na	5.48	4.125	-0.04	0.504	0.202	0.342	0.451	0.104	0.082	0.798	0.08	0.289	0.381	0.121	na	0.261	0.261	1	48476298	48649865
FLJ11588	Chromosome 1 open reading frame 165	na	0.196	na	na	na	na	na	0.002	na	na	-0.199	na	na	na	na	na	na	na	na	na	0.013	0.195	na	0.104	na	na	na	na	na	na	na	na	na	na	na	na	na	na	na	na	na	na	na	na	1	48905564	48954610
ELAVL4	ELAV (embryonic lethal, abnormal vision, Drosophila)-like 4 (Hu antigen D)	0.398	0.175	0.174	0.07	0.113	-0.146	-0.433	0.013	0.104	0.095	-0.235	0.052	0.08	0.079	-0.001	0.038	0.006	0.042	-0.212	0.026	0.077	-0.005	-0.1	-0.009	0.221	-0.646	-1.059	0.52	-0.117	-0.995	-0.881	-0.897	-1.074	-0.993	-1.033	-1.004	-0.876	-0.98	-0.864	-0.8	-0.947	1.159	1.255	1.207	1	50283984	50379074
FAF1	Fas (TNFRSF6) associated factor 1	0.281	0.014	0.047	-0.084	0.05	0.316	-0.018	-0.119	-0.016	0.021	0.08	-0.102	0.07	-0.017	-0.087	-0.027	-0.031	0.035	-0.188	-0.018	0.038	0.052	-0.063	0.009	0.9095	0.7005	0.6445	0.6865	0.7235	0.7055	0.8125	0.7055	0.5895	0.7645	0.6835	0.8525	0.5455	0.6845	0.8755	0.5315	0.4995	-1.627	-0.364	-0.9955	1	50618956	51137957
CDKN2C	Cyclin-dependent kinase inhibitor 2C (p18, inhibits CDK4)	0.52	0.093	0.127	0.013	0.082	-0.133	0.159	0.132	na	0.115	0.141	na	0.012	0.048	-0.049	-0.21	-0.161	0.044	na	-0.076	0.192	0.008	0.059	0.086	3.832	2.311	0.962	2.103	1.738	0.813	2.083	1.21	1.066	1.343	1.506	1.6	1.271	0.968	2.422	2.215	0.723	-1.258	-0.706	-0.982	1	51138438	51152326
RNF11	Ring finger protein 11	0.003	-0.055	-0.407	-0.041	-0.066	-0.054	-0.184	0.04	-0.144	0.253	na	0.037	-0.178	-0.19	-0.079	-0.007	0.049	-0.288	-0.011	-0.073	0.023	-0.029	0.047	0.014	0.0765	-0.7955	-1.1895	-0.4725	-1.0535	-1.1475	-0.5205	-0.9355	-0.6995	-1.1725	-0.9435	-0.9835	-1.2515	-1.2815	-1.0415	-0.6245	-0.8985	1.743	0.904	1.3235	1	51413992	51451231
EPS15	Epidermal growth factor receptor pathway substrate 15	0.311	-0.108	-0.229	-0.139	-0.262	-0.44	-0.032	-0.068	-0.372	-0.056	0.097	-0.133	-0.138	-0.112	-0.128	-0.121	-0.048	-0.31	-0.085	-0.13	-0.003	-0.001	0.07	0.022	na	0.098	na	na	-0.25	0.045	0.107	0.174	0.181	0.279	0.117	0.099	-0.011	0.111	0.032	0.152	0.216	na	0.041	0.041	1	51532401	51697016
OSBPL9	Oxysterol binding protein-like 9	0.16	-0.047	-0.227	0.003	1.42	-1.153	-0.184	-0.149	-0.101	-0.054	-0.308	0.073	-0.056	-0.19	-0.082	-0.02	0.036	-0.229	-0.145	-0.268	-0.041	0.034	0.081	0.025	0.7105	0.9185	0.6215	1.3585	0.8785	1.0525	1.2935	0.9485	1.0105	0.6755	0.7975	1.2035	0.6545	0.6485	0.5115	0.2735	0.5555	-1.763	-1.662	-1.7125	1	51794559	51966157
NRD1	Nardilysin (N-arginine dibasic convertase)	0.821	0.287	0.228	0.112	0.309	na	0.707	-0.16	0.114	1.071	0.154	na	0.05	0.1	0.141	0.281	0.261	na	na	0.207	0.096	0.1	0.002	0.066	0.2815	0.3415	0.3735	0.5505	0.2725	-0.4425	0.5785	-0.1555	-0.1875	0.1315	0.2055	0.1705	-0.1315	0.1435	0.3095	-0.4095	-0.0615	-0.578	-0.349	-0.4635	1	51966905	52056443
RAB3B	RAB3B, member RAS oncogene family	0.414	0.215	0.211	0.163	0.273	-0.085	0.176	0.074	0.279	0.382	-0.033	0.139	0.067	0.17	0.058	-0.149	0.044	0.314	-0.154	0.091	0.111	-0.008	-0.021	0.027	-0.179	-0.884	na	-0.582	-0.886	0.157	0.137	0.228	-0.087	-0.167	0.119	0.217	-0.024	0.292	-0.031	-0.003	0.403	-0.781	-0.203	-0.492	1	52096858	52168369
MGC20419	Hypothetical protein BC012173	0.3	-0.008	-0.087	-0.118	-0.041	na	0.322	0.127	0.246	0.102	0.216	na	-0.008	0.012	0.023	0.005	0.066	na	na	0.081	0.052	0.212	0.097	0.12	0.4065	-0.3395	-0.2105	-0.0745	-0.0345	0.1725	0.2735	0.3985	0.2605	0.1865	0.2285	0.1855	0.6675	0.2805	0.0215	0.2085	0.3015	-0.669	-0.166	-0.4175	1	52210390	52211454
MGC23908	Basic transcription factor 3-like 4	-0.028	-0.251	-0.373	0	-0.307	na	na	-0.228	-0.245	-0.44	0.162	-0.171	-0.329	-0.278	-0.209	-0.459	-0.479	-0.369	na	-0.086	-0.308	-0.274	-0.034	-0.205	1.3625	0.0905	0.2355	0.9455	0.5355	0.2675	0.7065	0.8955	0.6315	0.2865	0.7945	0.3255	0.4915	0.4415	0.5215	0.5785	0.5815	-1.287	-0.972	-1.1295	1	52233994	52266085
ZFYVE9	Zinc finger, FYVE domain containing 9	0.074	-0.015	0.265	0.043	0.216	na	na	0.178	-0.011	-0.087	0.075	-0.135	-0.039	na	-0.106	0.062	-0.055	0.343	na	na	0.088	0.225	-0.084	0.076	0.318	-0.086	-0.851	-0.327	-0.85	-0.308	-0.659	-0.769	-0.694	-0.572	-0.942	-0.772	-0.655	-0.814	-0.566	-0.867	-0.783	0.959	1.315	1.137	1	52320067	52524378
KIAA1836	Coiled-coil and C2 domain containing 1B	0.34	0.318	-0.095	-0.062	-0.061	na	na	na	0.127	0.315	-0.021	0.217	0.274	na	0.019	0.09	-0.042	-0.082	na	0.526	-0.077	-0.132	-0.114	-0.108	0.144	-0.186	0.735	-0.521	0.179	0.62	0.055	-0.101	-0.122	0.025	0.362	0.356	0.544	0.59	-0.297	0.23	0.183	0.13	-0.044	0.043	1	52530226	52538723
ORC1L	Origin recognition complex, subunit 1-like (yeast)	0.351	-0.247	-0.043	0.21	0.025	0.392	na	-0.366	0.189	0.022	0.132	0.339	-0.097	0.047	0.071	0.131	-0.06	0.077	0.074	0.144	0.07	0.073	0.281	0.141	1.1915	1.0225	-0.0095	0.7155	0.8755	2.4075	1.7755	1.8115	2.2575	1.8805	2.1605	2.1075	1.8475	1.9035	1.6695	1.6505	1.4705	-4.198	-1.361	-2.7795	1	52550523	52582152
FLJ14936	PRP38 pre-mRNA processing factor 38 (yeast) domain containing A	0.339	-0.076	-0.037	-0.359	-0.181	na	0.092	-0.098	-0.244	-0.122	0.044	na	-0.304	na	-0.276	-0.056	-0.221	-0.199	-0.099	-0.245	-0.188	0.054	na	-0.067	0.5355	0.5675	-0.6645	0.1885	0.3505	-0.1475	-0.0575	-0.2935	-0.2095	-0.2875	-0.1605	-0.1825	-0.1545	-0.3315	-0.1725	-0.5635	-0.3965	-0.022	0.221	0.0995	1	52582257	52595871
ZCCHC11	Zinc finger, CCHC domain containing 11	0.256	-0.057	-0.4	-0.327	-0.406	0.187	0.206	0	-0.126	-0.536	0.196	-0.326	-0.229	-0.134	-0.134	-0.022	-0.114	-0.427	0.043	-0.137	-0.169	-0.214	-0.014	-0.132	0.1	0.6	0.122	0.623	0.178	0.182	-0.115	0.106	-0.305	-0.428	0.05	0.032	-0.117	-0.227	0.015	-0.201	-0.245	-0.108	-0.294	-0.201	1	52601628	52730687
GPX7	Glutathione peroxidase 7	0.565	0.222	0.212	-0.011	na	-1.767	na	0.262	0.122	0.116	0.029	na	-0.017	0.054	-0.092	-0.266	0.072	0.438	na	-0.131	0.103	0.226	-0.172	0.052	1.406	1.756	0.077	1.163	1.002	1.008	0.826	2.212	1.126	0.906	0.503	0.369	0.746	0.717	0.824	0.497	0.886	-0.515	-0.153	-0.334	1	52780065	52786743
ECHDC2	Enoyl Coenzyme A hydratase domain containing 2	na	na	na	na	na	na	na	na	na	na	na	na	na	na	na	na	na	na	na	na	na	na	na	na	na	na	na	na	na	na	na	na	na	na	na	na	na	na	na	na	na	na	na	na	1	53073917	53099455
SCP2	Sterol carrier protein 2	0.015	-0.224	-0.303	-0.149	-0.247	-0.345	na	-0.106	-0.227	-0.306	0.025	-0.168	-0.133	-0.091	-0.134	-0.163	-0.098	-0.476	-0.101	-0.061	-0.164	-0.123	0.126	-0.054	1.5415	1.0835	1.0315	1.0885	1.2045	-0.2205	1.3305	1.0035	1.1735	0.6825	1.0185	1.0225	0.3415	0.2435	0.6735	0.5995	0.3895	-0.312	-0.469	-0.3905	1	53105069	53229303
PODN	Podocan	0.425	0.179	0.282	0.25	0.403	-0.421	na	0.078	-0.172	0.171	-0.03	-0.042	0.153	0.119	0.178	0.009	-0.039	0.24	-0.523	0.212	0.068	0.079	0.078	0.075	-0.8815	-0.8795	-0.8065	-0.8945	-0.8765	-0.5075	-0.8475	-0.6685	-0.8365	-0.6765	-0.8215	-0.7605	-0.7095	-0.7225	-0.6375	-0.8445	-0.5795	1.344	0.437	0.8905	1	53239875	53263194
MAGOH	Mago-nashi homolog, proliferation-associated (Drosophila)	0.183	-0.168	0.072	-0.026	na	-0.291	-0.024	-0.464	-0.002	na	0.233	0.265	0.226	0.03	0.09	0.188	0.169	-0.012	0.313	0.034	0.159	0.02	0.114	0.098	-0.9645	-2.5885	-1.5815	-2.2565	-2.3465	-1.2335	-0.9805	-2.0895	-1.7675	-1.5145	-1.3565	-0.5485	-0.8335	-1.8915	-1.1505	-1.4055	-1.7635	1.944	0.927	1.4355	1	53404587	53416228
DIO1	Deiodinase, iodothyronine, type I	0.278	0.1	-0.271	-0.009	na	na	na	0.095	0.41	na	na	na	-0.017	0.022	0.026	-0.028	0.159	-0.311	na	-0.112	-0.014	-0.052	-0.095	-0.054	na	na	na	na	na	0.794	0.082	0.267	0.062	-0.04	-0.011	0.157	0.147	0.026	-0.165	0.08	0.029	na	0.022	0.022	1	54071882	54088778
C1orf41	Chromosome 1 open reading frame 41	0.266	-0.059	-0.241	-0.21	-0.152	0.199	-0.269	-0.033	-0.071	-0.495	0.269	-0.358	-0.278	-0.04	-0.058	-0.063	-0.083	-0.175	na	-0.045	-0.049	-0.109	0.05	-0.036	0.722	0.805	0.471	0.12	0.115	1.072	1.035	0.708	0.999	0.207	0.787	1.174	0.574	0.566	-0.041	0.271	0.484	-1.039	-1.075	-1.057	1	54099257	54123309
MGC8974	Leucine rich repeat containing 42	0.589	0.107	-0.057	-0.149	0	0.679	na	-0.293	-0.203	na	na	-0.027	0.05	0.018	0.022	-0.049	-0.025	-0.177	-0.107	-0.064	-0.202	-0.049	-0.208	-0.153	0.1945	0.0235	-0.5715	-0.4545	-0.2355	0.3935	0.1955	0.4015	0.2965	0.3785	0.3165	0.4405	0.3625	0.3605	0.4955	0.3475	0.4365	-0.557	-0.472	-0.5145	1	54123771	54145862
C1orf8	Transmembrane protein 59	0.205	-0.057	-0.355	-0.09	-0.202	0.037	0.111	-0.119	-0.101	-0.057	-0.207	0.158	-0.082	-0.051	-0.088	0.013	-0.013	-0.154	0.058	0.019	-0.128	-0.081	0.04	-0.056	0.787	-0.65	0.274	0.08	-0.294	-0.026	0.381	0.176	0.389	0.332	0.617	-0.43	0.096	-0.258	-0.348	-0.242	0.013	-0.01	-0.046	-0.028	1	54209375	54231132
LOC200008	Hypothetical protein LOC200008	0.322	0.07	0.072	0.22	0.118	-0.027	-0.108	-0.085	0.207	0.202	0.07	0.41	0.057	-0.027	0.157	0.18	0.022	0.15	-0.004	0.125	0.226	0.003	0.194	0.141	0.234	0.222	-0.154	0.3	-0.125	0.304	0.131	-0.054	-0.374	-0.199	0.082	0.178	0.018	0.029	-0.078	-0.037	-0.108	0.019	-0.101	-0.041	1	54321086	54373411
MRPL37	Mitochondrial ribosomal protein L37	0.112	na	-0.032	-0.036	-0.158	0.426	0.381	0.023	0.195	0.298	0.179	0.037	-0.022	0.075	0.033	-0.002	0.038	0.002	0.032	-0.008	0.005	-0.001	-0.053	-0.016	-0.017	-0.543	-0.246	-0.538	-0.401	-0.593	-0.07	0	-0.21	-0.216	0.169	0.25	0.163	0.107	0.378	0.115	0.329	-0.49	-0.35	-0.42	1	54377861	54396075
SSBP3	Single stranded DNA binding protein 3	0.327	0.302	0.038	0.031	0.15	na	-0.228	-0.12	0.119	0.175	0.101	0.126	0.068	0.094	0.18	0.09	-0.158	-0.062	na	0.197	0.054	0.004	0.033	0.03	-0.735	-0.545	-0.798	-0.768	-0.747	-0.263	-0.245	-0.196	-0.194	-0.404	-0.204	-0.308	-0.533	-0.246	-0.346	-0.239	-0.294	0.082	0.37	0.226	1	54404184	54583833
THEA	Thioesterase, adipose associated	0.642	-0.032	0.139	0.209	0.244	-0.304	0.185	0.009	0.051	-0.079	-0.151	0.05	0.025	0.122	0.199	-0.042	0.082	na	na	0.024	0.069	-0.03	0.138	0.059	1.0625	2.4085	1.5545	0.2945	1.0425	0.1535	0.1805	0.3955	0.8965	0.1205	0.2915	-0.0715	0.3125	0.1495	0.4325	0.5525	0.3305	0.306	0.043	0.1745	1	54719951	54812423
DKFZp727A071	Prolyl-tRNA synthetase (mitochondrial)(putative)	0.623	-0.112	0.312	0.237	0.33	0.025	0.332	0.135	0.114	0.199	-0.044	0.08	0.119	0.184	0.123	0.103	0.217	0.559	0.075	0.078	0.256	0.056	0.067	0.126	0.119	-0.084	-0.166	-0.11	0.036	0.185	-0.061	0.12	0.044	0.008	0.132	0.044	0.508	0.246	0.235	0.214	0.072	0.159	-0.111	0.024	1	54934594	54942208
DHCR24	24-dehydrocholesterol reductase	-0.074	-0.06	-0.095	-0.111	-0.073	0.043	0.083	-0.356	0.164	0.021	0.047	-0.228	-0.189	-0.048	-0.066	-0.021	-0.035	-0.22	-0.094	-0.177	0.02	0.087	-0.066	0.014	-0.457	na	-0.509	na	na	-0.831	0.8	0.182	0.373	0.729	0.313	1.063	0.831	0.107	0.607	1.914	0.156	na	0.3	0.3	1	55027329	55064912
PCSK9	Proprotein convertase subtilisin/kexin type 9	0.385	0.104	0.227	0.019	0.113	-0.755	0.306	0.042	0.216	0.232	-0.012	-0.038	0.116	0.18	0.188	0.04	0.064	0.177	0.429	0.155	0.1	0.05	-0.027	0.041	-2.465	-1.878	-2.383	-1.763	-1.729	0.364	-0.479	-0.309	-0.6	-0.407	-0.201	-0.14	-0.583	-0.183	-0.678	-0.528	-0.306	-0.375	-0.027	-0.201	1	55217241	55242544
USP24	Ubiquitin specific protease 24	0.294	0.13	-0.052	-0.039	0.024	-0.19	0.612	0.01	0.08	-0.052	0.162	-0.005	0.05	-0.043	0.017	-0.009	-0.01	-0.223	0.25	0.022	0.006	0.042	-0.053	-0.002	-0.0375	0.7365	0.2255	1.0365	0.5765	0.0835	0.2225	0.0825	-0.0505	-0.1495	0.0605	-0.0345	-0.0905	0.0875	0.1495	0.1495	-0.1195	-0.028	-0.113	-0.0705	1	55244062	55287927
PPAP2B	Phosphatidic acid phosphatase type 2B	0.466	0.035	0.026	-0.035	0.071	0.314	0.117	0.073	-0.108	0.029	0.088	-0.052	0.012	0.056	0.004	-0.057	-0.001	-0.116	0.068	-0.002	-0.064	-0.036	-0.005	-0.035	0.5855	-0.6855	-0.6055	-0.4875	-0.1655	-0.5095	-0.3795	-0.5915	-0.6035	-0.1135	-0.0515	-0.1615	-0.1185	-0.1035	-0.5005	0.3425	0.3275	-0.261	0.154	-0.0535	1	56671960	56757154
PRKAA2	Protein kinase, AMP-activated, alpha 2 catalytic subunit	0.411	0.015	na	-0.281	-0.243	na	0.334	0.107	0.453	-0.213	0.063	na	-0.057	0.052	0.006	-0.141	-0.121	0.014	na	0.029	0.325	0.214	na	0.27	na	na	na	na	na	na	na	na	na	na	na	na	na	na	na	na	na	na	na	na	1	56823041	56886142
LOC199920	Chromosome 1 open reading frame 168	0.114	-0.088	-0.257	-0.231	-0.265	-0.485	-1.112	-0.169	-0.268	-0.35	na	-0.313	-0.323	-0.13	-0.129	-0.088	-0.147	-0.386	-0.906	-0.183	-0.057	-0.456	-0.152	-0.222	na	na	na	na	na	-0.291	-0.073	0.227	0.065	1.733	-0.161	0.457	-0.308	0.384	0.326	0.208	0.691	na	0.558	0.558	1	56896499	56997065
DAB1	Disabled homolog 1 (Drosophila)	0.217	-0.161	-0.278	-0.179	-0.337	na	na	0.097	-0.097	-0.054	0.218	-0.507	0.06	-0.19	-0.141	-0.149	-0.047	-0.52	0.061	-0.254	-0.281	-0.247	-0.145	-0.224	na	na	na	na	na	-0.365	1.169	0.062	-0.177	-0.145	-0.079	-0.308	-0.605	-0.291	0.258	-0.197	-0.12	na	0.158	0.158	1	57175719	57468759
OMA1	OMA1 homolog, zinc metallopeptidase (S. cerevisiae)	0.234	-0.061	-0.218	-0.136	-0.2	-0.228	-0.344	-0.176	-0.227	-0.124	0.054	-0.209	-0.275	-0.146	-0.248	-0.062	-0.004	-0.311	-0.132	-0.057	-0.022	-0.09	-0.055	-0.056	0.3035	0.3005	0.0895	0.1395	0.0935	0.1155	0.0875	-0.0675	-0.0825	0.0965	-0.1625	-0.1605	-0.4665	-0.1685	0.0105	-0.3525	-0.2655	-0.352	-0.465	-0.4085	1	58645620	58724473
TACSTD2	Tumor-associated calcium signal transducer 2	0.303	0.041	-0.073	-0.011	-0.046	0.061	0.137	0.101	0.018	-0.104	0.105	-0.202	0.016	-0.061	-0.009	0.02	-0.015	-0.166	-0.107	-0.024	-0.086	-0.141	-0.057	-0.095	na	na	na	na	na	-1.245	na	-1.235	na	na	na	-1.651	-2.037	-1.466	-1.421	-1.059	na	1.076	na	1.076	1	58753878	58754849
KIAA1915	Myb-like, SWIRM and MPN domains 1	0.64	-0.208	-0.497	-0.351	-0.335	0.308	na	-0.175	0.127	-0.047	0.106	-0.061	-0.257	-0.248	-0.168	-0.167	-0.037	-0.638	0.036	-0.281	-0.132	0.086	0.144	0.033	0.9965	1.3765	0.6865	1.5665	1.0245	0.2725	0.8185	0.3255	0.3375	0.3755	0.5855	0.8165	-0.5645	0.3795	0.2165	1.0005	0.1975	-1.315	-0.468	-0.8915	1	58832433	58867355
JUN	V-jun sarcoma virus 17 oncogene homolog (avian)	0.711	-0.063	-0.075	-0.123	-0.033	0.536	-0.069	0.062	-0.223	-0.125	0.193	-0.191	-0.062	0.027	0.012	-0.077	-0.081	-0.506	0.052	-0.075	-0.117	-0.116	-0.105	-0.113	1.7065	2.0525	1.6435	0.5805	1.9615	-0.3625	0.7985	-0.1225	0.9675	1.4215	-0.0855	-0.3795	-0.1065	0.5945	1.2495	0.4505	0.6935	0.948	0.451	0.6995	1	58959768	58960763
FLJ10986	Hypothetical protein FLJ10986	0.83	0.123	-0.219	-0.144	-0.078	na	na	-0.037	0.015	0.096	0.14	-0.038	-0.054	0.006	-0.015	na	0.104	-0.105	0.112	0.006	0.046	0.013	0.064	0.041	na	na	na	na	na	0.245	-0.352	na	na	na	0.077	0.169	-0.213	0.035	0.134	0.169	0.22	na	-0.121	-0.121	1	59474674	59940415
HOOK1	Hook homolog 1 (Drosophila)	0.584	-0.353	-0.575	-0.204	-0.428	-0.06	0.457	-0.142	-0.2	-0.328	0.329	-0.025	-0.306	-0.237	-0.078	-0.119	-0.146	-0.604	-0.192	-0.146	-0.221	-0.21	0.091	-0.113	-2.3205	-1.7045	-1.1895	-2.0585	-1.6615	0.7955	-0.5625	-0.4245	-0.3905	-0.8225	-0.2195	-0.2715	0.5035	-0.1215	-1.4525	-0.1695	-0.3505	0.413	0.304	0.3585	1	59992554	60050663
CYP2J2	Cytochrome P450, family 2, subfamily J, polypeptide 2	0.617	-0.135	0.023	-0.143	-0.162	-0.03	na	0.126	-0.012	-0.11	0.099	-0.099	-0.049	-0.092	-0.109	-0.003	-0.042	-0.086	-0.11	na	-0.062	0.095	0.003	0.012	-0.198	-0.295	0.953	0.244	0.086	-0.241	-0.103	-0.292	-0.255	-0.01	-0.056	-0.001	0.098	-0.04	0.045	-0.36	-0.115	0.361	0.277	0.319	1	60071002	60104483
NFIA	Nuclear factor I/A	0.749	0.03	-0.013	-0.15	-0.013	0.023	0.103	-0.058	-0.052	-0.084	0.17	-0.243	-0.052	-0.037	-0.108	-0.09	-0.069	-0.069	-0.033	-0.102	-0.029	0.001	-0.051	-0.026	2.64	1.99	0.869	1.319	1.475	-0.151	0.192	-0.194	-0.083	-0.043	-0.05	-0.129	0.06	-0.179	-0.246	-0.025	-0.176	0.367	0.315	0.341	1	61260001	61634062
BBP	TM2 domain containing 1	0.378	-0.167	0.215	0.052	0.148	0.268	-0.024	-0.118	0.145	0.292	-0.006	-0.085	0.062	0.007	-0.076	0.055	0.025	0.232	0.028	0.106	0.18	0.05	0.023	0.084	0.248	-0.133	-0.499	na	-0.041	0.031	-0.015	-0.089	-0.236	-0.393	-0.215	-0.195	-0.025	-0.115	-0.015	-0.056	-0.24	na	0.146	0.146	1	61861129	61902813
INADL	InaD-like (Drosophila)	0.3	-0.164	0.013	0.233	0.079	-0.045	na	-0.094	0.055	-0.091	-0.003	0.069	0.022	0.093	0.06	0.091	0.084	0.023	0.08	0.085	0.03	0.011	0.111	0.051	-0.122	-0.354	1.915	-0.254	-0.466	-0.161	-0.134	-0.102	-0.32	0.07	-0.169	-0.314	-0.461	-0.275	0.011	-0.207	-0.263	na	0.097	0.097	1	61920170	62338628
USP1	Ubiquitin specific protease 1	na	0.885	na	na	na	na	na	na	na	na	na	na	na	na	na	na	na	na	na	na	na	na	na	na	na	na	na	na	na	na	na	na	na	na	na	na	na	na	na	na	na	na	na	na	1	62614700	62629430
DOCK7	Dedicator of cytokinesis 7	0.566	na	-0.343	-0.295	-0.259	na	na	0.118	-0.099	-0.034	0.258	na	-0.17	-0.205	-0.22	-0.287	-0.208	-0.406	na	-0.195	-0.229	-0.143	-0.102	-0.158	1.7715	1.8805	0.4135	1.4275	1.6445	0.8905	0.9045	0.6015	0.4975	0.8285	0.3935	1.0185	0.1055	0.8125	0.8515	1.0475	0.4115	-0.453	-0.794	-0.6235	1	62632705	62865990
ANGPTL3	Angiopoietin-like 3	0.656	-0.148	-0.268	-0.26	-0.34	0.125	na	0.144	0.241	0.155	-0.012	-0.181	-0.184	-0.128	-0.111	0.106	0.074	-0.419	0.243	-0.06	-0.111	0.008	-0.225	-0.109	-1.0525	-0.8155	-0.9775	-0.7515	-0.8675	-1.1775	-1.0585	-1.5555	-1.1225	-0.7555	-0.8385	-0.5895	-0.3755	-0.6725	-0.6955	-0.8545	-0.7405	0.501	1.072	0.7865	1	62775208	62783201
APG4C	APG4 autophagy 4 homolog C (S. cerevisiae)	-0.278	-0.119	-0.243	-0.278	-0.527	na	0.554	0.06	0.07	0.083	0.048	na	-0.167	-0.14	-0.196	-0.011	0.023	-0.283	0.236	-0.147	-0.038	0.025	-0.044	-0.019	0.6125	0.2335	0.3085	0.3895	0.4555	na	-0.0265	-0.1855	-0.3905	-0.4205	-0.4925	-0.5635	-0.5485	-0.5205	-0.0455	-0.2295	-0.3895	0.701	0.814	0.7575	1	62961827	63042844
ALG6	Asparagine-linked glycosylation 6 homolog (yeast, alpha-1,3-glucosyltransferase)	0.157	-0.005	0.026	0.05	0.147	0.401	0.439	-0.028	-0.006	0.055	0.008	0.273	0.013	0.082	0.225	-0.126	0.036	0.24	0.156	0.133	0.077	0.099	0.047	0.074	-0.601	-0.308	na	-0.521	-0.205	-1.16	-0.999	-1.013	-1.414	-0.317	-1.161	-1.249	-0.818	-1.12	-1.127	-1.069	-1.054	1.876	0.634	1.255	1	63545319	63614897
ITGB3BP	Integrin beta 3 binding protein (beta3-endonexin)	0.527	-0.191	-0.509	-0.307	-0.23	-0.041	0.269	-0.093	-0.094	-0.166	0.266	-0.176	-0.151	-0.237	-0.101	-0.137	-0.058	-0.45	0.1	-0.023	-0.138	0.047	0.092	0	0.288	-0.324	-0.087	0.174	-0.223	0.679	-0.211	-0.114	-0.159	-0.315	-0.178	-0.133	0.422	-0.089	-0.935	-0.094	-0.174	0.137	-0.007	0.065	1	63618465	63700872
DLEU2	Deleted in lymphocytic leukemia, 2	-0.379	0.002	0.078	0.117	0.008	0.435	0.101	0.032	0.153	-0.057	-0.057	0.172	-0.01	-0.067	-0.035	0.112	0.082	0.178	0.076	0.095	0.198	0.168	0.13	0.165	0.233	0.118	0.774	-0.016	0.231	1.657	-0.021	0.186	0.101	0.479	0.085	-0.14	0.3	0.263	0.07	0.048	0.178	na	0.174	0.174	1	63726909	63727274
ROR1	Receptor tyrosine kinase-like orphan receptor 1	0.34	0.255	-0.017	0.003	-0.048	0.031	0.019	0.067	0.062	0.16	-0.122	0.018	-0.045	0.011	0.007	0.132	0.044	-0.065	0.03	0.029	-0.116	-0.287	0.083	-0.107	na	na	na	na	na	0.321	-0.26	-0.018	-0.369	-0.447	0.227	0.315	0.045	-0.106	-1.705	0.248	0.024	na	-0.277	-0.277	1	63952110	64356559
KIAA1579	Hypothetical protein FLJ10770	0.772	-0.04	-0.098	-0.158	-0.115	0.666	0.569	0.064	0.043	na	0.663	na	-0.043	-0.023	-0.041	-0.111	-0.015	-0.188	-0.074	-0.14	-0.016	0.019	0.013	0.005	0.488	0.331	-0.968	-0.192	0.071	1.914	-0.052	0.002	0.007	0.003	-0.06	-0.009	0.081	-0.009	0.101	0.072	0.05	0.062	0.132	0.097	1	64922799	65010933
JAK1	Janus kinase 1 (a protein tyrosine kinase)	0.584	0.051	0.126	-0.011	0.093	-0.227	0.442	-0.01	0.004	-0.086	0.074	-0.168	0.029	0.058	0.007	-0.049	-0.094	-0.05	0.252	-0.018	0.034	0.035	0.01	0.026	0.359	-0.165	0.26	0.165	0.16	0.408	0.05	0.236	0.151	0.133	0.139	0.176	0.466	0.023	-0.134	0.01	0.159	-0.175	-0.119	-0.147	1	64922799	65010933
AK3	Adenylate kinase 3-like 1	0.427	-0.118	-0.254	-0.189	-0.354	0.403	0.626	0.02	0.006	0.104	0.145	-0.064	-0.037	-0.008	-0.116	-0.033	0.183	-0.333	0.42	-0.083	-0.21	0.079	0.026	-0.035	0.1475	0.5515	-0.1545	0.2595	0.1085	-0.5215	-0.0875	-0.8015	-0.7095	-0.8055	-0.3285	-0.2985	-1.2165	-0.3985	-0.4665	0.4905	0.0865	0.85	-0.377	0.2365	1	65325534	65405194
DNAJC6	DnaJ (Hsp40) homolog, subfamily C, member 6	0.793	0.058	na	-0.189	-0.305	-0.202	-0.246	-0.023	0.227	na	-0.118	-0.112	-0.09	-0.084	-0.194	0.015	na	-0.435	-0.269	-0.169	0.07	-0.011	0.196	0.085	-2.631	-1.861	-1.386	-1.809	-2.345	-3.093	-1.319	-3.235	-3.006	-3.143	-3.088	-2.842	-2.826	-3.158	-2.937	-2.89	-3.48	3.127	2.819	2.973	1	65442458	65593573
LEPR	Leptin receptor	0.431	-0.114	0.05	-0.141	-0.118	0.138	na	-0.107	-0.133	-0.094	0.436	0.004	-0.066	-0.134	-0.14	-0.052	-0.06	0.1	-0.035	-0.124	0.051	0.068	-0.22	-0.034	1.288	0.781	0.541	na	0.907	0.341	1.493	1.032	0.797	0.82	0.796	0.528	0.643	0.594	0.975	0.772	0.531	-1.356	0.138	-0.609	1	65598340	65815197
PDE4B	Phosphodiesterase 4B, cAMP-specific (phosphodiesterase E4 dunce homolog, Drosophila)	0.633	-0.169	-0.153	-0.126	-0.192	0.15	0.466	0.017	-0.095	-0.171	0.308	-0.217	-0.029	-0.036	-0.04	-0.089	-0.012	-0.211	0.1	-0.055	-0.153	-0.196	0.03	-0.106	2.139	na	na	1.517	2.445	-0.197	-0.011	-0.325	0.024	-0.152	-0.407	-0.319	0.456	-0.446	na	1.165	-0.276	0.358	0.752	0.555	1	66091019	66552280
FLJ23129	WD repeat domain 78	0.659	0.021	0.055	-0.322	-0.12	-0.773	0.089	0.043	-0.108	0.057	0.215	-0.675	-0.091	-0.184	-0.131	-0.299	-0.213	-0.138	-0.197	-0.168	-0.063	-0.023	-0.178	-0.088	0.0235	2.7035	1.4775	na	1.0755	0.3005	0.1385	-0.1235	-0.0175	-0.1155	-0.2045	0.4215	0.2495	-0.0765	-0.0145	-0.1115	-0.1405	0.729	0.474	0.6015	1	66990595	67102591
MI-ER1	Mesoderm induction early response 1 homolog (Xenopus laevis)	0.342	-0.028	-0.252	-0.192	-0.092	-0.137	0.136	0.095	-0.291	-0.008	-0.016	0.081	-0.086	-0.098	-0.098	-0.047	-0.039	-0.259	-0.152	0.012	-0.006	-0.059	0.12	0.018	0.212	0.136	-0.114	-0.313	-0.009	0.288	0.018	-0.109	-0.04	-0.103	0.017	0.028	0.037	0.05	-0.099	0.235	-0.143	0.119	0.111	0.115	1	67102661	67165734
SLC35D1	Solute carrier family 35 (UDP-glucuronic acid/UDP-N-acetylgalactosamine dual transporter), member D1	0.471	0.001	0.007	-0.171	-0.05	-0.196	na	0.081	0.103	0.272	0.107	-0.21	-0.066	-0.129	-0.148	-0.125	-0.004	-0.106	0.34	-0.121	0.014	-0.101	-0.106	-0.064	0.703	-0.079	-0.3	-0.081	1.045	-0.14	-0.275	0.015	-0.267	-0.172	0.001	0.087	-0.142	-0.127	-0.167	0.563	-0.068	na	-0.113	-0.113	1	67181872	67231749
IL12RB2	Interleukin 12 receptor, beta 2	0.844	0.222	0.33	-0.008	0.19	na	0.242	-0.21	0.417	0.09	0.006	0.21	0.14	0.108	0.133	-0.019	na	0.192	na	0.157	0.294	-0.233	-0.171	-0.037	na	na	-0.165	na	na	-0.683	-0.134	-0.495	-0.201	0.101	-0.278	-0.191	-1.146	-0.434	-0.595	-0.179	-0.081	na	0.35	0.35	1	67485068	67574604
GNG12	Guanine nucleotide binding protein (G protein), gamma 12	0.637	-0.164	-0.086	-0.201	-0.246	0.198	0.283	0.024	0.014	-0.168	0.279	0.035	-0.08	-0.045	-0.089	-0.112	-0.088	-0.257	0.028	-0.076	-0.098	-0.025	0.044	-0.026	-0.173	-0.371	-1.329	-0.6	0.186	0.694	-0.034	0.615	0.428	0.313	0.547	0.616	0.353	0.47	0.255	0.338	0.42	-0.63	-0.662	-0.646	1	67879241	68011129
ARHI	DIRAS family, GTP-binding RAS-like 3	0.567	-0.243	-0.392	-0.231	-0.275	-0.388	na	0.15	-0.283	-0.512	0.119	-0.174	-0.208	-0.202	-0.139	-0.279	-0.122	-0.54	na	-0.126	-0.482	-0.034	-0.052	-0.189	2.402	2.474	2.892	2.2	4.159	0.272	0.673	0.581	1.423	3.383	1.45	0.5	2.039	0.877	1.043	0.46	0.864	0.186	-0.298	-0.056	1	68223668	68229335
LRRC7	Leucine rich repeat containing 7	0.628	0.004	0.09	-0.195	-0.155	-0.218	-0.171	-0.088	-0.248	-0.036	0.002	-0.192	-0.17	-0.154	-0.163	-0.142	-0.115	-0.368	-0.555	-0.081	-0.068	-0.136	na	-0.102	na	na	na	na	na	-0.009	0.071	-0.731	-0.362	-0.875	-0.241	-0.386	na	-0.506	-0.392	-0.442	-0.693	na	0.39	0.39	1	69856086	70301185
SFRS11	Splicing factor, arginine/serine-rich 11	0.582	-0.101	-0.237	-0.179	-0.353	0.086	0.036	-0.075	0.029	-0.244	0.341	0.024	-0.088	-0.035	-0.081	-0.076	0.085	-0.228	-0.02	-0.138	-0.1	-0.042	-0.13	-0.091	-0.0685	0.1755	-0.6755	0.6825	0.0535	-0.0105	0.1585	-0.3075	-0.0755	0.2985	-0.0565	-0.0375	0.2525	-0.0865	-0.7285	0.5525	-0.3285	-0.041	0.212	0.0855	1	70383386	70429705
DKFZP566D1346	Ankyrin repeat domain 13C	na	-0.312	na	na	na	na	na	0.313	-0.048	na	0.365	na	na	na	0.043	0.081	-0.045	na	na	na	-0.322	na	na	-0.322	na	na	na	na	na	na	na	na	na	na	na	na	na	na	na	na	na	na	na	na	1	70438941	70532438
CTH	Cystathionase (cystathionine gamma-lyase)	0.774	-0.125	-0.105	-0.105	-0.204	na	0.698	0.014	-0.538	-0.079	-0.048	-0.142	-0.177	-0.048	-0.099	-0.02	-0.06	na	0.285	0.039	0.025	-0.051	0.014	-0.004	0.1225	-0.2955	0.1165	0.2865	-0.0815	1.6495	0.2715	0.2935	0.5955	0.8285	0.4645	0.7495	0.4935	0.6275	0.4415	0.9275	1.1015	-0.913	-0.662	-0.7875	1	70588976	70617273
PTGER3	Prostaglandin E receptor 3 (subtype EP3)	0.477	-0.317	-0.358	-0.31	-0.357	0.116	0.095	-0.065	-0.143	-0.441	0.043	-0.511	-0.163	-0.18	-0.231	-0.122	-0.014	-0.576	-0.03	-0.286	-0.151	0.003	-0.011	-0.053	-0.9635	-0.8725	-1.3275	-1.3515	-0.5315	-0.0035	-0.4415	0.1835	-0.4595	-0.3565	-0.3325	-0.2755	-0.3515	-0.4705	-0.6035	-0.2135	-0.3485	0.606	-0.025	0.2905	1	71030057	71225522
ZNF265	Zinc finger protein 265	0.424	-0.394	-0.755	-0.406	-0.579	na	na	-0.116	-0.42	-0.39	0.536	na	-0.21	-0.212	-0.176	-0.229	0.068	-0.724	0.365	-0.257	-0.277	-0.125	-0.04	-0.147	-0.45	0.537	0.339	0.614	-0.138	-0.225	0.245	-0.094	-0.202	-0.308	-0.193	0.41	-0.921	-0.543	-0.407	0.135	-0.915	-0.207	-0.287	-0.247	1	71240996	71258766
NEGR1	Neuronal growth regulator 1	-0.008	0.021	0.065	-0.33	-0.086	na	na	-0.457	-0.318	0.083	-0.019	na	0.074	-0.049	-0.125	0.037	0.077	na	na	-0.121	-0.516	0.059	-0.039	-0.165	-0.212	-0.329	0.253	-0.385	-0.364	0.731	-0.255	-0.224	-0.204	-0.285	-0.1	-0.16	0.534	-0.13	-0.86	-0.06	-0.118	0.585	0.323	0.454	1	71580647	72460201
MGC22773	Leucine rich repeat containing 44	0.012	0.001	0.436	0.033	na	na	0.062	-0.111	0.169	0.003	0.045	-0.742	-0.088	-0.189	0.002	-0.298	-0.21	na	na	-0.223	0.007	0.033	-0.098	-0.019	na	na	na	na	na	na	na	na	na	na	na	na	na	na	na	na	na	na	na	na	1	74357621	74375852
FPGT	Fucose-1-phosphate guanylyltransferase	-0.448	-0.289	-0.687	-0.509	-0.416	0.231	0.117	0.075	-0.264	-0.479	0.258	-0.425	-0.51	-0.292	-0.218	0.041	-0.028	-0.543	-0.136	-0.337	-0.047	0.057	0.137	0.049	0.414	0.534	0.492	0.844	0.878	0.172	0.664	0.536	0.571	0.182	0.429	0.188	0.47	0.149	0.2	0.359	0.337	0.126	-0.258	-0.066	1	74375961	74384943
DKFZp547I048	Chromosome 1 open reading frame 173	-0.05	-0.133	-0.062	-0.073	-0.041	0.156	1.229	-0.327	-0.345	-0.13	0.014	0.062	0.005	-0.005	-0.059	-0.11	0.015	-0.034	na	-0.014	0.025	0.24	0.143	0.136	na	na	na	na	na	0.091	-0.519	-0.424	-0.328	-0.582	-0.513	-0.559	-0.017	-0.519	-0.667	-0.34	-0.52	na	0.764	0.764	1	74745821	74851443
ACADM	Acyl-Coenzyme A dehydrogenase, C-4 to C-12 straight chain	-0.532	-0.421	-0.935	-0.535	-1.041	0.101	na	-0.253	-0.252	-0.628	0.305	0.052	-0.223	-0.188	0.007	-0.004	0.1	na	0.282	-0.161	-0.336	0.137	na	-0.1	0.3835	0.5765	-0.0755	0.4655	0.4215	0.2505	0.7955	0.3355	0.3905	0.0765	0.0765	0.8455	-0.3055	-0.2145	0.3585	0.2065	-0.2505	-0.496	-0.391	-0.4435	1	75902303	75941204
RABGGTB	Rab geranylgeranyltransferase, beta subunit	-0.196	-0.012	0.442	-0.19	-0.203	na	na	-0.045	-0.407	0.08	-0.033	-0.44	0.063	-0.046	-0.117	-0.002	0.237	na	na	-0.117	0.159	0.231	-0.066	0.108	0.024	-0.037	0.063	0.925	0.058	0.315	0.353	-0.291	0.057	0.32	0.046	0.055	-0.666	-0.141	-0.593	-0.426	-0.494	-0.852	-0.73	-0.791	1	75963907	75972785
MSH4	MutS homolog 4 (E. coli)	-0.504	-0.312	-0.615	-0.402	-0.384	0.27	0.354	0.044	-0.497	-0.439	0.236	na	-0.407	-0.339	-0.185	-0.232	-0.036	-0.765	-0.071	-0.112	-0.408	-0.065	0.054	-0.14	na	-0.407	-0.298	0.118	-0.814	-0.129	-0.535	-0.21	-0.391	-0.497	-0.073	-0.483	-0.142	-0.507	-0.434	-0.233	-0.289	0.858	0.3	0.579	1	75974588	76090944
SIAT7E	ST6 (alpha-N-acetyl-neuraminyl-2,3-beta-galactosyl-1,3)-N-acetylgalactosaminide alpha-2,6-sialyltransferase 5	-0.294	-0.229	-0.29	-0.295	-0.329	0.006	-0.078	-0.139	-0.195	-0.199	0.246	-0.269	-0.21	-0.135	-0.154	-0.271	-0.012	-0.363	0.191	-0.137	-0.215	0.067	0.065	-0.028	-2.082	-1.693	-1.513	na	-1.415	-1.612	-1.145	-1.322	-1.405	-1.364	-1.262	-1.342	-1.366	-1.328	-0.757	-1.228	-1.211	na	1.297	1.297	1	77045147	77241756
RPL17	Ribosomal protein L17	-0.177	-0.046	-0.347	-0.199	-0.367	na	-0.083	-0.139	-0.156	-0.24	0.055	-0.248	-0.315	-0.13	-0.132	na	0.255	-0.046	0.004	-0.22	0.019	0.233	0.089	0.114	0.3735	-0.4695	-0.6385	0.3995	-0.1905	-0.4805	0.4615	-0.1885	0.3825	-0.2615	-0.7865	-0.3355	-0.3695	-0.3245	-0.0365	-0.3605	-0.6855	1.511	1.636	1.5735	1	77306820	77307374
AK5	Adenylate kinase 5	-0.228	0.217	0.23	-0.056	0.058	0.496	na	-0.096	0.24	0.461	-0.13	0.205	0.311	0.193	0.034	0.087	0.168	0.177	na	0.364	0.287	-0.15	-0.126	0.004	-1.0935	-1.0605	0.6845	-0.8955	-1.5615	-0.6645	-0.6425	-0.8985	-0.8545	-0.9055	-0.8515	-0.9205	-0.6465	-0.8265	-0.9735	-0.7665	-0.8715	1.8	0.671	1.2355	1	77459757	77737673
USP33	Ubiquitin specific protease 33	0.316	-0.452	-0.845	-0.297	0.009	-0.296	0.252	-0.096	-0.188	na	0.328	-0.53	-0.332	-0.132	-0.083	-0.148	-0.097	-0.909	na	-0.495	-0.582	-0.224	0.095	-0.237	-0.576	0.103	-0.466	0.194	-0.534	-0.775	0.382	-0.351	-0.251	-0.317	-0.443	-0.338	-0.667	-0.469	-0.174	-0.366	-0.71	0.347	1.081	0.714	1	77873697	77937558
NEXN	Nexilin (F actin binding protein)	-0.198	-0.044	-0.131	-0.162	-0.113	na	na	0.138	-0.035	-0.232	na	na	-0.112	na	-0.15	0.015	-0.081	-0.058	-0.075	-0.134	-0.118	0.024	-0.044	-0.046	1.038	0.513	0.745	na	0.666	1.125	1.103	1.203	1.735	1.629	0.603	0.465	0.623	0.722	0.572	0.915	1.036	na	-0.372	-0.372	1	78066334	78120930
FUBP1	Far upstream element (FUSE) binding protein 1	-0.015	-0.112	0.044	-0.102	-0.062	0.039	0.368	-0.122	0.031	-0.027	-0.004	0.074	0.022	-0.043	-0.014	0.064	0.091	0.079	0.078	0.018	0.176	0.11	0.196	0.161	0.1125	-0.3425	-0.3225	0.0115	-0.5605	0.2825	0.1845	-0.0265	-0.0735	-0.0765	-0.2525	-0.2735	-0.1715	-0.2875	-0.7105	-0.2925	-0.3845	-0.982	-0.043	-0.5125	1	78124190	78156774
DNAJB4	DnaJ (Hsp40) homolog, subfamily B, member 4	-0.417	-0.258	-0.397	-0.346	-0.534	0.477	na	0.009	-0.288	-0.343	na	-0.436	-0.178	na	-0.277	-0.216	-0.184	-0.543	-0.106	-0.302	-0.168	0.057	-0.003	-0.038	-1.0395	-0.7975	-0.1425	-0.4715	-0.4465	0.6025	-0.4985	-0.7115	-0.2355	-0.1095	-0.6495	-0.3935	0.1995	-0.3085	-1.4085	-0.4655	-0.8045	1.233	0.352	0.7925	1	78182657	78195014
IFI44L	Interferon-induced protein 44-like	0.346	0.035	0.149	0.264	0.292	na	na	-0.086	0.223	0.096	-0.072	0.536	-0.034	-0.087	0.153	0.275	0.134	0.29	na	0.056	0.336	0.077	0.136	0.183	3.49	3.562	2.51	2.771	2.897	-0.495	1.188	0.329	1.302	-0.288	-0.14	1.044	0.841	-0.504	-0.136	1.628	-0.127	0.704	0.644	0.674	1	78798170	78820090
IFI44	Interferon-induced protein 44	-0.312	-0.037	-0.302	-0.218	-0.191	-0.759	0.087	-0.205	-0.038	0.038	0.213	-0.013	-0.206	-0.093	-0.114	-0.171	-0.073	-0.237	-0.002	-0.24	-0.07	-0.244	0.109	-0.068	2.0635	2.5315	1.9445	1.7095	1.7955	0.1375	2.3025	1.3375	2.7835	1.6535	1.6935	1.8375	0.8455	0.9295	0.9915	2.0825	0.6115	-0.907	0.352	-0.2775	1	78827537	78841778
LPHN2	Latrophilin 2	-0.326	-0.1	-0.398	-0.343	-0.457	-0.367	-0.338	-0.019	0.209	-0.239	0.237	-0.541	-0.329	-0.277	-0.186	-0.115	-0.041	-0.739	-0.565	-0.23	-0.168	0.017	0.009	-0.047	0.0745	0.7595	-1.4105	-0.7655	1.1915	-1.3505	1.0055	-0.3355	-0.0655	-1.2025	-0.4915	-0.8385	-1.2265	-0.3435	0.1905	-1.1035	-0.2695	1.319	-0.232	0.5435	1	81877476	82177169
PRKACB	Protein kinase, cAMP-dependent, catalytic, beta	-0.221	-0.052	-0.214	-0.234	-0.299	-0.541	-0.331	-0.063	-0.257	-0.082	0.037	-0.462	-0.231	-0.071	-0.156	-0.078	-0.113	-0.416	-0.19	-0.154	-0.141	-0.015	-0.085	-0.08	-0.6845	-0.4485	-0.4495	0.9805	0.5915	-1.8895	-1.2645	-1.8305	-1.5385	-1.5135	-1.4125	-1.3005	-1.0565	-1.4905	-2.1015	-1.5545	-1.6395	3.45	0.335	1.8925	1	84255766	84416200
SPATA1	Spermatogenesis associated 1	0.07	-0.28	-0.33	-0.082	-0.177	0.106	0.35	-0.171	-0.057	-0.344	0.165	0.129	-0.078	-0.037	-0.053	0.043	0.083	-0.284	0.34	-0.027	-0.019	0.015	0.091	0.029	0.121	0.552	1.142	1.013	0.58	1.068	0.436	0.385	0.547	0.924	0.787	0.594	0.259	0.509	0.68	0.294	0.332	na	-0.406	-0.406	1	84684034	84730792
BCL10	B-cell CLL/lymphoma 10	-0.15	-0.15	-0.201	-0.139	-0.108	0.136	0.197	0.041	0.011	-0.296	0.256	-0.048	-0.125	-0.062	-0.063	-0.029	-0.051	-0.223	-0.086	-0.161	0.034	0.039	-0.127	-0.018	0.351	-0.543	0.008	-0.493	-0.049	0.514	-0.079	0.348	0.452	0.115	0.396	0.075	-0.05	0.297	0.504	0.374	0.741	na	-0.505	-0.505	1	85443952	85455604
DDAH1	Dimethylarginine dimethylaminohydrolase 1	-0.172	-0.066	-0.236	-0.201	-0.177	-0.6	0.339	0.067	-0.067	-0.097	0.118	-0.306	-0.116	-0.068	-0.112	-0.152	-0.193	-0.266	0.197	-0.03	-0.086	-0.099	-0.122	-0.102	na	na	na	na	na	-0.327	-0.497	na	-0.7	-0.467	-0.733	-0.562	-0.75	-0.72	-0.535	-0.554	-0.617	na	0.668	0.668	1	85496190	85642848
CYR61	Cysteine-rich, angiogenic inducer, 61	-0.026	-0.04	-0.33	-0.135	-0.24	na	1.013	0.02	-0.352	0.02	0.283	na	-0.006	0.003	0.036	-0.02	-0.054	-0.475	na	-0.026	-0.112	-0.111	-0.054	-0.092	-0.6225	0.6125	0.7025	-0.9135	0.7735	0.7985	1.0545	1.1695	3.3935	2.7625	0.8405	-0.0325	-0.0075	1.1515	1.8015	-0.3675	1.6175	-0.105	-0.46	-0.2825	1	85758474	85761407
COL24A1	Collagen, type XXIV, alpha 1	0.168	0.048	0.752	-0.003	0.46	-0.903	na	-0.301	na	0.146	-0.13	-0.038	0.282	-0.064	-0.024	0.094	0.311	0.716	0.345	0.13	0.346	0.352	-0.082	0.205	na	na	na	na	na	0.44	-0.057	na	0.319	na	0.033	0.18	0.626	-0.002	-0.062	0.15	0.055	na	-0.116	-0.116	1	85906943	86334142
KIAA1229	KIAA1229 protein	-0.138	-0.264	-0.217	-0.063	-0.282	0.305	na	-0.194	-0.699	-0.241	-0.332	0.072	-0.131	-0.065	-0.022	0.085	0.036	-0.167	0.199	0.176	-0.194	0.071	0.066	-0.019	-0.384	0.344	0.04	0.016	-0.318	0.633	-0.004	0.59	0.421	0.216	0.409	0.339	0.417	0.154	-0.326	-0.022	0.11	0.249	-0.167	0.041	1	86527799	86573992
CLCA2	Chloride channel, calcium activated, family member 2	0.562	-0.044	0.98	0.102	0.372	na	na	0.043	-0.118	0.084	-0.097	na	0.205	0	0.004	0.078	0.028	na	na	-0.071	0.078	-0.009	0.078	0.049	-0.0345	0.3565	1.5255	-0.0945	0.2495	1.4085	-0.2385	-0.2575	-0.0305	-0.0905	-0.1285	-0.0625	1.6305	0.1365	-1.3795	-0.0385	-0.1335	0.412	0.157	0.2845	1	86601889	86634255
LMO4	LIM domain only 4	0.22	-0.202	0.133	-0.057	0.073	0.092	0.586	0.181	0.119	0.181	0.167	-0.032	0.065	0.006	0.019	0.068	0.028	0.175	0.272	0.119	0.19	0.048	-0.278	-0.013	0.2	0.288	-1.12	0.405	0.088	-1.645	-0.531	-1.626	-0.963	-0.738	-1.321	-1.251	-0.97	-1.307	-0.759	-1.049	-1.042	2.651	2.083	2.367	1	87506172	87523271
PKN2	Protein kinase N2	-0.227	-0.043	-0.277	-0.167	-0.197	-0.001	0.323	-0.126	-0.266	-0.091	0.049	0.233	-0.205	-0.119	-0.2	-0.189	-0.035	-0.112	-0.028	-0.156	-0.075	-0.254	0.079	-0.083	1.416	2.028	0.454	1.521	1.438	0.113	0.966	0.437	0.388	0.324	0.372	0.675	-0.345	0.332	0.093	1.226	0.278	-0.747	-0.189	-0.468	1	88862277	89011443
GTF2B	General transcription factor IIB	0.196	0.128	0.332	0.135	na	na	na	-0.4	-0.017	0.131	0.207	na	0.06	na	-0.047	-0.057	-0.008	-0.016	na	na	-0.597	0.01	-0.125	-0.237	0.7015	0.0765	0.0235	0.7125	0.1605	-0.9895	0.7555	0.4885	0.6515	0.1735	0.5375	0.1855	0.3585	0.2655	0.6185	0.0375	0.2845	-0.028	-0.835	-0.4315	1	89030638	89069268
GBP1	Guanylate binding protein 1, interferon-inducible, 67kDa	-0.301	-0.046	-0.39	-0.13	-0.322	-0.537	-0.367	-0.064	-0.177	-0.142	0.27	-0.072	-0.202	-0.14	-0.164	-0.173	-0.051	-0.339	-0.238	-0.006	-0.257	-0.109	-0.025	-0.13	1.679	2.285	2.454	1.314	2.095	0.428	1.807	1.567	na	1.992	1.918	1.513	0.65	1.768	1.222	0.813	3.242	0.069	-0.237	-0.084	1	89230026	89242912
GBP2	Guanylate binding protein 2, interferon-inducible	-0.131	-0.225	-0.162	-0.172	-0.154	-0.053	0.032	0.056	-0.304	-0.18	0.357	-0.15	-0.062	-0.031	-0.109	-0.13	0.027	-0.224	0.152	-0.117	-0.153	0.266	-0.123	-0.003	0.0335	0.5715	1.6825	0.5105	1.1405	-0.1505	0.3495	0.3105	1.2075	0.8265	0.8925	0.2485	0.1505	0.5925	0.3865	-0.1205	1.6305	0.505	0.048	0.2765	1	89283864	89353744
FAD158	Leucine rich repeat containing 8 family, member C	0.435	0.171	0.833	0.093	0.377	na	0.192	-0.044	0.308	0.309	-0.09	na	0.151	0.148	-0.022	0.053	-0.09	0.492	na	0.168	0.151	0.036	0.054	0.08	na	na	na	na	na	0.596	1.004	-0.083	1.103	0.105	0.403	0.083	0.237	0.14	0.006	0.108	0.222	na	0.213	0.213	1	89810728	89892733
ZNF644	Zinc finger protein 644	-0.301	0	-0.26	-0.198	-0.235	na	0.04	-0.142	-0.174	0.033	-0.205	0.03	-0.005	-0.358	-0.067	-0.117	0.125	-0.077	0.292	0.001	0.011	0.034	0.162	0.069	0.3965	0.4665	-0.2715	0.6935	0.3335	-0.3775	0.0555	0.0215	0.2865	0.0065	0.1665	-0.1015	0.1185	-0.0815	-0.2035	-0.3095	-0.0545	0.057	-0.158	-0.0505	1	91092880	91199692
CDC7	CDC7 cell division cycle 7 (S. cerevisiae)	-0.492	-0.353	-0.368	-0.336	-0.33	na	0.242	-0.264	-0.061	-0.36	-0.096	-0.276	-0.262	-0.241	-0.196	-0.126	-0.125	-0.536	0.255	-0.171	0.038	0.193	na	0.116	-0.019	1.227	-0.4	0.667	0.252	1.388	0.751	na	0.345	-0.012	0.363	0.803	0.22	0.519	0.425	-0.093	-0.126	-0.968	-0.738	-0.853	1	91678465	91703335
TGFBR3	Transforming growth factor, beta receptor III (betaglycan, 300kDa)	-0.137	-0.152	-0.117	-0.206	-0.18	-0.41	0.268	0.02	-0.135	-0.183	0.228	-0.015	-0.017	-0.078	-0.117	-0.073	-0.054	-0.355	0.215	-0.078	-0.083	-0.055	-0.048	-0.062	-1.799	-1.155	-1.638	-1.097	-1.762	-0.406	-0.897	-0.844	-0.616	-0.811	-0.889	0.171	-0.858	-0.715	-1.024	-0.348	-0.574	0.748	0.056	0.402	1	91860008	91988447
GLMN	Glomulin, FKBP associated protein	0.013	-0.055	-0.058	0.045	-0.284	-0.323	-0.18	0.008	0.132	-0.051	0.055	0.27	-0.015	0.011	-0.016	-0.013	0.006	0.133	-0.304	-0.009	0.042	-0.129	0.159	0.024	-0.418	0.021	-0.807	0.268	-0.495	0.316	-0.238	-0.217	0.084	0.115	-0.23	-0.146	-0.072	-0.365	-0.565	-0.207	-0.663	0.194	0.034	0.114	1	92424066	92476565
LOC388650	Ribosomal protein L5	na	-0.253	na	na	na	0.017	0.294	-0.112	-0.147	-0.334	0.084	-0.131	-0.187	-0.127	-0.173	0.035	0.061	na	0.076	-0.237	-0.071	-0.134	0.069	-0.045	na	na	na	na	na	-1.6705	-0.3035	-1.4975	-1.3955	-1.2935	-1.3375	-0.9165	-1.4585	-1.5095	-0.9015	-1.2175	-1.3825	2.258	0.909	1.5835	1	93019938	93139007
M96	Metal response element binding transcription factor 2	2.637	-0.242	-0.345	-0.331	-0.301	na	1.077	0.487	-0.099	na	0.248	na	-0.33	-0.151	-0.107	0.069	0.18	-0.479	na	-0.158	-0.418	0.508	0.18	0.09	0.138	0.557	-0.193	1.187	0.058	1.332	0.672	0.425	0.462	0.015	0.49	0.62	-0.461	0.593	0.5	0.653	0.149	na	-1.023	-1.023	1	93256864	93315004
BCAR3	Breast cancer anti-estrogen resistance 3	-0.386	-0.11	-0.296	-0.061	-0.03	-1.469	-0.484	0.211	-0.485	-0.241	0.361	na	-0.025	0.031	0.049	-0.01	-0.008	-0.586	na	-0.002	-0.253	-0.022	0.013	-0.087	-0.331	0.329	0.146	0.713	-0.552	0.683	0.767	0.924	0.64	0.427	1.111	1.174	0.243	0.817	0.683	0.972	0.879	-1.376	-0.534	-0.955	1	93739372	94024727
ERBP	Estrogen receptor binding protein	0.039	-0.17	-0.112	-0.172	0	0.032	0.356	0.137	-0.059	-0.33	0.318	-0.522	-0.09	0.014	-0.113	-0.112	-0.007	-0.377	0.253	-0.136	-0.139	-0.134	0.038	-0.078	1.2035	0.9055	0.4705	1.5335	1.2595	0.4135	0.9805	0.9065	0.7755	0.4055	0.9125	0.9765	0.6825	0.6985	0.6485	0.6195	0.6025	-1.264	-1.499	-1.3815	1	94047355	94056763
ABCD3	ATP-binding cassette, sub-family D (ALD), member 3	-0.071	-0.25	-0.179	-0.486	-0.343	0.107	0.308	-0.063	-0.243	-0.308	0.077	-0.239	-0.207	-0.226	-0.174	-0.11	-0.197	-0.562	0.024	-0.31	-0.052	0.048	0.064	0.02	1.6285	1.2115	0.7655	1.0905	1.4485	-0.1345	1.1805	0.8415	1.0935	0.9595	0.6015	0.4355	0.4795	0.5775	1.2255	0.6625	0.4475	-0.739	-0.632	-0.6855	1	94596017	94696109
F3	Coagulation factor III (thromboplastin, tissue factor)	0.265	-0.14	0.162	0.233	0.151	-0.006	-0.103	-0.042	0.136	0.082	-0.001	0.274	0.029	0.005	-0.007	0.16	0.049	0.292	-0.262	0.011	0.208	-0.209	0.158	0.052	1.564	2.66	1.858	0.879	3.34	-1.141	1.722	-0.398	1.664	1.892	-1.065	0.28	1.419	1.367	1.484	2.052	0.872	1.521	1.161	1.341	1	94706804	94719381
PTBP2	Polypyrimidine tract binding protein 2	-0.001	-0.091	-0.037	0.105	0.008	-0.111	-0.12	-0.164	0.024	-0.05	0.021	0.399	-0.049	-0.081	-0.062	-0.069	-0.008	0.218	-0.102	-0.042	0.133	-0.017	-0.021	0.032	-0.188	0.401	-0.516	0.132	0.163	0.289	0.208	-0.32	-0.233	-0.327	-0.205	-0.001	-0.389	-0.278	-0.476	-0.051	-0.521	0.124	-0.208	-0.042	1	96899360	96992368
DPYD	Dihydropyrimidine dehydrogenase	-0.314	-0.132	-0.269	-0.208	-0.238	0.568	0.243	0.029	0.132	-0.136	0.074	-0.086	-0.077	-0.111	-0.083	-0.009	0.186	-0.358	0.33	-0.038	-0.001	-0.017	0.184	0.055	0.065	0.701	na	-0.112	1.54	0.731	0.778	1.126	0.925	1.035	na	0.71	0.749	0.985	0.314	1.096	0.961	-0.175	-0.439	-0.307	1	97255323	98098600
PALMD	Palmdelphin	-0.252	0.001	-0.152	-0.186	-0.262	0.334	0.122	0.135	-0.105	-0.122	0.147	-0.344	-0.066	-0.048	-0.099	-0.183	-0.101	-0.281	-0.045	-0.147	-0.051	0.006	0.033	-0.004	-0.554	-1.104	-0.026	-1.05	-0.666	-0.514	-0.418	-0.43	-0.144	-0.345	-0.346	-0.505	-0.435	-0.494	-0.429	-0.404	-0.421	na	0.42	0.42	1	99823619	99872256
MGC14816	Leucine rich repeat containing 39	-0.504	-0.224	-0.167	-0.262	-0.418	na	-0.167	-0.302	-0.17	-0.094	0.19	-0.491	-0.384	-0.195	-0.256	-0.26	-0.132	-0.523	na	-0.238	-0.185	0.019	na	-0.083	na	na	na	na	na	0.327	0.155	na	0.397	0.043	na	-0.093	-0.029	0.129	-0.002	0.195	-0.366	na	0.008	0.008	1	100326522	100355822
RTCD1	RNA terminal phosphate cyclase domain 1	0.112	0.041	-0.227	0.188	-0.17	na	-0.339	0.157	0.044	-0.095	0.102	-0.169	-0.14	-0.057	-0.093	-0.132	0.027	-0.029	-0.43	-0.057	-0.13	-0.053	0.066	-0.039	0.2375	0.7415	0.1195	0.7105	0.8595	0.1795	0.4165	0.2145	0.8345	0.4765	0.2605	0.4215	-0.0485	0.7175	0.0965	0.3195	1.1255	-0.458	-0.977	-0.7175	1	100443784	100469348
CDC14A	CDC14 cell division cycle 14 homolog A (S. cerevisiae)	-0.171	-0.165	-0.103	-0.265	-0.228	0.141	-0.009	-0.1	-0.245	0.015	0.255	-0.626	-0.342	-0.237	-0.222	-0.279	-0.091	-0.642	-0.368	-0.364	-0.215	-0.199	-0.3	-0.238	0.129	0.671	-0.01	0.355	-0.2	0.8	0.773	0.736	0.65	na	0.699	0.875	na	0.778	0.538	na	na	-1.46	0.026	-0.717	1	100530068	100697853
VCAM1	Vascular cell adhesion molecule 1	-0.484	-0.232	-0.605	-0.287	-0.588	na	0.347	0.235	-0.477	-0.288	0.412	na	-0.3	-0.179	-0.188	-0.136	0.213	-0.701	-0.059	-0.138	-0.333	-0.113	-0.106	-0.184	1.4655	2.4495	2.7195	2.0775	2.9905	0.3245	0.4505	1.5355	2.6445	2.6835	3.0325	1.7515	0.0055	1.7005	0.9455	2.2615	3.3875	0.896	-0.369	0.2635	1	100897318	100916618
EXTL2	Exostoses (multiple)-like 2	-0.134	-0.265	-0.071	-0.144	-0.303	na	-0.11	-0.099	-0.125	-0.327	0.183	-0.234	-0.354	-0.127	-0.148	-0.083	-0.128	-0.371	-0.028	-0.225	-0.232	-0.094	0.141	-0.062	1.0305	0.6345	1.1225	0.9345	0.4675	0.5845	0.2015	0.4575	0.7175	0.0565	1.1135	-0.0875	0.3315	1.0895	0.5565	0.5625	1.0605	-0.53	0.061	-0.2345	1	101049969	101073575
CGI-30	CGI-30 protein	0.144	-0.068	0.031	0.082	-0.054	-0.273	-0.17	-0.073	-0.039	-0.463	-0.117	-0.318	0.081	-0.092	-0.087	-0.101	0.093	-0.188	-0.231	0.037	0.151	-0.31	-0.059	-0.073	0.736	0.259	-0.119	0.832	0.383	0.379	0.728	0.844	0.556	0.542	0.439	0.592	0.695	0.331	0.411	0.386	0.138	na	-0.848	-0.848	1	101167641	101203392
EDG1	Endothelial differentiation, sphingolipid G-protein-coupled receptor, 1	-0.244	-0.219	-0.541	-0.235	-0.382	0.237	0.239	0.008	-0.241	-0.309	0.188	-0.107	-0.138	-0.172	-0.166	-0.089	0.023	-0.426	0.19	-0.12	-0.041	-0.035	0.258	0.061	0.236	0.325	1.995	0.184	0.907	-1.293	0.301	-0.399	0.171	0.2	-0.968	0.204	-0.266	-1.034	-0.797	0.297	-0.454	na	1.679	1.679	1	101414596	101419094
OLFM3	Olfactomedin 3	-0.624	-0.294	-0.309	-0.403	-0.256	0.033	0.003	-0.001	-0.33	-0.097	-0.086	-0.513	-0.059	-0.166	-0.337	-0.233	-0.133	-0.398	-0.022	-0.216	-0.156	-0.187	0.026	-0.106	-1.242	-1.017	-0.943	-0.494	-0.411	-0.039	-0.703	-0.579	-0.612	-0.743	-0.673	-0.73	-0.604	-0.537	-1.178	-0.343	-0.689	1.096	-0.222	0.437	1	101980154	102174569
COL11A1	Collagen, type XI, alpha 1	-0.432	-0.263	-0.51	-0.302	-0.423	-0.178	0.053	0.065	0.04	-0.258	0.129	-0.689	-0.312	-0.432	-0.308	-0.337	-0.234	-0.656	-0.242	-0.387	-0.225	-0.109	-0.034	-0.123	-1.378	-1.624	0.988	-1.729	-0.006	-0.069	0.503	1.265	0.195	1.122	-0.501	-1.281	-1.253	-1.379	-1.425	-1.202	-0.831	2.676	0.546	1.611	1	103055016	103286073
HRMT1L6	HMT1 hnRNP methyltransferase-like 6 (S. cerevisiae)	0.023	-0.09	-0.15	-0.094	0.082	na	na	-0.044	-0.051	-0.103	na	na	-0.212	-0.106	-0.093	0.104	0.174	-0.06	-0.69	-0.108	0.036	0.018	0.027	0.027	-0.0255	-0.2195	-0.6195	-0.5025	-0.4965	-0.5575	-0.0335	-0.1235	-0.0115	-0.1815	-0.1515	-0.1635	0.1425	-0.3355	-0.2415	-0.2415	-0.2225	-0.1	-0.057	-0.0785	1	107311380	107313956
VAV3	Vav 3 oncogene	-0.113	-0.034	-0.017	-0.262	-0.186	0.516	0.387	na	-0.027	-0.028	0.055	-0.283	-0.07	-0.008	-0.092	-0.203	-0.206	-0.091	0.347	-0.135	-0.256	-0.138	-0.024	-0.139	1.46	0.803	0.147	0.439	1.645	-0.215	0.148	0.027	0.108	0.188	0.398	0.289	0.624	0.175	0.291	0.227	0.451	na	-0.542	-0.542	1	107825832	108219580
LOC284611	Hypothetical protein LOC284611	-0.299	-0.244	-0.694	-0.188	-0.452	na	na	-0.198	-0.146	na	0.183	na	-0.285	-0.327	-0.098	-0.051	-0.293	-0.861	na	-0.11	-0.238	0.004	-0.007	-0.08	-1.488	-0.978	-1.205	-0.967	-1.975	0.523	0.006	0.194	0.211	-0.115	0.172	-0.036	-0.1	0.07	-0.556	0.172	-0.208	-0.331	-0.525	-0.428	1	108815093	108889808
CELSR2	Cadherin, EGF LAG seven-pass G-type receptor 2 (flamingo homolog, Drosophila)	0.185	0.151	0.345	0.142	0.387	0.945	0.137	0.178	-0.521	0.084	-0.126	-0.178	-0.026	0.228	0.086	na	-0.054	0.328	-0.23	0.152	0.137	-0.09	-0.15	-0.034	-0.9155	-0.1315	-0.1935	0.0595	-0.7565	-1.1395	-0.4225	-1.3325	-1.1615	-1.4255	-0.7395	0.1015	-1.4005	-0.1365	0.1765	-0.3175	-0.8275	-0.774	0.903	0.0645	1	109504683	109530414
DDA3	Differential display and activated by p53	0.145	0.162	0.055	-0.043	0.086	-0.37	0.301	-0.266	0.304	0.259	-0.155	-0.091	0.169	0.141	0.027	0.111	0.084	0.029	na	0.215	-0.065	-0.399	na	-0.232	-0.0945	1.7625	1.1815	0.3215	0.8795	-0.1035	0.6235	-0.2485	0.0765	-0.3045	-0.0335	-0.0425	-0.1035	0.0775	0.6805	0.5095	0.0285	0.12	0.671	0.3955	1	109534232	109537850
PSMA5	Proteasome (prosome, macropain) subunit, alpha type, 5	-0.057	-0.029	-0.014	0.011	-0.021	0.222	0.394	0.048	-0.074	-0.061	0.096	-0.069	0.045	0.069	-0.031	-0.117	0.039	0.058	0.482	-0.363	-0.131	0.245	-0.044	0.023	0.8585	0.4695	0.4825	0.4855	0.3045	0.3415	1.1815	1.3255	1.1695	0.7595	0.8505	0.4545	0.7475	0.7855	0.9585	0.2545	0.7025	-2.067	-1.468	-1.7675	1	109656520	109681079
GNAI3	Guanine nucleotide binding protein (G protein), alpha inhibiting activity polypeptide 3	-0.235	-0.387	0.034	-0.417	-0.11	-0.815	na	-0.335	0.176	-0.367	-0.227	na	-0.083	-0.291	-0.233	0.142	-0.543	-0.716	na	-0.403	0.117	-0.016	-0.064	0.012	0.62	0.449	-0.38	0.067	0.168	0.133	0.508	0.516	0.7	0.732	0.644	0.479	0.55	0.544	0.265	1.437	0.433	-1.884	-1.2	-1.542	1	109803343	109849017
GSTM2	Glutathione S-transferase M2 (muscle)	0.327	0.024	0.391	-0.013	0.162	-0.646	-0.173	-0.068	-0.094	0.125	0.088	0.255	0.171	0.135	-0.086	0.126	0.029	0.273	-0.583	0.07	0.157	0.111	-0.082	0.062	0.5715	-0.0935	1.5295	-0.2735	0.3195	0.5915	0.1235	-0.1655	-0.3645	-0.2615	-0.0905	0.5325	0.7255	0.1765	-0.0545	0.0805	-0.0145	0.353	0.376	0.3645	1	109922733	109929947
GSTM5	Glutathione S-transferase M5	-0.008	0.09	0.178	0.067	0.014	0.034	0.378	-0.081	0.163	0.106	-0.224	0.027	-0.035	0.073	0.007	-0.011	0.037	0.336	0.017	0.135	0.167	0.04	-0.105	0.034	-0.0765	-0.5975	1.2155	0.4315	0.2805	-0.7445	-0.5505	-0.6305	-0.7765	-0.4385	-0.6265	-0.3135	-0.3115	-0.7325	-0.5415	-0.6905	-0.6595	1.116	0.431	0.7735	1	109966907	109972930
GSTM3	Glutathione S-transferase M3 (brain)	0.157	0.119	0.211	-0.03	0.135	-0.083	0.432	0.111	-0.103	0.068	0.091	0.231	0.078	0.118	0.049	0.016	0.008	0.128	-0.062	0.137	-0.137	0.082	-0.058	-0.038	-1.1395	-1.6995	0.0365	0.3315	-0.8065	0.3705	-0.2915	-0.2895	-0.0855	-0.3525	-0.0715	0.1835	0.5685	0.1315	0.2165	0.2255	0.0805	0.03	0.041	0.0355	1	109988596	109995702
CSF1	Colony stimulating factor 1 (macrophage)	0.13	0.268	0.336	0.159	0.266	0	na	-0.019	0.283	0.26	-0.054	0.08	0.11	0.067	0.081	0.155	0.038	0.422	0.141	0.176	0.236	0.208	-0.532	-0.029	-0.7695	-0.2665	1.1815	-0.5965	-0.3015	-0.5515	-0.2745	-0.5795	-0.5355	-0.3315	-0.2095	-0.5685	-0.5835	-0.0865	-0.4625	-0.6115	0.2185	0.841	0.498	0.6695	1	110165499	110184403
SLC16A4	Solute carrier family 16 (monocarboxylic acid transporters), member 4	-0.468	-0.246	-0.264	-0.057	-0.201	0.157	-0.071	0.046	-0.142	-0.029	-0.084	-0.135	-0.053	-0.124	0.096	-0.019	0.022	-0.214	0.399	0.058	-0.091	0.086	-0.008	-0.004	-0.188	0.419	-0.145	0.69	0.085	0.63	0.129	-0.015	0.051	0.099	0.057	0.27	-0.094	-0.075	-0.116	0.196	-0.233	-0.383	-0.621	-0.502	1	110617529	110645712
HBXIP	Hepatitis B virus x interacting protein	0.596	0.021	0.054	-0.005	0.118	-0.508	-0.018	0.033	0.296	0.039	0.099	-0.281	0.128	0.037	-0.013	0.011	-0.066	-0.168	na	-0.047	-0.179	-0.189	-0.037	-0.135	-0.057	-0.544	-0.131	-0.198	-0.43	-0.195	0.227	-0.176	0.28	0.064	0.026	-0.103	0.215	0.08	0.255	-0.408	-0.142	0.28	0.568	0.424	1	110655921	110662606
KCNA3	Potassium voltage-gated channel, shaker-related subfamily, member 3	0.058	0.137	0.172	0.06	0.098	na	na	0.279	-0.637	0.105	0.246	0.079	0.132	-0.032	0.055	0.021	0.135	0.063	-0.294	-0.064	0.027	0.185	0.089	0.1	-0.623	-0.79	-0.472	-0.665	-0.691	0.049	-0.848	-0.24	-0.536	-0.616	-0.734	-0.898	-0.259	-0.717	-0.993	-0.736	-0.76	1.197	1.071	1.134	1	110927746	110929317
CD53	CD53 antigen	0.053	0.077	0.2	-0.11	0.063	0.441	0.332	0.066	0.074	0.151	0.123	-0.453	0.104	0.087	-0.021	0.046	0.073	0.219	0.193	-0.015	0.016	0.002	0.011	0.01	0.995	0.663	2.151	0.163	0.232	1.029	0.998	0.8	1.505	0.695	1.577	-0.247	0.941	1.176	0.638	-0.086	1.529	1.262	-0.292	0.485	1	111127814	111154588
ALDH7A1	Aldehyde dehydrogenase 7 family, member A1	-0.046	0.035	0.061	-0.066	-0.072	0.189	0.027	0.066	-0.116	-0.075	-0.019	-0.116	0.023	0.036	-0.042	-0.112	-0.011	-0.049	-0.039	-0.028	-0.086	0.011	0.04	-0.012	0.95	0.375	0.178	1.226	0.855	0.327	-0.056	-0.214	-0.066	-0.453	-0.294	0.046	0.23	0.01	0.312	0.693	-0.28	0.099	0.303	0.201	1	111201855	111207466
CEPT1	Choline/ethanolamine phosphotransferase 1	-0.178	-0.199	-0.25	-0.154	-0.367	-0.221	0.338	0.152	-0.179	-0.137	0.264	-0.116	-0.194	-0.192	-0.09	-0.077	-0.036	-0.289	-0.176	-0.148	-0.214	-0.134	0.111	-0.079	0.2775	0.0085	0.1005	0.2345	0.4265	-0.1175	0.1285	0.1745	0.1995	0.1485	0.1665	0.0295	0.0895	0.0345	0.0415	0.0115	0.0395	0.126	-0.061	0.0325	1	111394291	111439766
ATP5F1	ATP synthase, H+ transporting, mitochondrial F0 complex, subunit b, isoform 1	-0.076	-0.459	-0.235	-0.106	-0.141	0.241	-0.12	-0.017	0.014	-0.289	0.176	-0.142	-0.113	-0.067	-0.069	0.033	0.081	-0.195	0.066	-0.335	-0.017	0.161	0.109	0.084	0.804	0.748	0.447	0.096	0.823	0.088	1.252	1.034	0.806	0.24	0.916	0.726	0.483	0.886	1.061	0.656	0.714	-1.161	-1.287	-1.224	1	111703808	111716113
RAP1A	RAP1A, member of RAS oncogene family	-0.142	-0.074	-0.228	-0.072	-0.148	-0.196	0.031	0.074	-0.247	-0.156	0.221	-0.033	-0.1	-0.154	-0.074	-0.09	-0.054	-0.296	-0.122	-0.15	-0.221	-0.063	-0.004	-0.096	0.3135	0.6175	0.4825	0.5665	0.2625	0.4015	0.5315	0.1995	0.3565	-0.0205	0.3595	-0.2635	0.2835	-0.0005	-0.1625	-0.0155	0.1095	0.387	0.3	0.3435	1	111796882	111967777
DDX20	DEAD (Asp-Glu-Ala-Asp) box polypeptide 20	-0.298	-0.398	-0.132	-0.012	-0.267	na	na	-0.281	-0.151	-0.205	0.239	na	-0.254	-0.303	-0.168	-0.19	-0.178	-0.333	na	-0.123	-0.122	0.265	0.042	0.062	0.7255	0.9555	0.1145	1.0775	1.1065	0.8415	0.3175	0.7505	0.7075	0.5085	0.7235	0.6915	0.4355	0.6715	0.6315	0.8875	0.5905	-1.385	-0.872	-1.1285	1	111980412	112002355
DKFZp547A023	Hypothetical protein DKFZp547A023	0.086	0.103	-0.117	0.053	-0.134	0.271	0.52	-0.015	0.246	0.229	0.286	0.092	-0.165	0.095	0.048	0.143	0.012	-0.05	0.304	0.053	0.071	-0.126	0.392	0.112	na	0.6985	0.0875	0.6465	0.5195	0.0235	0.1355	-0.4785	-0.4305	0.2195	0.1755	0.1275	0.0655	-0.2415	-0.4105	-0.2755	-0.6195	0.394	-0.089	0.1525	1	112650902	112714256
WNT2B	Wingless-type MMTV integration site family, member 2B	-0.081	-0.168	-0.092	0.028	-0.05	0.231	0.535	0.082	-0.076	-0.15	-0.14	-0.01	-0.004	0.047	0.117	0.134	0.104	0.108	0.036	0.097	-0.109	0.037	0.08	0.003	-0.079	-0.002	-0.06	0.059	-0.28	-0.142	-0.318	-0.332	-0.383	-0.293	-0.218	-0.189	0.216	-0.382	-0.205	-0.224	-0.349	0.489	0.263	0.376	1	112721205	112775947
CAPZA1	Capping protein (actin filament) muscle Z-line, alpha 1	-0.218	-0.236	-0.431	-0.11	-0.521	0.213	-0.103	0.074	-0.298	-0.226	0.386	0.063	-0.279	-0.2	-0.138	-0.088	-0.045	-0.48	-0.32	-0.175	-0.334	0.085	-0.187	-0.145	1.1485	1.1695	1.5575	0.8185	1.2855	1.2065	1.8245	1.8195	1.9385	1.0635	1.6135	0.9275	0.6195	1.4225	0.8975	0.8485	1.2435	-1.494	-1.921	-1.7075	1	112873825	112926276
RHOC	Ras homolog gene family, member C	0.131	0.049	0.381	0.183	0.334	na	0.236	0.323	-0.147	0.145	-0.061	0.153	0.194	0.162	0.12	0.061	-0.066	0.375	0.189	0.327	0.192	-0.062	-0.147	-0.006	1.0455	0.6325	1.3595	0.3425	1.2855	-0.1595	0.5265	0.7095	0.6635	0.7755	0.3235	0.2255	1.2955	0.6885	0.7805	0.2935	0.8115	-0.285	0.138	-0.0735	1	112955797	112961791
PTPN22	Protein tyrosine phosphatase, non-receptor type 22 (lymphoid)	0.231	-0.262	-0.268	-0.179	-0.237	-0.179	0.096	-0.153	-0.012	na	0.323	na	-0.148	na	0.001	-0.041	0.156	0.591	na	-0.198	0.079	0.281	-0.067	0.098	-0.3435	-0.3245	0.0625	-0.2715	-0.4445	0.6755	-0.1805	0.1295	0.0715	-0.2885	0.0745	-0.0275	0.5675	-0.0725	-0.2475	0.1695	0.2235	0.269	0.036	0.1525	1	114003500	114126376
BCAS2	Breast carcinoma amplified sequence 2	-0.092	-0.076	-0.02	-0.159	-0.141	-0.016	-0.229	-0.016	-0.147	na	0.127	-0.027	-0.128	-0.133	-0.116	-0.12	0.003	-0.182	0.014	-0.148	-0.068	-0.043	-0.031	-0.047	0.487	0.287	0.232	0.465	0.301	0.03	0.756	0.043	0.244	-0.215	-0.077	0.054	0.001	-0.256	-0.028	-0.276	-0.143	-0.762	-0.602	-0.682	1	114822225	114836307
NRAS	Neuroblastoma RAS viral (v-ras) oncogene homolog	-0.124	-0.003	-0.119	-0.046	-0.105	0.197	-0.066	-0.178	-0.037	0.111	0.081	0.26	-0.049	-0.101	-0.072	0.023	-0.048	-0.157	-0.066	-0.008	-0.075	-0.093	0.166	-0.001	0.0475	-0.3755	-0.0745	0.0155	0.0295	-0.1185	0.5685	0.4005	0.6615	0.4065	0.2995	0.4995	0.2035	0.3315	0.1385	0.0565	0.2345	-0.842	-0.405	-0.6235	1	114961627	114971557
UNR	Upstream of NRAS	0.092	-0.023	0.071	0.004	0.001	0.065	0.266	0.01	-0.276	-0.154	0.009	-0.028	-0.016	0.026	0.02	0.074	0.092	0.073	0.146	0.006	0.13	0.079	-0.011	0.066	na	na	na	na	na	na	na	na	na	na	na	0.755	na	na	1.728	na	na	na	-0.77	-0.77	1	114971580	115012646
FLJ21168	Hypothetical protein FLJ21168	0.014	-0.273	-0.039	-0.06	-0.052	0.264	na	-0.24	0.017	-0.146	0.132	0.025	-0.014	0.033	-0.086	0.085	-0.004	0.029	0.205	0.007	0.038	0.024	0.277	0.113	1.368	1.321	0.605	1.516	1.331	0.334	1.565	0.797	1.078	0.68	0.541	0.667	0.336	0.621	1.046	1.056	0.229	-1.662	-1.376	-1.519	1	115025711	115035270
NGFB	Nerve growth factor, beta polypeptide	0.187	0.202	0.238	0.047	0.159	0.082	-0.024	0.08	0.2	0.255	-0.232	0.071	0.124	0.106	0.113	0.168	0.041	0.247	-0.166	0.292	0.326	0.003	-0.129	0.067	-0.315	-0.072	-0.207	-0.347	-0.688	-0.445	-0.207	-0.186	-0.228	-0.389	-0.232	-0.226	-0.167	-0.262	-0.423	-0.394	-0.177	-0.008	-0.042	-0.025	1	115540581	115592899
VANGL1	Vang-like 1 (van gogh, Drosophila)	-0.006	0.108	-0.03	0.015	-0.001	0.32	0.077	na	-0.083	0.017	0.07	-0.004	-0.03	-0.032	-0.02	-0.087	0.02	-0.03	0.055	0.03	na	-0.123	-0.008	-0.066	0.3425	0.2315	0.3665	-0.0325	0.2115	0.2805	0.8545	0.8825	0.5335	0.5915	0.7885	1.0625	0.2455	0.7015	0.5485	0.7875	0.6915	-1.917	-0.284	-1.1005	1	115896639	115946097
CD58	CD58 antigen, (lymphocyte function-associated antigen 3)	-0.287	0.238	-0.228	-0.245	na	na	na	-0.069	0.476	0.147	0.088	na	0.028	0.139	0.072	-0.041	-0.089	-0.294	na	0.079	-0.171	na	0.037	-0.067	0.3155	0.2505	0.1295	-0.2295	0.2925	0.6615	0.6275	0.5985	1.0865	0.6495	0.8185	0.5835	0.7095	0.7705	0.5965	0.3145	0.4685	-0.452	-0.525	-0.4885	1	116758971	116825703
CD2	CD2 antigen (p50), sheep red blood cell receptor	-0.085	0.157	0.163	0.018	0.07	na	na	0.06	na	0.341	0.152	na	0.206	0.088	0.12	0.112	0.112	0	na	0.122	0.029	-0.145	-0.152	-0.089	0.18	1.192	3.094	0.171	0.697	0.752	0.599	0.62	1.686	0.075	1.936	0.244	0.481	1.986	1.571	1.147	2.464	na	-0.302	-0.302	1	117009144	117023892
TTF2	Transcription termination factor, RNA polymerase II	0.1	0.106	0.263	-0.019	0.203	-0.37	na	-0.031	0.005	0.137	0.002	0.126	0.047	0.109	0.089	0.036	-0.197	0.133	-0.107	0.085	0.108	0.062	-0.238	-0.023	-0.6735	-0.7225	-0.5035	-0.6255	-0.5885	0.1435	-0.2705	-0.0195	-0.0975	-0.1355	-0.0215	-0.1785	0.1105	-0.1755	-0.1945	-0.0455	na	0.111	0.124	0.1175	1	117314991	117357531
TBX15	T-box 15	-0.078	-0.021	0.054	-0.048	0.114	na	na	0.257	-0.015	-0.095	0.152	na	-0.005	-0.185	-0.186	-0.285	-0.238	-0.012	na	0.153	-0.133	-0.514	-0.006	-0.218	1.015	1.992	0.198	na	1.312	0.007	0.869	0.615	0.629	1.823	-0.318	0.493	-0.317	0.362	0.854	-0.314	0.466	na	0.481	0.481	1	119137711	119244221
HMGCS2	3-hydroxy-3-methylglutaryl-Coenzyme A synthase 2 (mitochondrial)	0.179	0.026	0.16	0.285	0.566	na	0.41	-0.099	0.371	-0.006	0.003	na	-0.025	0.057	0.351	0.062	0.089	0.134	na	-0.041	0.051	-0.047	0.039	0.014	0.279	-0.088	-0.914	-0.263	-0.59	0.428	0.194	0.18	0.117	-0.091	0.045	-0.004	0.464	-0.094	-0.239	-0.082	0.019	0.381	-0.189	0.096	1	120003047	120023560
PDE4DIP	Phosphodiesterase 4D interacting protein (myomegalin)	-0.228	-0.335	-0.16	-0.14	-0.472	-0.122	0.216	-0.035	-0.7	-0.351	0.134	0.115	-0.143	-0.004	-0.046	-0.223	-0.085	-0.306	-0.126	-0.137	-0.339	-0.138	-0.001	-0.159	-0.521	-0.12	-0.663	0.885	-0.439	-0.238	-0.327	-0.528	-0.385	-0.456	-0.532	-0.547	-0.219	-0.502	-0.36	-0.47	-0.548	0.743	0.513	0.628	1	142189379	142565232
NOTCH2NL	Notch homolog 2 (Drosophila) N-terminal like	na	4.396	na	na	na	na	na	na	na	na	na	na	na	na	na	na	na	na	na	na	na	na	na	na	na	na	na	na	na	na	na	na	na	na	na	na	na	na	na	na	na	na	na	na	1	142698158	142779531
TXNIP	Thioredoxin interacting protein	0.317	0.262	0.396	0.162	0.359	0.176	0.099	-0.054	0.166	0.256	-0.172	-0.029	0.243	0.174	0.077	0.238	0.101	0.485	0.052	0.123	0.131	0.025	-0.108	0.016	-0.155	-0.426	0.021	-0.336	-0.346	-0.325	-0.1	-0.175	0.173	0.156	0.439	-0.084	-0.145	-0.298	0.101	-0.323	-0.268	na	0.1	0.1	1	142927626	142931565
MGC46719	Lix1 homolog (mouse) like	-0.125	0.097	0.19	-0.04	-0.188	0.538	-1.278	-0.11	-0.549	-0.025	0.161	na	-0.027	0.154	0.086	-0.142	-0.013	na	na	-0.07	0.037	0.141	-0.522	-0.115	0.9245	0.9055	0.2515	0.5125	0.7215	0.3195	0.7395	0.5315	0.3165	0.3705	0.5695	0.7415	0.6295	0.4205	0.9655	0.7615	0.4195	-0.718	-0.379	-0.5485	1	142966203	142990713
ITGA10	Integrin, alpha 10	-0.002	0.385	0.354	-0.001	0.011	na	0.403	-0.077	0.244	0.299	-0.11	0.039	0.111	0.174	0.183	0.08	0.047	0.233	0.109	0.183	-0.472	0.095	-0.187	-0.188	na	0.498	0.425	0.599	0.215	-0.453	-0.029	-0.035	-0.19	-0.09	-0.071	-0.068	-0.551	-0.018	0.339	-0.027	-0.045	na	0.065	0.065	1	143014034	143032906
PRKAB2	Protein kinase, AMP-activated, beta 2 non-catalytic subunit	-0.107	0.119	0.026	-0.146	0.033	0.006	na	0.1	-0.114	0.445	0.083	0.128	0.044	-0.039	-0.086	-0.081	-0.085	-0.082	na	0	0.025	0.036	-0.176	-0.038	-0.236	0.055	-0.365	na	0.672	0.209	-0.45	-0.193	-0.44	-0.186	-0.355	-0.27	-0.287	-0.093	0.047	-0.15	-0.074	na	0.302	0.302	1	143851506	143868945
ACP6	Acid phosphatase 6, lysophosphatidic	0.125	0.137	0.345	-0.132	0.158	0.115	0.112	0.106	0.01	0.045	0.088	0.344	0.153	0.104	0.024	0.043	-0.108	-0.085	0.055	-0.031	0.269	0.009	0.141	0.14	-0.4775	-0.3125	-0.2405	-0.1035	-0.0425	0.8685	0.0325	0.1555	0.2085	0.1745	0.1825	0.1815	0.5655	0.1615	-0.3125	0.3445	0.2845	-0.138	-0.097	-0.1175	1	144343984	144367430
FLJ39739	FLJ39739 protein	-0.294	-0.057	-0.321	-0.065	-0.419	-0.062	-0.362	-0.042	-0.143	-0.19	0.339	-0.108	-0.264	-0.116	-0.059	-0.19	-0.019	-0.442	-0.251	-0.159	-0.438	-0.16	0.009	-0.196	-1.357	0.083	0.189	0.767	0.308	-0.865	-0.455	-0.633	-0.58	-0.05	-0.54	-0.106	-0.748	-0.694	-0.296	-0.15	-0.799	0.679	0.545	0.612	1	144966117	145046723
FCGR1A	Fc fragment of IgG, high affinity Ia, receptor (CD64)	-0.204	-0.108	-0.395	-0.268	-0.123	-0.029	0.347	-0.363	-0.179	-0.252	0.662	0.114	-0.176	-0.079	-0.144	-0.196	-0.034	-0.369	-0.008	-0.129	-0.171	-0.063	na	-0.117	2.4075	1.5705	3.4785	0.9265	1.7765	0.1045	2.4495	0.5495	2.4585	1.3105	1.7955	-0.3365	0.5155	0.8795	1.1305	-0.5185	0.1875	1.248	0.205	0.7265	1	146567361	146577146
HIST2H2AA	Histone 2, H2aa	0.094	-0.083	-0.068	0.007	0.019	na	na	0.096	0.192	0.047	0.316	na	0.112	0.221	0.18	-0.059	-0.09	0.115	na	0.142	-0.002	0.344	0.044	0.129	0.968	0.464	1.027	0.485	0.331	1.074	0.839	0.471	0.832	1.808	1.04	0.497	1.285	0.869	0.666	1.268	1.555	-1.063	-1.379	-1.221	1	146626946	146627338
HIST2H2BE	Histone 2, H2be	-0.048	0.108	0.064	-0.035	0.038	0.237	-0.181	-0.114	-0.018	0.099	0.209	-0.804	0.006	0.054	0.017	-0.192	-0.03	-0.076	-0.778	-0.051	-0.002	-0.084	0.006	-0.027	0.8795	-0.2465	0.6365	-0.2995	-1.1015	0.5235	0.2415	-0.0405	-0.3075	0.1785	0.0985	0.1625	0.5905	-0.0265	-0.4635	0.8365	0.5255	-0.656	-0.377	-0.5165	1	146670883	146671263
ZA20D1	Zinc finger, A20 domain containing 1	0.393	-0.014	-0.558	-0.382	-0.335	na	-0.411	-0.261	na	-0.035	-0.008	-0.669	-0.345	-0.234	-0.333	0.003	-0.005	-0.659	-0.443	-0.251	0.004	0.177	-0.003	0.059	na	-0.143	-0.504	0.241	-0.126	-0.584	-0.124	-0.382	-0.344	-0.657	-0.658	-0.249	-0.589	-0.589	-0.273	-0.218	-0.572	na	0.499	0.499	1	146728413	146762562
APH-1A	Anterior pharynx defective 1 homolog A (C. elegans)	na	0.237	na	na	na	na	na	0.046	0.274	na	0.114	-0.045	0.1	0.14	0.242	0.118	0.066	na	0.04	0.17	0.213	-0.27	-0.062	-0.04	na	na	na	na	na	-0.449	-0.042	-0.042	-0.044	-0.371	0.078	-0.125	0.052	-0.333	-0.029	-0.266	-0.213	-0.043	0.355	0.156	1	147050879	147054489
MRPS21	Mitochondrial ribosomal protein S21	0.005	-0.086	-0.054	0.011	-0.029	-0.006	-0.008	-0.081	0.172	-0.028	0.069	0.056	-0.021	-0.082	-0.043	0.038	0.13	-0.031	-0.348	-0.055	0.036	0.04	0.132	0.069	0.235	0.231	0	0.329	0.146	-0.918	0.29	-0.06	0.164	0.061	0.181	0.326	-0.173	-0.165	0.114	-0.318	-0.462	-0.262	0.166	-0.048	1	147079342	147093892
KIAA0460	KIAA0460	0.115	0.228	0.338	0.234	0.332	na	-0.039	0.268	0.081	0.085	-0.064	0.295	0.225	0.068	-0.025	0.114	-0.081	0.165	-0.284	0.185	0.196	0.086	-0.103	0.06	-0.3655	0.4625	0.5345	-0.2435	-0.4665	-0.2785	-0.2115	-0.5335	-0.5925	-0.5605	-0.2005	0.2355	-0.1075	-0.0695	-0.0395	-0.1255	-0.4945	0.071	0.526	0.2985	1	147149660	147259257
ECM1	Extracellular matrix protein 1	0.066	0.261	0.255	0.153	0.196	na	-0.046	0.131	0.168	0.195	0.04	0.203	0.291	0.215	0.106	0.122	0.035	0.341	-0.42	0.102	0.119	-0.055	-0.058	0.002	0.0295	0.3075	0.0375	-0.2455	0.0375	-0.4045	-0.1185	0.1195	0.0995	0.1795	-0.1095	0.0485	-0.0885	0.0225	0.6635	0.2275	0.1365	-0.286	0.089	-0.0985	1	147293611	147299103
MCL1	Myeloid cell leukemia sequence 1 (BCL2-related)	0	0.08	0.204	0.113	0.205	na	0.597	-0.054	0.205	0.066	-0.079	na	0.088	0.201	0.138	0.038	0.042	0.087	na	0.151	0.126	0.005	0.042	0.058	1.0645	1.5805	1.0175	1.2035	2.2645	0.7335	1.3235	0.8325	1.7025	1.0645	0.7555	0.6045	0.7465	0.8975	1.1595	0.4835	1.0795	-1.131	-1.024	-1.0775	1	147360110	147365209
CTSS	Cathepsin S	-0.012	0.065	0.046	-0.065	-0.08	0.069	-0.088	-0.493	0.047	0.118	-0.024	0.416	-0.039	-0.049	0.087	-0.007	0.027	-0.254	0.012	0.219	0.175	0.113	0.611	0.3	0.865	0.137	2.468	0.121	0.569	0.579	1.507	0.884	na	0.953	1.378	0.21	0.668	1.016	0.239	-0.004	1.183	0.21	-0.08	0.065	1	147515624	147551378
ARNT	Aryl hydrocarbon receptor nuclear translocator	0.061	-0.041	0.056	-0.09	0.055	0.139	0.128	0.073	0.014	-0.103	0.027	-0.079	-0.089	0.005	-0.045	-0.079	-0.043	2.258	0.039	-0.063	0.002	0.039	-0.022	0.006	-0.8135	-0.0975	-0.2945	0.0125	-0.5685	0.2125	-0.2645	-0.2485	-0.4075	-0.0785	-0.3425	-0.3155	-0.2525	-0.4615	-0.6335	-0.2625	-0.2935	0.912	0.243	0.5775	1	147595259	147662259
SETDB1	SET domain, bifurcated 1	0.114	-0.502	-0.208	-0.146	-0.119	-0.252	0.117	-0.047	-0.359	-0.352	0.434	-0.008	-0.122	-0.168	-0.044	-0.092	0.102	-0.23	-0.048	-0.272	-0.149	-0.011	0.175	0.005	0.705	0.426	0.115	0.962	0.761	-0.273	0.768	-0.376	0	0.083	-0.069	0.335	0.253	-0.016	0.455	0.057	-0.197	na	-0.562	-0.562	1	147711961	147750278
PRUNE	Prune homolog (Drosophila)	0.187	0.058	0.109	0.237	0.146	0.119	-0.053	-0.246	-0.039	0.21	-0.071	0.083	0.109	0.078	0.048	0.094	0.073	0.346	0.124	0.053	0.177	0.082	-0.019	0.08	-0.302	-0.077	-0.255	-0.016	0.012	0.058	-0.09	-0.049	-0.051	-0.103	-0.028	-0.148	-0.117	-0.09	0.065	-0.054	0.078	0.167	0.171	0.169	1	147794026	147821262
CDC42SE1	CDC42 small effector 1	-0.05	na	0.393	-0.285	0.268	-0.191	na	0.186	0.278	0.226	-0.729	na	na	0.259	0.126	0.094	0.13	0.406	na	0.188	0.15	0.273	0.359	0.261	0.6735	1.2595	0.9195	0.4515	0.4335	0.4325	0.4915	0.4325	0.6475	0.1585	0.2465	0.2575	1.0835	0.3915	0.5565	0.1605	0.6835	-0.383	0.286	-0.0485	1	147837663	147845160
TCFL1	Transcription factor-like 1	0.217	0.215	0.16	0.249	0.072	0.311	0.117	-0.017	0.018	0.102	0.055	0.047	0.018	0.173	0.054	0.191	0.125	0.258	0.137	0.227	0.176	0.074	-0.02	0.077	0.7825	0.1515	-0.1025	0.1745	0.2735	0.2385	0.6045	0.2775	0.4655	0.0005	-0.0015	0.1485	0.1025	0.5705	0.5685	0.2865	0.7685	-0.73	-0.285	-0.5075	1	147962007	147975713
PIK4CB	Phosphatidylinositol 4-kinase, catalytic, beta polypeptide	0.054	-0.35	0.13	0.052	0.107	0.079	0.511	0.864	-1.043	-0.387	0.865	0.093	0.056	0.101	0.114	0.033	-0.084	-0.042	0.129	0.091	na	-1.021	na	-1.021	0.114	0.294	0.311	0.223	0.437	-0.011	0.085	-0.028	-0.192	-0.19	0.095	0.044	0.005	-0.099	0.292	-0.153	-0.229	-0.021	-0.215	-0.118	1	148077486	148113264
RFX5	Transcribed locus	0.24	-0.101	-0.226	-0.161	0.103	na	na	-0.34	0.06	-0.289	0.074	na	-0.164	-0.17	0.247	0.092	0.028	-0.131	na	0.05	0.018	0.166	0.337	0.174	0.739	0.792	1.239	-0.135	0.318	0.098	0.614	0.605	0.661	0.775	1.056	1.431	0.713	0.581	0.891	1.304	0.3	-1.315	-1.397	-1.356	1	148126190	148132773
SELENBP1	Selenium binding protein 1	na	0.288	na	na	na	na	0.092	0.023	0.07	0.181	0.007	0.057	0.174	0.132	0.136	0.029	-0.091	na	-0.02	0.328	0.213	0.372	0.744	0.443	na	na	na	na	na	na	na	na	na	na	na	na	na	na	na	na	na	na	na	na	1	148149854	148158254
PSMB4	Proteasome (prosome, macropain) subunit, beta type, 4	0.067	0.353	0.327	0.121	0.326	na	na	0.122	0.133	0.349	0.188	na	0.221	0.159	0.003	0.095	0.013	0.248	na	0.119	0.146	0.034	-0.187	-0.002	0.2135	0.6615	0.3245	0.2525	0.3275	0.1145	0.9255	0.5625	0.3675	0.3275	0.3635	0.6845	0.4065	0.1475	0.6535	-0.0165	0.4985	-0.747	-0.556	-0.6515	1	148185115	148187487
TDRKH	Tudor and KH domain containing	0.126	0.22	0.141	0.218	0.279	-0.033	0.439	-0.182	0.162	0.311	0.273	0.052	0.126	0.13	0.031	-0.175	-0.154	0.044	0.099	0.143	-0.056	0.061	-0.19	-0.062	-0.1295	-0.3155	-0.7575	0.0445	-0.3835	-0.1065	-0.0145	-0.0425	0.1105	-0.0645	0.1375	0.1455	0.0475	0.0835	0.1495	0.0995	0.0635	-0.082	-0.215	-0.1485	1	148557119	148576071
RORC	RAR-related orphan receptor C	0.231	-0.026	-0.096	0.104	-0.017	0.124	0.253	0.043	0.042	0.348	-0.008	-0.027	0.008	0.009	0	-0.094	-0.116	-0.004	-0.007	-0.02	-0.005	-0.035	na	-0.02	-0.032	-0.099	0.005	na	-0.064	-0.052	0.095	-0.084	0.205	0.112	0.589	0.148	0.122	0.17	0.133	0.477	0.649	na	0.072	0.072	1	148591622	148617421
FLJ37964	Hypothetical protein FLJ37964	0.339	0.294	0.623	0.403	0.498	0.089	0.017	0.067	0.13	0.115	-0.112	0.125	0.224	0.115	0.122	0.123	0.057	0.591	0.175	0.244	0.272	0.072	-0.05	0.098	-0.059	-0.068	0.055	0.068	0.149	-0.319	-0.03	0.058	0.197	-0.068	0.13	0.021	0.143	0.126	0.209	0.074	0.085	0.053	0.251	0.152	1	148632920	148639114
S100A10	S100 calcium binding protein A10 (annexin II ligand, calpactin I, light polypeptide (p11))	na	0.43	na	na	na	na	na	-0.031	0.367	0.244	0.191	na	na	na	na	na	na	na	na	na	0.003	-0.187	na	-0.092	na	2.601	2.068	na	2.222	2.749	1.467	2.601	2.302	2.6	2.783	2.676	3.237	3.247	1.928	0.23	2.98	-2.27	na	-2.27	1	148768466	148779381
S100A11	S100 calcium binding protein A11 (calgizzarin)	0.238	0.155	0.069	0.376	0.126	-0.297	0.247	-0.027	0.158	na	-0.111	0.109	0.081	0.225	0.26	0.15	0.008	0.697	0.015	0.22	0.223	0.135	-0.039	0.106	0.378	0.933	2.684	-0.431	0.77	1.034	1.504	2.033	2.126	1.796	1.97	0.981	1.713	1.884	1.995	0.348	2.233	-1.874	-1.564	-1.719	1	148818055	148822584
SPRR3	Small proline-rich protein 3	-0.165	0.264	-0.137	-0.057	-0.031	0.114	0.151	-0.03	0.105	-0.114	0.009	0.232	0.053	-0.053	0.022	0.046	0.091	-0.042	0.051	0.122	0.041	-0.026	0.198	0.071	-0.376	-0.116	-0.271	-0.316	-0.414	0.039	0.002	0.132	0.284	0.059	0.117	0.003	-0.077	0.142	-0.145	0.06	0.251	0.131	-0.041	0.045	1	149787298	149789405
SPRR1B	Small proline-rich protein 1B (cornifin)	0.141	0.003	0.246	0.053	0.006	-0.246	0.189	0.153	-0.103	-0.143	-0.017	0.181	0.136	0.009	0.055	-0.072	-0.01	0.112	-0.022	0.125	0.146	0.027	0.1	0.091	0.148	0.032	-0.225	-0.092	0.261	-0.336	0.072	-0.039	-0.133	0.862	-0.186	-0.006	-0.25	-0.066	0.29	-0.044	0.289	na	0.021	0.021	1	149816752	149818449
SPRR2C	Small proline-rich protein 2C	-0.006	0.148	0.01	-0.088	0.042	-0.143	0.226	0.146	0.032	0.028	0.038	0.184	0.087	0.054	0.013	-0.019	-0.078	0.013	0.242	0.024	0.067	0.044	na	0.056	-0.356	-0.352	-0.527	-0.434	-0.586	-0.416	-0.455	-0.482	-0.497	-0.379	-0.509	-0.506	-0.204	-0.335	-0.164	-0.524	-0.402	0.7	0.438	0.569	1	149926040	149935659
S100A9	S100 calcium binding protein A9 (calgranulin B)	0.28	0.269	0.306	0.235	0.31	na	na	0.029	0.286	0.343	-0.024	0.24	0.271	0.261	0.213	0.268	0.1	0.334	na	0.343	0.052	-0.027	na	0.013	0.348	1.185	2.642	0.519	0.136	-0.113	0.551	-0.28	2.213	-0.221	-0.116	-0.529	-0.106	0.582	-0.303	-0.458	0.575	0.683	0.195	0.439	1	150143403	150146572
S100A12	S100 calcium binding protein A12 (calgranulin C)	0.512	0.036	0.049	0.2	0.108	na	1.555	0.014	0.003	-0.211	0.094	na	0.073	0.173	0.29	0.087	-0.035	-0.012	na	-0.042	0.226	0.011	0.135	0.124	-0.093	0.202	-0.266	0.052	-0.216	-0.229	-0.448	-0.323	0.011	-0.176	-0.22	-0.183	-0.267	-0.258	-0.394	-0.212	-0.228	0.547	0.063	0.305	1	150159254	150161148
S100A8	S100 calcium binding protein A8 (calgranulin A)	-0.182	0.252	0.007	0.076	0.01	0.416	na	0.006	0.379	0.678	0.224	na	0.25	0.475	0.109	0.235	0.086	-0.03	na	0.174	0.224	0.023	-0.362	-0.038	1.287	2.959	3.905	1.534	0.279	1.059	2.586	-0.051	4.086	0.975	na	-0.497	na	1.611	0.457	-0.226	2.412	na	0.684	0.684	1	150175582	150176622
S100A5	S100 calcium binding protein A5	0.038	0.199	0.224	0.161	0.132	-0.166	0.41	0.008	0.48	0.192	0.012	0.054	0.103	0.169	0.162	0.116	0.13	0.165	0.127	0.21	0.175	0.093	0.191	0.153	-0.02	-0.148	-0.057	-0.014	-0.228	0.063	0.03	0.083	0.01	-0.218	0.334	0.003	0.118	0.289	0.181	0.223	0.331	na	-0.182	-0.182	1	150322696	150327314
S100A4	S100 calcium binding protein A4 (calcium protein, calvasculin, metastasin, murine placental homolog)	-0.672	0.24	0.052	-0.248	0.036	-0.375	na	-0.123	0.568	0.324	-0.019	na	0.278	0.165	0.147	0.124	-0.082	0.087	na	0.219	0.21	0.107	-0.182	0.045	-0.9405	-1.3755	0.7845	-1.4895	-0.9715	1.3845	1.0015	2.1305	1.5825	0.9425	1.5815	0.9725	0.3275	1.2005	1.3445	0.1085	1.4195	-1.599	-1.04	-1.3195	1	150329171	150331355
S100A3	S100 calcium binding protein A3	0.256	0.258	0.316	0.203	0.302	na	-0.025	0.054	0.182	-0.026	-0.044	0.337	0.232	0.172	0.184	0.169	0.14	0.336	na	0.219	0.196	0.107	0.007	0.103	0.6075	0.6255	0.4735	0.3795	1.2895	-0.1135	0.4545	0.8665	0.5975	0.3065	0.3595	0.3575	0.4265	0.3955	0.7305	0.3975	0.5655	-0.523	-0.372	-0.4475	1	150332882	150334807
S100A2	S100 calcium binding protein A2	0.128	0.21	0.197	0.163	na	na	0.27	-0.066	0.136	0.191	0.128	0.061	0.077	0.183	0.152	0.03	0.001	0.331	0.003	0.243	0.147	-0.227	-0.019	-0.033	-0.009	-0.282	-0.234	-0.366	-0.23	-0.866	-0.204	0.204	-0.144	0.048	0.091	0.044	-0.297	-0.272	-0.111	-0.588	-0.22	-0.248	0.288	0.02	1	150346660	150351379
S100A13	S100 calcium binding protein A13	-0.104	-0.296	-0.085	-0.257	-0.232	-0.125	-0.309	0.021	-0.243	-0.327	-0.07	-0.397	-0.254	-0.026	-0.211	-0.191	-0.003	-0.362	-0.174	-0.232	-0.28	0.275	0.03	0.008	0.3665	0.7715	1.6875	0.2815	0.3495	0.8685	0.7785	0.3005	0.9835	0.3155	0.7055	0.3975	0.9695	0.7145	-0.2435	0.3815	0.5445	-0.047	-0.648	-0.3475	1	150404357	150416909
S100A1	S100 calcium binding protein A1	na	0.264	na	na	na	-0.003	0.099	0.008	0.063	0.112	-0.023	-0.014	0.069	0.115	0.1	-0.023	-0.119	na	0.179	0.048	0.201	0.039	-0.161	0.026	na	na	na	na	na	0.5655	-0.4255	-0.4245	-0.6275	-0.5295	-0.3765	-0.1165	0.3775	-0.4065	-0.9305	-0.3305	-0.4995	0.286	1.021	0.6535	1	150413933	150417586
ILF2	Interleukin enhancer binding factor 2, 45kDa	-0.059	-0.029	0.054	-0.033	-0.045	0.277	-0.024	0.204	0.081	-0.159	0.183	0.012	-0.065	0.015	-0.034	-0.063	0.018	0.074	-0.237	0.026	-0.236	0.168	0.01	-0.019	0.519	0.34	-0.014	0.585	0.636	0.192	0.83	0.685	0.579	0.14	0.51	0.664	0.389	0.218	0.605	0.26	0.447	-1.064	-1.01	-1.037	1	150447588	150456552
NPR1	Natriuretic peptide receptor A/guanylate cyclase A (atrionatriuretic peptide receptor A)	0.045	0.351	0.246	0.112	0.161	0.374	0.064	0.048	0.086	0.249	-0.101	0.095	0.063	0.157	0.05	0.115	-0.198	0.17	-0.105	0.07	0.1	-0.074	-0.145	-0.04	0.109	-0.255	-0.05	0.318	0.096	-0.036	0.131	0.268	0.075	0.029	-0.137	-0.169	-0.203	0.241	0.25	-0.108	0.238	-0.518	-0.09	-0.304	1	150464186	150479536
SLC39A1	Solute carrier family 39 (zinc transporter), member 1	0.14	0.18	0.279	-0.022	0.316	na	0.006	0.153	na	0.129	0.036	0.131	-0.045	0.106	0.021	0.013	0.004	0.137	-0.365	-0.024	0.198	0.385	na	0.292	0.5325	0.8865	1.5255	0.5115	1.1465	0.6015	1.1755	1.0905	1.1465	1.0855	1.0355	1.1195	0.7175	1.2885	0.9905	0.4615	1.4045	-1.098	-0.657	-0.8775	1	150744651	150827666
JTB	Jumping translocation breakpoint	na	0.057	na	na	na	na	na	0.136	-0.337	na	-0.123	na	0.237	0.255	0.066	-0.011	-0.153	na	na	0.131	-0.053	-0.044	-0.047	-0.048	0.111	0.084	0.038	-0.113	0.092	1.191	0.341	0.825	0.502	0.37	0.405	0.416	0.587	0.615	0.266	0.129	0.222	-0.161	-0.509	-0.335	1	150759820	150763524
TPM3	Tropomyosin 3	-0.143	-0.05	-0.319	-0.021	-0.157	0.246	-0.114	-0.028	-0.166	-0.215	0.259	-0.07	-0.189	-0.146	-0.014	0.213	-0.009	-0.071	-0.227	-0.05	-0.46	-0.154	0.074	-0.18	0.1865	0.8885	0.3805	-0.1745	0.7415	-0.5585	0.5975	0.6035	1.1275	0.0755	0.4635	0.2375	0.2975	0.4405	0.3895	-0.6955	0.4875	-1.117	-1.12	-1.1185	1	150941915	150977653
C1orf43	Chromosome 1 open reading frame 43	0.138	0.109	0.271	0.061	0.224	na	0.54	0.051	0.106	0.011	0.077	0.134	0.044	0.11	0.109	0.062	0.1	0.309	-0.023	0.102	0.163	0.076	-0.007	0.077	0.5895	-0.7285	0.1835	0.1105	0.3255	-0.1605	0.2955	0.3385	0.2705	-0.0205	-0.1185	-0.0185	0.0195	0.0975	0.3125	-0.2075	0.2385	-0.529	-0.198	-0.3635	1	150992256	151006166
IL6R	Interleukin 6 receptor	0.075	0.087	-0.075	0.182	0.039	0.049	na	-0.03	-0.121	-0.14	-0.178	0.249	-0.095	0.072	0.111	0.167	0.151	-0.047	-0.163	0.174	0.061	-0.159	0.085	-0.004	0	-0.341	0.846	-0.558	0.004	-0.323	0.145	-0.256	-0.041	0.748	0.224	0.431	0.09	-0.345	-0.359	-0.215	-0.469	-0.296	-0.082	-0.189	1	151190742	151253261
UBE2Q	Ubiquitin-conjugating enzyme E2Q (putative)	-0.071	0.035	0.098	0.069	-0.003	-0.068	0.456	0.015	0.05	-0.366	0.22	0.1	0.08	0.031	0.009	0.008	-0.032	0.053	0.019	0.122	-0.065	-0.123	-0.019	-0.069	0.0765	-0.1615	0.1225	-0.5915	-0.2415	-0.8945	-0.1465	-0.1305	-0.3665	-0.4925	-0.2055	-0.0035	-0.6165	-0.2795	0.3265	-0.7035	-0.4375	-0.381	0.256	-0.0625	1	151334124	151344193
PBXIP1	Pre-B-cell leukemia transcription factor interacting protein 1	0.088	0.18	0.184	0.176	0.248	-0.022	na	0.072	0.196	0.215	-0.039	0.066	0.125	0.114	0.175	0.121	0.115	0.038	0.377	0.14	0.302	0.076	0.083	0.154	-0.442	0.534	1.802	0.957	0.765	-0.185	0.015	-0.589	-0.574	-0.035	-0.437	0.52	-0.037	-0.302	-0.435	-0.085	-0.031	0.668	0.948	0.808	1	151729637	151741657
SHC1	SHC (Src homology 2 domain containing) transforming protein 1	0.127	0.096	0.123	-0.022	0.101	-0.12	-0.114	0.092	0.057	-0.157	0.084	-0.106	0.007	0.041	-0.03	0.073	-0.081	0.124	-0.14	-0.035	0.031	0.055	-0.14	-0.018	-0.198	0.122	1.307	0.135	0.146	0.398	0.542	0.643	0.473	0.223	0.574	0.465	0.716	0.549	0.655	-0.019	0.513	-0.93	-0.294	-0.612	1	151747848	151759913
CKS1B	CDC28 protein kinase regulatory subunit 1B	-0.305	-0.095	-0.17	-0.167	-0.178	0.508	-0.616	-0.204	-0.076	-0.067	0.029	0.223	-0.066	-0.155	-0.197	-0.079	-0.124	-0.191	-0.395	-0.164	-0.068	-0.041	-0.071	-0.06	0.103	0.389	-0.286	-0.457	-0.094	na	0.869	1.077	0.995	0.64	0.769	0.978	na	0.825	0.273	0.765	0.419	na	-1.868	-1.868	1	151760230	151764795
PP591	FAD-synthetase	0.043	-0.113	0.098	-0.024	0.042	0.36	na	0.105	0.187	0.124	0.087	0.023	0.131	0.131	0.166	0.068	0.071	0.279	0.879	0.156	0.147	0.126	0.052	0.108	0.192	-0.05	0.122	-0.111	0.027	0.037	0.143	0.137	0.122	0.202	0.152	0.161	0.315	0.119	0.277	0.009	0.191	-0.374	0.158	-0.108	1	151768890	151778660
EFNA4	Ephrin-A4	0.203	0.042	0.406	0.268	0.442	na	0.35	0.122	0.039	0.158	na	-0.039	0.237	0.341	0.204	0.11	0.057	0.346	0.154	0.144	0.157	0.218	0.063	0.146	-1.071	-0.824	-1.309	-1.218	-1.167	-0.47	-0.242	-0.154	-0.397	0.213	-0.338	-0.168	-0.388	-0.038	-0.157	-0.142	0.104	na	0.416	0.416	1	151849286	151855100
EFNA1	Ephrin-A1	0.228	-0.079	0.193	0.128	0.166	0.472	0.499	-0.046	-0.008	0.072	0.026	0.084	0.04	-0.009	0.093	0.034	0.1	0.162	0.186	0.142	0.072	0.003	0.165	0.08	0.1765	0.1995	0.7095	0.4115	0.8255	0.5225	0.8075	0.9455	0.6635	0.6335	0.4825	0.4715	0.8205	0.9155	0.8515	0.3405	0.5815	-1.468	-0.663	-1.0655	1	151913009	151920457
THBS3	Thrombospondin 3	0.067	-0.024	0.228	0.204	0.22	-0.319	0.248	-0.023	0.123	-0.117	0.063	0.009	0.037	0.127	0.107	-0.046	-0.078	0.024	0.01	0.063	-0.099	-0.011	0.009	-0.034	0.34	0.654	0.748	0.53	0.144	0.801	0.091	0.295	-0.111	1.037	0.382	0.24	0.086	0.332	0.098	-0.068	0.009	-0.011	-0.109	-0.06	1	151978454	151990763
CLK2	CDC-like kinase 2	-0.045	0.106	0.045	0.081	0.02	0.042	0.072	0.142	-0.105	0.051	0.183	-0.011	0.034	0.07	0.023	-0.022	-0.109	0.01	0.087	-0.019	-0.065	-0.017	-0.069	-0.05	0.105	0.875	0.186	0.273	0.087	-0.116	0.37	0.482	-0.027	0.104	0.353	0.382	0.018	0.064	0.328	0.107	-0.092	-0.173	-0.507	-0.34	1	152045733	152056354
ASH1L	POU domain, class 6, transcription factor 1	-0.104	-0.342	-0.015	-0.022	-0.05	-0.157	-0.231	0.036	-0.05	0.251	0.544	0.479	-0.046	-0.041	-0.026	-0.032	-0.031	-0.015	0.194	0.035	0.005	-0.053	0.156	0.036	-0.2625	-0.3855	-1.0385	-2.1355	-0.0985	-0.8375	-0.9215	-0.9475	-0.9925	-0.9265	-0.9255	-0.7885	-0.8975	-1.1105	-1.1235	-0.3515	-1.0935	1.11	-0.095	0.5075	1	152119817	152345226
YAP	YY1 associated protein 1	-0.12	-0.011	-0.024	-0.021	-0.196	0.147	0.457	0.042	0.052	0.046	-0.067	-0.173	-0.207	-0.176	-0.075	-0.066	-0.022	0.05	0.085	0.034	-0.106	0.08	0.105	0.026	0.354	0.4	-0.238	-0.162	-0.169	0.132	0.042	0.214	0.115	0.07	0.298	0.293	0.262	0.291	0.209	0.38	0.138	na	-0.552	-0.552	1	152442307	152471864
DAP3	Death associated protein 3	0.039	0.117	0.078	-0.042	-0.005	0	0.153	0.103	0.02	-0.161	0.021	0.114	-0.065	0.002	-0.043	-0.028	-0.02	-0.066	-0.04	-0.15	0.008	0.016	-0.119	-0.032	-0.116	-0.184	-0.136	-0.287	-0.102	0.422	0.017	0.18	0.148	-0.038	0.202	0.208	0.29	0.141	0.035	0.186	0.298	-0.387	-0.405	-0.396	1	152471947	152521390
ARHGEF2	Rho/rac guanine nucleotide exchange factor (GEF) 2	0.078	-0.175	0.31	0.063	0.269	0.34	0.023	0.554	0.09	0.02	0.317	0.158	0.112	0.034	-0.039	0.032	-0.027	0.184	-0.149	0.012	0.243	-0.026	-0.278	-0.02	0	0.781	0.777	-0.101	0.344	-0.934	-0.034	-0.212	-0.484	-0.572	-0.429	-0.486	-0.641	-0.528	0.16	-0.201	-0.532	0.411	0.717	0.564	1	152729719	152761391
LMNA	Lamin A/C	0.373	0.303	0.024	0.344	0.073	0.289	-0.018	0.474	0.096	0.101	0.065	0.1	0.148	0.141	0.199	0.23	0.019	0.211	-0.135	0.236	-0.078	-0.2	-0.363	-0.214	0.047	0.371	0.784	-0.14	0.569	0.732	0.734	1.3	1.03	1.354	0.856	0.669	0.464	0.827	0.919	0.264	0.688	-1.512	-0.528	-1.02	1	152897571	152922944
EST1B	Est1p-like protein B	0.11	0.257	0.428	0.229	0.365	na	na	-0.197	na	0.115	-0.063	na	0.279	0.21	0.108	0.093	-0.083	0.567	na	0.389	-0.204	0.221	-0.059	-0.014	-0.819	-1.021	-0.174	-0.755	-0.551	-0.852	-0.424	-0.809	-0.651	-0.329	-0.217	-0.222	-0.3	-0.129	-0.194	-0.618	-0.457	0.59	0.474	0.532	1	153032090	153065689
CCT3	Chaperonin containing TCP1, subunit 3 (gamma)	0.032	0.125	0.093	0.086	0.172	0.231	0.348	0.004	0.019	0.022	0.097	0.128	0.039	0.119	0.05	0.066	-0.017	-0.045	0.089	0.128	0.038	-0.08	0.03	-0.004	-0.3595	-0.1245	-0.5435	-0.1465	0.1165	-1.2795	-0.1765	-0.2495	-0.7435	-0.2895	-0.6135	-0.3245	-0.2685	-0.7495	0.1415	-0.4945	-0.6175	-0.423	-0.206	-0.3145	1	153091835	153121139
CRABP2	Cellular retinoic acid binding protein 2	0.348	0.252	0.599	0.069	0.256	0.242	0.409	0.077	0.009	0.127	0.054	0.089	0.066	0.155	0.059	0.163	0.09	0.295	0.045	0.056	0.254	0.431	na	0.343	-2.274	-2.015	-1.394	-2.151	-1.692	0.774	-0.507	0.303	-0.529	-0.634	0.424	0.328	0.919	0.118	-0.874	0.531	-0.156	-0.06	-0.67	-0.365	1	153482483	153488448
HDGF	Hepatoma-derived growth factor (high-mobility group protein 1-like)	0.212	0.187	0.249	0.046	0.115	-1.196	-0.142	0.074	-0.238	0.293	na	0.117	0.185	0.211	-0.004	0.014	-0.064	0.129	-0.241	-0.067	0.065	-0.044	-0.285	-0.088	0.217	1.319	0.551	0.228	na	-0.089	0.458	0.277	0.105	-0.529	0.389	0.843	0.376	0.402	0.993	0.14	0.463	-1.149	-1.215	-1.182	1	153524975	153534609
PRCC	Papillary renal cell carcinoma (translocation-associated)	0.065	0.148	0.356	0.029	0.148	-0.316	-0.024	-0.124	0.032	0.089	-0.057	0.279	0.19	0.134	0.046	0.135	0.085	0.09	-0.368	0.192	0.616	0.15	-0.131	0.212	-0.0305	-0.2795	0.1695	-0.1175	0.1845	0.9405	-0.0215	-0.1035	-0.2085	-0.0945	-0.0655	0.0845	0.3815	0.2695	-0.0405	0.1825	-0.1175	0.033	0.316	0.1745	1	153550347	153583677
SH2D2A	SH2 domain protein 2A	na	0.134	na	na	na	-0.01	0.494	0.423	0.155	0.002	0.181	0.086	-0.228	-0.02	0.11	-0.014	-0.102	na	0.256	0.238	0.106	-0.087	0.309	0.109	na	na	na	na	na	0.812	-0.423	-0.18	-0.004	-0.016	0.009	-0.1	0.397	0.163	-0.878	-0.01	-0.013	0.255	0.223	0.239	1	153589109	153599675
ETV3	Ets variant gene 3	0.054	-0.574	-0.261	-0.179	-0.136	-0.005	0.317	-0.05	-0.226	na	0.206	-0.188	-0.111	-0.168	-0.046	-0.104	-0.031	-0.432	0.211	-0.132	-0.296	-0.081	0.165	-0.071	0.097	0.186	0.086	0.095	0.12	0.394	0.027	0.033	0.128	0.211	0.34	0.213	0.338	0.196	0.151	-0.027	0.294	-0.348	-0.068	-0.208	1	153907706	153921250
IRTA2	Fc receptor-like 5	0.042	-0.017	0.011	0.107	0.065	0.315	0.63	-0.091	0.244	-0.067	na	0.027	0.043	0.075	0.13	-0.019	0.078	0.069	0.344	0.115	0.042	0.019	0.098	0.053	-0.216	-0.134	-0.023	-0.277	-0.068	-0.515	-0.257	-0.262	-0.543	-0.086	-0.151	-0.204	-0.047	-0.129	-0.127	-0.534	-0.053	na	0.056	0.056	1	154296240	154335383
SPAP1	Fc receptor-like 2	0.148	-0.129	0.216	0.159	0.234	0.282	-0.141	-0.064	-0.524	-0.011	-0.107	0.003	0.055	0.249	0.142	0.304	0.331	0.211	-0.072	0.219	0.104	0.317	0.022	0.148	na	-0.355	-0.167	0.064	na	-0.414	0.337	0.407	0.572	0.382	0.35	0.291	0.348	0.096	0.469	0.047	0.037	na	0.002	0.002	1	154528599	154559983
CD1C	CD1C antigen, c polypeptide	na	-0.182	na	na	na	0.015	0.199	0.073	-0.097	-0.056	-0.108	-0.218	-0.047	0.029	-0.046	0.047	0.086	na	0.072	0.028	-0.002	0.045	-0.003	0.013	na	na	na	na	na	0.406	-0.049	0.25	0.151	-0.064	0.465	-0.126	0.145	0.228	-0.049	0.258	0.388	-0.358	-0.75	-0.554	1	155072877	155076477
CD1B	CD1B antigen, b polypeptide	-0.091	0.004	-0.135	-0.047	0.006	0.179	0.587	0.039	-0.163	-0.035	0.029	-0.022	0.028	0.138	0.001	-0.031	-0.12	-0.094	-0.043	0.028	0.059	-0.018	0.203	0.081	-1.3365	-0.7945	-0.7965	-1.1835	-1.2085	0.6775	-0.1445	0.2095	-0.0115	0.0415	0.2425	0.2265	0.2875	0.2525	-0.1295	0.1065	0.3825	-0.196	-0.245	-0.2205	1	155110861	155114331
SPTA1	Spectrin, alpha, erythrocytic 1 (elliptocytosis 2)	0.163	-0.028	0.321	0.044	0.073	na	-0.062	-0.045	0.132	-0.007	-0.088	0.232	0.011	-0.05	-0.044	-0.032	0.025	0.25	na	-0.14	0.121	0.19	0.013	0.108	-0.102	-0.267	-0.286	-0.451	-0.076	0.367	-0.318	-0.099	-0.12	-0.076	0.166	0.125	0.106	0.026	0.091	0.244	0.183	na	-0.026	-0.026	1	155394093	155469561
MNDA	Myeloid cell nuclear differentiation antigen	0.139	-0.117	-0.028	-0.002	-0.002	na	na	-0.186	-0.11	na	0.045	na	-0.151	na	-0.172	-0.253	0.055	-0.046	na	-0.151	0.108	0.229	0.032	0.123	1.0035	1.1455	2.5305	0.8315	0.7155	0.8645	0.8835	0.4315	1.5915	0.6265	0.6625	0.0465	0.7565	0.3875	0.2535	-0.0205	0.1535	0.222	0.085	0.1535	1	155614230	155632366
IFI16	Interferon, gamma-inducible protein 16	-0.155	-0.197	-0.239	-0.026	-0.081	-0.07	0.182	-0.028	-0.062	-0.167	0.287	-0.06	-0.107	-0.065	-0.087	-0.155	-0.094	-0.395	0.048	-0.15	-0.131	0.041	0.105	0.005	-0.7785	1.1375	1.5725	0.4145	0.5465	0.3325	0.7485	0.7855	0.9405	0.8385	0.6585	0.3175	0.3205	0.2975	0.3955	-0.3595	0.2645	-0.268	-0.433	-0.3505	1	155782831	155838011
AIM2	Absent in melanoma 2	-0.152	na	-0.589	-0.325	-0.295	0.173	0.403	-0.048	-0.259	-0.511	0.529	-0.138	-0.192	-0.265	-0.202	-0.168	-0.087	-0.721	0.196	-0.339	-0.295	-0.007	0.579	0.092	na	na	na	na	na	0.244	0.075	0.271	0.279	0.317	0.217	0.088	0.003	-0.003	0.18	-0.054	0.067	na	-0.072	-0.072	1	155845348	155859720
FY	Duffy blood group	0.024	0.091	-0.029	-0.136	0.047	0.155	0.261	0.301	0.158	-0.25	0.051	-0.281	-0.003	0.037	0.099	-0.08	-0.044	0.065	0.172	0.082	0.093	-0.017	-0.289	-0.071	-0.072	-0.352	0.426	-0.428	-0.3	-0.341	-0.471	-0.333	-0.04	-0.064	-0.383	-0.532	-0.355	-0.783	-0.169	-0.441	-0.324	0.583	0.099	0.341	1	155986170	155989361
APCS	Amyloid P component, serum	-0.031	0.208	0.085	-0.001	0.059	-0.331	na	-0.022	0.073	0.095	0.044	na	0.138	0.122	0.095	0.049	-0.029	-0.027	na	0.166	0.092	0.015	0.069	0.059	0.0355	-0.3295	-0.0105	0.1915	-0.5035	0.2835	-0.0525	-0.3025	0.0895	-0.3075	0.4625	0.2945	0.5185	0.2525	-0.0805	0.0705	0.1025	0.396	0.161	0.2785	1	156370689	156371733
CRP	C-reactive protein, pentraxin-related	0.262	0.366	0.316	0.025	0.198	na	0.208	0.154	0.423	0.532	0.021	0.065	-0.015	0.053	0.177	0.227	na	na	0.625	0.003	0.106	0.059	0.156	0.107	0.108	-0.007	0.049	-0.068	0.03	-0.447	-0.145	0.122	-0.054	-0.064	0.259	-0.101	0.36	0.128	0.333	0.255	0.331	na	0.011	0.011	1	156495525	156497437
NESG1	Coiled-coil domain containing 19	1.018	0.064	1.466	1.16	0.938	na	na	-0.066	na	0.257	-0.249	na	0.351	-0.029	0.41	0.027	0.112	na	na	0.016	0.031	0.13	0.136	0.099	-0.0845	-0.2415	1.2815	-0.0875	0.2465	1.1155	-0.3755	-0.2475	0.1525	-0.1715	-0.0915	-0.0225	1.1725	0.0125	-1.4345	-0.0185	-0.1145	0.66	0.051	0.3555	1	156655231	156683012
ATP1A2	ATPase, Na+/K+ transporting, alpha 2 (+) polypeptide	-0.032	-0.051	-0.038	0.024	-0.069	-0.029	na	0.051	-0.045	-0.225	0.123	0.049	-0.042	0.062	-0.025	-0.064	-0.142	-0.169	0.132	-0.072	0.094	0.023	0.21	0.109	-2.1455	-3.1355	-3.2055	0.1515	-3.5755	-6.5785	-2.4925	-5.8635	-5.0195	-5.8125	-5.3805	-2.0935	-3.7905	-6.1505	-3.1935	-1.4135	-6.3245	9.442	5.127	7.2845	1	156883812	156926445
WDR42A	WD repeat domain 42A	0.028	na	-0.007	0.221	0.03	-0.215	0.428	-0.089	-0.103	-0.091	0.218	-0.252	-0.071	-0.053	0.058	0.001	na	-0.018	na	-0.061	-0.081	-0.112	0.134	-0.02	-0.0155	0.1555	0.1825	-0.1175	-0.9045	-0.7625	-0.3715	-0.7645	-0.7575	-0.7585	-0.2165	-0.5195	-0.7385	-0.2045	-0.1735	-0.6615	-0.2885	0.649	1.054	0.8515	1	156998578	157045299
CD84	CD84 antigen (leukocyte antigen)	0.235	0.058	0.163	0.172	0.267	0.192	0.098	-0.264	0.253	0.172	-0.005	0.288	0.17	0.052	0.125	0.144	0.109	0.27	-0.087	0.194	0.272	-0.092	0.168	0.116	0.156	-0.136	0.928	-0.326	0.019	-0.227	-0.215	-0.411	-0.127	-0.084	-0.451	-0.197	-0.42	-0.483	-0.636	-0.332	-0.628	0.743	0.131	0.437	1	157328867	157362367
SLAMF1	Signaling lymphocytic activation molecule family member 1	0.016	-0.061	0.059	-0.026	0.014	0.039	0.762	-0.022	-0.004	0.046	0.094	-0.098	0.066	0.031	0.089	-0.036	0.059	0.023	0.333	0.082	0.035	0.05	0.119	0.068	-0.025	0.084	0.36	0.238	0.074	1.991	0.191	0.257	0.028	0.285	0.32	0.212	0.266	0.257	0.178	0.301	0.2	na	-0.263	-0.263	1	157392962	157430158
CD48	CD48 antigen (B-cell membrane protein)	-0.073	-0.296	-0.637	-0.155	-0.248	0.457	0.273	-0.047	na	-0.224	0.26	-0.01	0.097	-0.182	0.092	0.2	0.186	-0.38	0.328	-0.104	-0.101	0.229	0.587	0.238	-0.035	-0.785	0.762	-0.463	-0.502	-0.736	-0.009	-0.373	-0.271	-0.354	1.247	-0.325	0.405	0.264	-0.187	-0.803	-0.03	1.522	-0.39	0.566	1	157461611	157494658
ITLN1	Intelectin 1 (galactofuranose binding)	0.069	0.164	0.135	-0.001	0.165	-0.22	0.806	0.161	0.111	0.244	0.073	0.17	0.044	0.039	0.098	-0.151	-0.087	-0.036	0.484	-0.069	0.071	0.157	-0.089	0.046	0.675	-0.274	-0.136	-0.434	-0.31	0.028	-0.349	-0.298	-0.178	0.028	-0.276	-0.39	0.403	-0.209	-0.225	-0.201	-0.191	0.642	0.268	0.455	1	157659405	157668122
F11R	F11 receptor	0.026	0.125	0.123	0.226	0.053	0.085	0.392	-0.058	0.259	0.428	-0.132	0.419	0.207	0.14	0.048	0.062	0.08	0.298	0.076	0.241	0.25	0.015	0.107	0.124	0.3965	-0.6465	0.1115	0.1225	0.2935	0.2055	0.5685	0.1785	0.5015	0.2805	0.4265	0.8155	0.1655	0.7785	0.5605	0.3535	0.6745	-1.632	-0.763	-1.1975	1	157779057	157821793
NIT1	Nitrilase 1	0.404	-0.062	0.311	0.346	0.27	0.23	0.525	-0.232	0.273	0.039	0.01	0.367	0.108	0.163	0.201	0.231	0.146	0.338	0.238	0.175	0.101	0.099	0.2	0.133	na	0.055	-0.12	0.029	0.261	0.121	-0.165	-0.293	-0.429	0.632	-0.259	-0.189	0.014	-0.264	-0.145	-0.256	-0.039	0.218	-0.064	0.077	1	157900964	157903930
DEDD	Death effector domain containing	-0.265	na	0.151	0.133	0.544	na	na	0.322	-0.271	0.01	-0.006	na	0.171	0.038	0.113	0.007	-0.09	-0.072	na	0.339	0.046	-0.097	-0.219	-0.09	-0.0555	0.6145	0.0055	0.3255	0.0985	-0.3785	0.2065	-0.1145	-0.2195	-0.0235	-0.0405	0.0605	-0.0045	0.0715	0.1445	0.1085	0.0285	-0.081	0.282	0.1005	1	157903844	157915454
Ufc1	Ubiquitin-fold modifier conjugating enzyme 1	0.425	-0.108	0.172	0.27	0.217	na	0.478	0.044	0.09	0.089	0.224	na	0.077	0.174	0.211	0.179	0.113	0.173	na	0.001	-0.021	0.089	-0.098	-0.01	-0.3405	-0.4225	-0.3295	-0.3245	-0.4845	-1.1675	0.2925	-0.1175	-0.2285	-0.2975	-0.1965	0.0495	-0.6975	-0.5965	-0.6025	-1.0525	-0.5465	1.429	0.506	0.9675	1	157936615	157941717
USP21	Ubiquitin specific protease 21	0.046	0.214	0.288	0.047	0.274	na	na	0.08	0.237	0.169	0.109	0.08	0.157	0.138	0.121	0.167	0.029	0.34	na	0.262	0.106	0.031	-0.228	-0.03	0.483	0.266	0.247	0.283	0.167	-0.434	-0.267	-0.217	-0.598	-0.549	-0.368	0.027	-0.524	-0.157	0.226	-0.035	-0.297	0.036	0.284	0.16	1	157942347	157948577
PPOX	Protoporphyrinogen oxidase	0.128	0.237	0.101	0.168	0.049	na	na	-0.163	0.066	0.223	0.284	na	0.278	0.261	0.246	0.239	0.217	0.203	na	0.278	0.101	-0.061	-0.266	-0.075	-0.454	-0.012	-0.473	-0.192	-0.387	0.02	-0.123	-0.131	-0.078	0.185	-0.017	-0.055	0.022	-0.048	0.087	-0.077	0.055	0.369	0.211	0.29	1	157949267	157954083
FCER1G	Fc fragment of IgE, high affinity I, receptor for; gamma polypeptide	0.182	0.05	-0.039	-0.011	0.107	0.185	0.53	-0.094	-0.269	-0.019	0.149	0.073	0.076	0.016	0.102	0.043	0.069	-0.051	-0.111	0.206	0.053	-0.086	0.148	0.038	3.7455	1.8995	5.7565	2.4395	3.5465	0.9515	0.6585	0.1905	1.8565	1.2435	0.4685	-0.1785	0.1405	0.4875	-0.3215	-0.2395	1.0035	0.605	0.532	0.5685	1	157998160	158002111
FCGR2A	Fc fragment of IgG, low affinity IIa, receptor (CD32)	0.04	-0.003	-0.294	-0.417	-0.13	0.015	-0.144	-0.015	-0.174	-0.176	0.775	-0.078	-0.159	-0.035	-0.313	-0.105	-0.063	-0.363	-0.223	-0.165	-0.237	-0.068	na	-0.153	0.57	0.507	1.74	0.877	0.947	0.596	1.267	1.516	2.095	1.916	2.364	0.488	0.724	1.624	1.059	0.358	2.758	-0.164	-0.156	-0.16	1	158288275	158302409
FCGR3A	Fc fragment of IgG, low affinity IIIa, receptor (CD16a)	-0.035	-0.049	0.395	-0.381	0.2	-0.108	na	0.164	0.01	-0.329	0.526	-0.051	-0.022	0.011	-0.32	-0.116	0.007	0.078	0.307	-0.052	-0.017	0.022	-0.116	-0.037	2.6055	2.3865	5.5735	2.1585	3.8295	-0.3095	1.6205	1.2865	2.2125	2.2845	4.2365	-0.1915	2.1195	1.9345	0.9155	-0.6575	1.6265	1.96	0.213	1.0865	1	158324608	158332873
FCGR2B	Fc fragment of IgG, low affinity IIc, receptor for (CD32)	0.032	0.056	-0.168	-0.176	-0.015	na	0.256	0.089	-0.061	-0.095	0.467	na	-0.12	0.042	-0.161	0.079	0.28	-0.198	na	-0.207	0.152	-0.02	0.011	0.048	0.727	1.022	2.766	1.582	1.298	0.824	1.467	1.424	2.078	2.353	2.58	0.765	1.195	1.461	0.757	0.223	2.982	na	-0.066	-0.066	1	158364666	158379618
FLJ31052	Fc receptor-like and mucin-like 2	0.066	0.196	0.161	0.11	0.133	na	-0.019	0.097	0.1	0.099	0.024	0.21	0.016	0.116	0.124	-0.022	-0.017	0.091	0.059	0.056	0.069	-0.036	-0.075	-0.014	1.0955	1.2255	1.5205	1.8365	1.6755	1.7165	1.5355	1.4765	1.0845	1.2125	1.7995	1.9115	1.4435	1.7515	2.1125	1.6915	1.6655	-4.346	-1.425	-2.8855	1	158424107	158429590
DUSP12	Dual specificity phosphatase 12	-0.306	na	-0.308	-0.249	-0.255	na	na	-0.208	-0.156	-0.531	0.28	na	-0.079	-0.126	-0.189	-0.266	-0.207	-0.247	na	-0.113	-0.116	0.098	-0.025	-0.014	0.0665	0.2205	-0.7015	-0.0105	0.2535	-0.2285	0.0055	-0.0775	-0.0635	-0.2645	0.1395	0.1665	-0.2355	-0.0725	-0.2205	-0.1015	-0.0865	0.128	-0.099	0.0145	1	158451218	158458607
ATF6	Activating transcription factor 6	-0.402	-0.134	-0.309	-0.229	-0.171	na	0.911	0.111	0.083	na	-0.132	-0.16	-0.084	-0.089	0.052	-0.006	0.126	-0.335	0.711	-0.05	-0.032	0.016	0.217	0.067	0.062	-0.181	0.749	0.138	0.527	0.342	0.146	0.466	0.515	0.495	0.297	0.245	0.395	0.346	0.338	0.323	0.442	na	-0.391	-0.391	1	158467746	158660530
CAPON	Nitric oxide synthase 1 (neuronal) adaptor protein	-0.085	-0.086	-0.011	0.066	0.074	na	-0.179	0.016	-0.005	-0.069	0.127	-0.025	0.084	0.076	0.126	0.013	0.021	-0.091	0.015	0.068	-0.059	-0.02	0.055	-0.008	-0.2695	0.1515	-0.0995	0.3155	0.4365	0.1995	-0.0575	-0.1435	-0.0895	-0.1265	-0.0505	-0.0935	0.1355	-0.1595	-0.3605	0.0475	-0.1225	0.116	0.249	0.1825	1	158771239	159069886
UHMK1	U2AF homology motif (UHM) kinase 1	-0.068	0.039	-0.116	-0.104	-0.174	-0.338	0.023	0.116	0.2	0.417	0.259	-0.088	-0.141	-0.129	-0.16	0.018	0.135	-0.175	-0.071	-0.123	-0.042	0.109	-0.148	-0.027	-0.625	na	-0.997	na	0	-0.728	-0.877	-0.464	-0.462	-0.104	-0.33	-0.31	-0.371	-0.233	-0.599	-0.211	-0.198	na	0.372	0.372	1	159199291	159225502
UAP1	UDP-N-acteylglucosamine pyrophosphorylase 1	-0.112	-0.65	-0.524	-0.053	-0.724	0.108	0.475	-0.035	0.495	-0.207	0.025	0.308	-0.272	-0.128	0.044	-0.005	0.195	-0.325	0.569	-0.036	-0.164	0.501	0.224	0.187	-0.305	-0.512	0.634	-0.36	-0.217	0.802	0.19	0.245	0.417	0.214	0.635	0.498	0.041	0.272	-0.394	-0.394	0.6	-0.812	-1.11	-0.961	1	159262981	159301284
DDR2	Discoidin domain receptor family, member 2	-0.125	0.168	-0.029	-0.12	-0.038	0.381	0.021	-0.015	0.332	0.117	-0.107	-0.167	0.187	0.032	-0.018	-0.082	0.063	0.068	0.094	0.187	0.144	-0.016	0.046	0.058	-0.617	-0.507	0.458	-0.854	-0.054	-0.869	-0.792	-0.543	-0.815	0.25	-0.97	0.477	-0.567	-0.593	-0.087	-0.405	0.101	1.024	0.208	0.616	1	159333913	159481893
PBX1	Pre-B-cell leukemia transcription factor 1	0.025	-0.007	0.088	0.005	0.002	0.186	0.305	0.062	-0.086	-0.028	0.035	-0.034	0.016	-0.001	0.05	0.015	0.046	0.096	0.288	0.006	0.051	-0.007	-0.065	-0.007	0.678	0.501	-0.054	0.159	0.344	-0.126	-0.019	-0.024	0.005	0.176	0.072	0.123	0.327	0.093	0.167	0.358	0.111	-0.138	-0.138	-0.138	1	161260718	161551235
RXRG	Retinoid X receptor, gamma	0.064	0.003	0.174	-0.127	0.008	-0.283	0.447	0.064	0.225	-0.084	0.063	0.091	0.036	0.027	-0.038	-0.106	-0.202	0.157	0.09	0.058	-0.044	0.007	0.095	0.019	-0.3655	-0.2175	0.1925	-0.0835	-0.5515	-0.5725	-0.0895	-0.0945	-0.3855	-0.3895	-0.1015	-0.0875	-0.2245	-0.1115	-0.0165	-0.2755	-0.1925	-0.053	-0.052	-0.0525	1	162102014	162145976
ALDH9A1	Aldehyde dehydrogenase 9 family, member A1	-0.016	-0.02	-0.076	-0.139	-0.053	0.014	-0.109	-0.043	-0.162	-0.018	-0.03	-0.015	-0.048	0.078	-0.053	0.073	0.141	-0.203	-0.035	0.002	-0.107	-0.079	-0.033	-0.073	0.9255	0.5965	0.7345	0.1655	0.2365	0.7515	0.2945	-0.1625	0.4925	0.3635	0.0365	1.6365	0.1695	-0.1265	0.3225	0.0315	0.5895	0.167	0.286	0.2265	1	162363111	162399758
LOC54499	Transmembrane and coiled-coil domains 1	-0.092	-0.001	-0.066	0.019	-0.019	0.054	-0.245	0.067	-0.128	0.069	0.117	-0.008	-0.056	-0.028	-0.043	-0.068	-0.023	-0.123	-0.209	-0.204	-0.074	-0.094	-0.111	-0.093	0.9745	0.5225	1.0505	1.1865	1.1245	0.3875	1.2425	0.8575	1.0515	0.9845	0.6375	0.9285	0.8265	0.4595	0.9295	0.9215	0.9125	-0.861	-0.638	-0.7495	1	162428342	162469752
UCK2	Uridine-cytidine kinase 2	-0.015	0.058	-0.2	0.207	na	-0.674	0.68	-0.093	0.424	na	-0.026	0.11	0.065	0.074	0.058	0.107	0.074	0.031	0.038	0.005	0.034	0.022	0.316	0.124	1.338	0.318	-0.033	0.529	0.484	1.702	1.245	1.511	1.348	1.096	1.378	1.377	0.546	1.815	1.517	0.27	1.483	-2.792	-1.492	-2.142	1	162528548	162608993
POGK	Pogo transposable element with KRAB domain	0.001	-0.102	-0.391	-0.096	-0.196	0.486	-0.084	0.039	-0.43	0.07	0.328	na	-0.116	-0.008	0.004	-0.114	-0.182	-0.269	-0.366	-0.109	-0.262	0.048	0.126	-0.029	0.1125	-0.1655	-0.0345	-0.3555	-0.2045	-0.2825	-0.1815	0.1395	0.0605	-0.1295	0.1165	-0.2315	-0.0135	-0.0145	0.2905	-0.0935	-0.0135	0.062	0.321	0.1915	1	163540382	163557239
GPA33	Glycoprotein A33 (transmembrane)	0.045	na	-0.107	0.008	-0.054	-0.02	0.182	-0.083	-0.07	-0.2	-0.094	-0.576	-0.188	-0.011	-0.03	-0.17	-0.011	0.027	0.232	-0.244	-0.22	-0.066	0.144	-0.047	0.4375	0.9605	-0.5615	0.9635	0.4725	0.7185	0.2545	0.6905	0.3285	0.5715	0.3855	0.8125	-0.2345	0.4745	0.2135	0.8325	0.1275	-1.066	-1.269	-1.1675	1	163753740	163791526
POU2F1	POU domain, class 2, transcription factor 1	-0.001	0.087	0.161	-0.078	0.212	0.033	na	0.004	0.077	0.092	0.205	0.215	0.091	0.082	0.008	0.135	0.026	0.048	-0.203	0.131	0.003	-0.072	-0.094	-0.054	0.1465	0.7505	-0.0605	0.3795	0.6325	0.0035	0.1455	0.1225	0.0585	0.1015	-0.0115	0.5355	-0.1235	0.2085	0.4105	0.5435	na	-0.431	-0.35	-0.3905	1	163921801	164116982
CREG1	Cellular repressor of E1A-stimulated genes 1	0.034	-0.7	-0.234	-0.126	-0.067	0	0.412	0.008	-0.045	-0.04	0.206	0.033	-0.168	0.065	-0.042	-0.191	-0.024	-0.503	0.013	-0.019	-0.122	-0.139	0.04	-0.074	-0.6005	-0.8185	1.7645	-0.0145	-0.1705	0.5905	1.4575	0.8445	1.7545	0.7475	1.1935	0.9485	0.2695	0.9075	0.5515	-0.2315	1.1685	-1.753	-1.354	-1.5535	1	164241915	164254662
GPR161	G protein-coupled receptor 161	0.103	0.222	0.143	0.08	0.068	0.2	na	0.013	0.155	0.105	0.175	0.119	0.174	0.161	0.16	0.111	0.116	0.241	0.196	0.191	0.129	0.138	0.126	0.131	0.041	-0.198	-0.118	0.311	0.059	0.253	-0.228	0.065	-0.08	0.046	-0.072	0.035	-0.212	-0.023	0.136	-0.009	0.053	na	-0.242	-0.242	1	164780439	164805805
LOC375035	SFT2 domain containing 2	-0.169	-0.025	-0.209	0.053	-0.068	-0.212	0.598	-0.179	0.182	-0.021	0.188	0.13	-0.034	-0.038	0.026	0.06	0.143	0.265	0.358	-0.002	-0.11	0.215	0.22	0.108	-0.842	-1.26	-0.568	-1.136	-0.425	-0.372	-0.59	0.796	-0.064	2.064	-0.478	-0.825	-0.496	-0.619	-0.637	-0.335	-0.805	1.308	1.012	1.16	1	164926904	164944036
XCL1	Chemokine (C motif) ligand 1	-0.083	-0.034	-0.054	-0.088	-0.092	-0.005	-0.026	0.067	-0.27	-0.136	0.163	0.093	-0.026	-0.038	-0.107	-0.098	0.049	-0.159	-0.275	-0.074	-0.031	-0.045	0.068	-0.003	-0.6055	-0.0385	-0.6315	-0.5515	-0.3785	-1.1355	-0.8355	-1.0035	-0.9475	-0.9965	-0.8085	-0.7575	-0.9865	-0.7985	-0.5015	-0.3865	-1.0015	1.063	0.64	0.8515	1	165277514	165282973
BLZF1	Basic leucine zipper nuclear factor 1 (JEM-1)	-0.383	-0.408	-0.494	-0.284	-0.405	0.003	-0.147	-0.161	-0.264	-0.305	0.262	-0.066	-0.356	-0.284	-0.187	-0.117	-0.078	-0.553	-0.111	-0.291	-0.146	-0.113	0.092	-0.056	0.3555	0.5565	0.1085	0.2935	0.6935	0.0955	0.6115	0.4725	0.6515	0.3935	0.5225	0.4405	0.2315	0.0865	-0.0885	0.3005	0.4365	-0.232	-0.187	-0.2095	1	166068852	166097436
LOC57821	Chromosome 1 open reading frame 114	-0.346	-0.272	-0.357	-0.283	-0.428	-0.417	na	0.011	na	-0.483	0.049	-0.197	-0.167	-0.159	-0.13	0.07	0.019	-0.224	0.174	-0.249	-0.164	-0.111	0.033	-0.081	0.842	1.157	0.19	1.027	1.148	0.086	0.407	0.006	0.098	0.03	0.202	0.304	0.311	0.23	0.147	0.124	0.122	na	-0.145	-0.145	1	166095772	166128328
SLC19A2	Solute carrier family 19 (thiamine transporter), member 2	-0.237	0.003	-0.014	-0.281	-0.152	na	0.17	0.355	-0.464	0.161	0.071	0.2	0.139	-0.014	-0.133	-0.211	-0.064	-0.147	-0.219	-0.062	0.011	-0.085	-0.302	-0.125	na	0.208	-0.465	0.754	na	0.444	0.133	0.415	0.389	0.212	0.329	0.405	0.168	0.441	0.193	0.252	0.324	na	-0.629	-0.629	1	166164123	166186899
F5	Coagulation factor V (proaccelerin, labile factor)	-0.01	-0.098	0.124	-0.134	-0.024	0.548	0.163	-0.039	0.046	-0.245	0.049	0.128	-0.005	0.002	-0.058	0.1	na	0.062	0.22	-0.033	0.164	0.195	0.071	0.143	-0.234	-0.396	-0.294	-0.325	-0.242	-0.579	-0.194	-0.604	0.045	0.007	-0.27	-0.156	-0.2	-0.173	-0.082	-0.048	-0.115	na	0.31	0.31	1	166215067	166287379
SELP	Selectin P (granule membrane protein 140kDa, antigen CD62)	na	na	-0.143	na	na	na	na	0.068	-0.227	-0.382	0.003	na	0.071	na	0.029	0.03	na	-0.427	na	0.43	-0.272	-0.272	-0.573	-0.372	na	na	na	na	na	-0.009	0.108	0.094	0.225	0.457	0.202	-0.2	-0.151	-0.06	-0.172	-0.236	-0.2	na	0.547	0.547	1	166289748	166331059
SELL	Selectin L (lymphocyte adhesion molecule 1)	-0.065	-0.029	0.037	-0.19	-0.08	0.063	0.256	0.125	na	na	0.031	0.143	-0.02	-0.024	-0.041	-0.046	-0.009	-0.065	0.107	-0.032	0.047	-0.022	0.002	0.009	0.0395	0.5865	1.9445	0.0775	-0.4685	-0.9115	-0.0115	-0.4725	-0.1325	-0.6945	0.3375	0.2085	-0.0975	-0.5395	-0.2765	-0.5215	-0.3465	0.075	0.506	0.2905	1	166391466	166412385
SELE	Selectin E (endothelial adhesion molecule 1)	-0.371	-0.462	-0.249	-0.347	-0.291	0.125	0.237	0.166	-0.398	-0.445	0.294	-0.322	-0.286	-0.308	-0.292	-0.317	-0.064	-0.547	0.025	-0.325	-0.196	-0.226	0.042	-0.127	na	-0.314	0.093	-0.157	na	-0.23	0.782	-0.118	0.862	0.618	-0.114	-0.247	-0.215	0.119	-0.393	-0.282	0.246	na	0.286	0.286	1	166423440	166434837
XTP2	BAT2 domain containing 1	0.101	0.064	0.07	-0.007	0.113	0.142	na	-0.255	0.25	0.059	-0.112	0.214	0.008	0.133	0.098	0.082	-0.008	-0.049	-0.041	0.108	0.135	0.152	0.124	0.137	0.3865	-0.2665	-0.1195	0.2605	-0.4665	0.0645	0.1375	0.2295	0.3535	0.2295	-0.0535	-0.0575	0.2775	0.0465	0.0595	-0.1065	-0.0825	0.514	0.171	0.3425	1	168186324	168294307
KIAA0859	KIAA0859	0.012	na	-0.126	0.434	0.004	0.202	0.127	-0.006	-0.144	0.062	-0.023	na	-0.018	0.071	-0.003	-0.123	-0.006	-0.159	na	-0.006	-0.025	-0.037	0.171	0.036	0.07	0.121	-0.144	0.502	0.015	0.322	0.298	0.385	0.204	0.23	0.436	0.383	-0.008	0.371	0.334	0.515	0.434	-0.813	0.117	-0.348	1	168482479	168498514
LOC92346	Chromosome 1 open reading frame 105	-0.23	na	-0.242	-0.07	0.029	na	0.318	-0.076	-0.007	-0.173	0.169	na	-0.073	-0.033	0.047	-0.041	-0.078	0.018	na	0.035	0.031	-0.041	0.101	0.03	na	-0.259	-0.353	na	na	0.392	-0.233	-0.177	-0.107	-0.189	-0.31	-0.232	0.175	-0.164	-0.335	-0.055	-0.326	0.393	0.183	0.288	1	169121487	169169617
FASLG	Fas ligand (TNF superfamily, member 6)	-0.061	na	0.094	0.01	-0.001	-0.469	-0.455	-0.15	0.133	0.036	-0.155	0.23	-0.029	-0.015	-0.016	0.019	-0.193	0.177	-0.206	0.061	0.205	0.001	0.082	0.096	0.5935	0.2085	0.3865	0.2385	0.2645	0.1565	0.0595	0.1955	-0.0675	0.2405	0.1565	0.1165	0.0305	0.0085	0.2185	-0.3245	na	-0.698	0.019	-0.3395	1	169359842	169367665
TNFSF4	Tumor necrosis factor (ligand) superfamily, member 4 (tax-transcriptionally activated glycoprotein 1, 34kDa)	-0.031	-0.284	0.067	-0.072	0.024	-0.03	0.014	-0.04	-0.293	-0.177	0.008	-0.213	-0.093	0.074	-0.031	-0.049	0.031	-0.065	0.093	-0.101	-0.031	-0.132	-0.048	-0.07	-0.267	-0.343	0.308	-0.221	-0.285	0.373	-0.113	-0.055	-0.082	-0.172	0.327	-0.057	0.291	0.003	-0.404	0.077	0.075	0.362	-0.024	0.169	1	169884528	169908128
PRDX6	Peroxiredoxin 6	0.02	-0.036	-0.148	-0.016	0.087	0.058	-0.266	-0.094	0.094	-0.12	0.211	0.255	-0.085	-0.093	-0.087	-0.024	-0.039	-0.123	0.095	-0.028	-0.165	-0.138	0.005	-0.099	-0.6585	-0.8865	-0.0995	-0.9515	-0.1685	na	-0.1755	-0.1925	-0.1375	0.2235	-0.1405	0.5725	-0.0985	0.2265	-0.1785	-0.2515	0.0605	-0.045	-0.29	-0.1675	1	170178143	170189603
KLEIP	Kelch-like 20 (Drosophila)	-0.08	0.249	0.196	-0.064	0.016	-0.382	na	0.013	-0.362	0.05	-0.145	na	0.317	0.279	-0.053	0.035	-0.156	0.148	na	0.278	-0.164	-0.163	0.007	-0.107	0.2235	-0.2005	-0.1485	na	0.5885	-0.7925	-0.3525	-0.6775	-0.0365	0.1725	0.0955	-0.1775	-0.3145	0.2325	0.1575	-0.4435	-0.1335	0.698	0.671	0.6845	1	170415737	170487495
SERPINC1	Serine (or cysteine) proteinase inhibitor, clade C (antithrombin), member 1	0.059	-0.225	0.136	-0.203	-0.021	0.068	0.089	-0.016	0.173	-0.091	-0.058	-0.087	-0.076	0.047	-0.017	0.021	0.12	-0.003	0.059	-0.032	-0.088	0.13	-0.153	-0.037	0.1275	-0.0075	-0.0295	0.0325	-0.0655	-0.1835	0.2845	0.1415	0.1245	0.1525	0.3345	0.2375	0.2965	na	-0.0605	-0.0055	0.1965	-0.928	-0.541	-0.7345	1	170604596	170618130
CACYBP	Calcyclin binding protein	-0.152	0.134	-0.102	-0.183	-0.192	0.049	0.444	-0.06	-0.53	na	0.022	0.034	-0.086	-0.036	-0.043	0.021	0.104	-0.355	0.288	-0.116	-0.017	0.046	0.049	0.026	-0.5445	-0.2045	-0.4855	-0.0645	-0.4595	-1.6615	-0.4735	-1.2215	-1.0755	-0.9285	-0.9805	-1.0525	-1.0005	-1.1625	-0.6665	-0.9145	-1.3245	0.698	1.127	0.9125	1	171700857	171712503
PAPPA2	Pappalysin 2	0.083	-0.077	0.023	0.019	0.075	0.09	0.118	0.066	0.105	0.052	0.238	0.08	0.094	-0.178	0.062	-0.037	0.023	-0.042	0.281	0.082	0.105	-0.054	0.176	0.076	0.229	0.545	1.012	0.229	0.483	0.183	0.242	0.569	0.029	0.156	0.191	-0.121	0.383	0.395	0.561	-0.014	-0.074	na	0.065	0.065	1	173163964	173543625
ASTN	Astrotactin	0.187	0.04	0.222	0.111	0.149	-0.127	0.33	0.126	0.277	0.05	0.081	-0.039	0.07	0.11	0.022	0.056	-0.037	0.189	0.046	0.071	0.075	-0.04	-0.104	-0.023	0.436	0.309	0.083	0.24	0.541	0.041	-0.32	-0.186	-0.256	-0.099	-0.296	-0.138	0.094	-0.147	-0.336	0.246	-0.067	0.562	0.054	0.308	1	173561861	173865681
RASAL2	RAS protein activator like 2	-0.135	0.172	-0.025	-0.112	-0.091	0.076	0.433	0.022	0.021	-0.232	0.202	-0.09	-0.019	-0.05	-0.049	0.086	0.088	-0.186	0.185	-0.164	0.052	0.05	0.174	0.092	0.0105	0.4575	0.0425	0.0515	0.0305	-0.0505	-0.1465	-0.0755	-0.0755	0.1295	-0.0395	-0.3825	0.0925	-0.1135	0.0305	-0.0735	-0.1285	0.32	0.223	0.2715	1	174795287	175175212
ANGPTL1	Angiopoietin-like 1	-0.223	-0.056	-0.174	-0.239	na	-0.172	-0.124	-0.163	-0.04	-0.075	0.259	-0.15	-0.143	-0.159	-0.143	-0.268	-0.225	-0.558	-0.619	-0.261	-0.331	-0.352	0.181	-0.167	1.672	1.165	-0.097	0.479	0.198	0.001	0.811	0.981	0.105	0.068	0.223	0.076	0.446	0.455	0.455	0.154	0.369	na	0.191	0.191	1	175550328	175571872
LAP1B	Torsin A interacting protein 1	0.143	-0.239	0.075	0.178	0.021	na	0.164	-0.086	0.173	-0.009	-0.002	0.115	0.063	-0.076	0.001	0.01	0.037	0.043	-0.108	-0.023	0.026	0.156	0.162	0.115	0.636	-0.179	0.405	0.845	1.171	0.061	0.666	0.357	0.464	0.475	0.12	0.503	-0.024	0.241	0.129	0.485	-0.16	-0.158	-0.648	-0.403	1	176582834	176620868
QSCN6	Quiescin Q6	-0.026	0.01	0.096	0.2	na	na	0.272	-0.108	0.365	0.118	0.157	0.124	0.144	0.115	0.129	0.098	0.062	0.156	-0.013	0.185	0.118	0.035	0.163	0.105	0.7395	0.3765	1.5265	0.9595	0.8585	0.6345	1.1325	1.2405	1.0895	1.2655	1.4375	1.0105	0.5535	1.7835	1.6195	0.4205	1.1125	-2.281	-0.532	-1.4065	1	176855625	176898824
STX6	Syntaxin 6	-0.119	-0.325	-0.047	-0.087	0.012	-0.048	na	0.195	na	-0.258	na	0.044	-0.064	-0.044	-0.101	-0.073	-0.041	-0.095	0.009	-0.376	-0.167	-0.166	na	-0.167	0.722	1.039	0.431	1.028	0.355	-0.499	0.384	-0.214	-0.259	-0.629	-0.075	-0.346	-0.189	-0.391	-0.017	-0.304	-0.616	0.475	0.041	0.258	1	177644832	177723637
MR1	Major histocompatibility complex, class I-related	0.509	0.059	0.646	0.221	0.437	na	na	0.188	0.04	0.012	0.101	na	0.11	0.19	0.05	0.057	na	na	na	-0.082	0.195	0.118	0.036	0.116	-0.215	-0.475	0.004	-0.244	-0.224	0.764	-0.083	0.036	0.179	-0.016	0.053	-0.017	0.692	0.047	-0.711	0.275	0.127	0.378	0.06	0.219	1	177734796	177757344
CACNA1E	Calcium channel, voltage-dependent, alpha 1E subunit	0.418	0.094	0.245	0.01	0.306	0.245	0.699	-0.118	-0.03	0	0.177	-0.27	0.06	0.07	-0.009	0.04	0.138	0.104	0.293	0.134	-0.027	0.169	0.04	0.061	na	-0.807	na	0.021	na	-1.109	-0.766	-1.395	-0.89	-0.993	-0.956	-0.863	-0.477	-0.737	-0.744	-0.786	-0.852	na	1.116	1.116	1	178184373	178499752
RNASEL	Ribonuclease L (2',5'-oligoisoadenylate synthetase-dependent)	-0.036	0.099	0.082	-0.069	0.011	-0.251	0.185	-0.121	0.175	0.376	-0.19	-0.044	0.048	0.046	0	0.016	0.056	0.015	0.347	-0.041	0.265	0.057	0.151	0.158	-0.137	0.159	0.413	na	0.415	0.932	-0.102	-0.071	0.028	0.21	0.004	0.192	0.4	-0.042	-0.465	0.094	0.033	na	-0.028	-0.028	1	179274429	179287765
RGS16	Regulator of G-protein signalling 16	0.089	0.324	0.236	0.209	0.362	na	na	-0.162	0.356	-0.052	-0.081	na	0.258	0.179	0.207	0.057	0.119	0.561	na	0.378	0.3	0.176	0.032	0.169	0.2815	0.5255	0.3745	1.7285	0.6525	-0.6235	-0.0615	-0.4605	0.2175	-0.5165	-0.6225	-0.5945	-0.0655	-0.1935	0.3355	-0.6145	-0.4665	0.712	0.115	0.4135	1	179299416	179305200
DHX9	DEAH (Asp-Glu-Ala-His) box polypeptide 9	-0.116	-0.163	-0.183	-0.074	-0.065	0.365	0.466	-0.114	-0.085	-0.082	0.001	-0.151	-0.065	-0.119	-0.04	-0.075	0.062	-0.221	0.203	-0.009	-0.101	0.083	0.031	0.004	0.457	0.418	-0.231	0.455	0.55	-0.308	0.022	-0.475	-0.109	0.06	-0.036	0.102	-0.222	-0.06	0.218	-0.353	-0.111	-0.362	-0.752	-0.557	1	179540161	179588262
LAMC1	Laminin, gamma 1 (formerly LAMB2)	-0.184	0.123	0.122	-0.074	-0.09	0.113	0.571	-0.108	0.203	0.133	-0.03	0.167	0.138	0.068	0.122	0.047	0.141	0.122	0.034	0.086	0.012	-0.027	0.062	0.016	-0.991	-1.191	-0.303	-0.644	-0.862	0.41	-0.635	-0.914	-0.86	-0.592	-0.826	-0.73	-0.945	-0.748	-0.654	-0.847	-0.759	0.719	0.459	0.589	1	179724210	179846384
C1orf16	Chromosome 1 open reading frame 16	0.049	0.141	0.122	-0.057	0.039	0.272	0.515	-0.159	0.15	0.084	-0.048	0.122	0.16	0.071	0.029	0.052	0.083	-0.004	0.308	0.067	0.064	0.006	-0.017	0.018	0.211	0.079	0.02	-0.09	0.093	0.287	0.112	0.478	0.417	0.332	0.203	0.116	0.355	0.191	0.105	0.127	0.337	na	-0.221	-0.221	1	180173291	180254982
ARPC5	Actin related protein 2/3 complex, subunit 5, 16kDa	0.049	0.232	0.111	-0.052	0.109	-1.024	na	-0.142	0.106	-0.123	0.255	na	0.099	-0.014	0.012	-0.131	-0.237	-0.124	na	0.11	-0.095	-0.055	na	-0.075	1.3955	0.5395	1.3325	1.0175	1.2735	1.2925	1.5065	1.7255	1.7115	1.1195	0.9555	0.8545	0.2705	0.6285	1.1085	0.2185	1.1915	-1.29	-0.895	-1.0925	1	180326986	180336642
RGL1	Ral guanine nucleotide dissociation stimulator-like 1	-0.034	0.216	0.025	-0.048	0.036	-1.171	0.319	0.137	0.188	0.34	0.105	na	0.062	0.154	0.024	-0.162	-0.036	-0.021	na	-0.058	0.023	-0.238	0.041	-0.058	-0.4565	0.0245	0.2335	0.0555	-0.1765	-1.3425	0.0295	-0.6955	-0.4775	-1.1935	-0.8615	-0.5075	-0.6835	-0.6545	-0.7765	-0.3645	-0.5695	1.42	0.889	1.1545	1	180336877	180629322
C1orf21	Chromosome 1 open reading frame 21	-0.024	-0.071	-0.14	-0.076	0.068	0.245	0.354	0.007	-0.064	0.036	0.145	0.119	0.022	-0.01	0.039	-0.031	0.066	-0.101	0.075	-0.041	-0.104	0.002	0.198	0.032	-0.2035	-0.3425	-0.6485	0.1145	0.4645	-0.5715	-0.7385	-0.8385	-0.7615	-0.4475	-0.7885	-0.6955	0.1505	-0.8135	-0.8195	-0.7175	-0.9145	2.238	0.595	1.4165	1	181088071	181322820
TPR	Translocated promoter region (to activated MET oncogene)	0.402	0.014	0.016	0.074	0.023	-0.818	0.022	-0.096	0.165	-0.005	0.024	0.173	-0.062	0.046	0.214	0.044	0.055	0.09	-0.354	-0.003	0.063	-0.295	0.143	-0.03	-0.6185	-0.7735	na	-0.8855	-0.7985	0.4655	-0.4255	-0.3335	-0.1005	-0.3085	-0.0655	-0.0455	-0.1115	-0.1885	-0.5715	-0.0395	-0.1625	0.171	-0.086	0.0425	1	183014760	183075988
PTGS2	Prostaglandin-endoperoxide synthase 2 (prostaglandin G/H synthase and cyclooxygenase)	-0.245	-0.343	-0.383	na	-0.444	0.108	0.22	-0.033	-0.199	-0.571	0.418	-0.302	-0.172	-0.257	-0.233	-0.162	-0.042	-0.637	0.159	-0.097	-0.194	-0.214	na	-0.204	-0.473	0.005	0.111	-0.846	-0.378	0.694	1.104	-0.404	3.058	-0.008	0.344	0.191	0.272	1.064	-0.861	-0.019	2.173	-0.717	-0.461	-0.589	1	183372626	183381213
RGS1	Regulator of G-protein signalling 1	-0.143	-0.055	-0.355	-0.255	-0.299	-0.12	0.401	-0.077	-0.239	-0.383	0.295	-0.006	-0.165	-0.137	-0.152	-0.096	-0.04	-0.498	-0.372	-0.168	-0.359	-0.185	0.047	-0.166	4.1285	4.9295	3.8965	2.1205	3.5705	2.4515	3.0215	1.5605	4.0145	2.9865	2.0965	0.6495	1.2555	1.5725	na	0.7795	0.4365	0.532	0.587	0.5595	1	189276582	189280809
RGS13	Regulator of G-protein signalling 13	-0.132	-0.086	-0.065	-0.139	-0.096	-0.429	-0.229	-0.239	-0.138	0.035	-0.112	-0.144	-0.088	-0.026	-0.049	-0.072	-0.026	-0.165	-0.111	-0.069	0.05	-0.003	0.026	0.024	-0.9045	-0.8245	-0.8105	-0.7545	-0.8795	-0.3175	-0.2875	-0.5535	-0.5265	-0.7795	-0.4045	-0.4235	-0.6705	-0.5615	-0.4435	-0.6485	-0.3915	0.736	0.199	0.4675	1	189336954	189361095
RGS2	Regulator of G-protein signalling 2, 24kDa	-0.631	-0.392	-0.818	-0.144	-0.466	0.137	na	-0.171	-0.612	na	0.143	na	-0.369	-0.361	-0.153	-0.293	-0.016	-0.77	na	-0.23	-0.188	-0.211	0.002	-0.132	-1.038	0.314	0.163	-0.891	-0.553	0.296	0.412	-0.628	1.365	1.652	1.208	-1.036	-1.507	0.738	-0.709	-0.854	0.823	2.268	0.706	1.487	1	189509828	189513063
UCHL5	Ubiquitin carboxyl-terminal hydrolase L5	-0.606	-0.173	-0.575	-0.292	-0.415	na	na	0.226	-0.17	0.081	0.171	na	-0.087	-0.164	-0.283	-0.037	-0.035	-0.868	na	-0.346	-0.421	0.012	-0.232	-0.214	-0.5885	-0.9615	-1.4555	-0.7725	-0.8685	-0.2475	0.1385	0.0185	0.0915	-0.2605	-0.2935	0.0035	-0.8915	-0.1325	-0.5275	-0.4905	-0.2895	-0.321	0.09	-0.1155	1	189716557	189760178
GLRX2	Glutaredoxin 2	-0.01	-0.156	-0.074	0.005	-0.095	na	0.341	0.067	-0.184	-0.202	0.007	-0.295	-0.06	-0.023	0.02	0.127	0.137	0.523	-0.408	-0.105	0.052	-0.101	0.144	0.032	-0.433	-0.758	-0.582	-0.691	-0.734	0.309	-0.254	-0.085	-0.033	-0.315	-0.213	-0.43	-0.161	0.16	-0.462	-0.17	0.046	0.037	0.137	0.087	1	189797257	189806901
SLICK	Potassium channel, subfamily T, member 2	-0.533	-0.555	-0.783	-0.351	-0.541	0.446	-0.131	-0.263	-1.045	-0.548	0.45	-0.258	-0.438	-0.325	-0.362	-0.169	-0.077	-0.757	-0.025	-0.436	-0.436	-0.274	0.135	-0.192	na	3.07	1.364	3.823	na	-1.63	0.224	na	-0.549	-0.097	na	na	na	-0.473	0.191	na	2.296	na	0.792	0.792	1	192926570	193309156
CFHL1	Complement factor H-related 1 pseudogene	-0.264	0.027	-0.549	-0.276	-0.219	na	-0.093	-0.09	-0.31	0.024	0.24	-0.459	-0.193	-0.266	-0.189	-0.057	0.15	-0.785	-0.327	-0.218	-0.271	-0.089	0.027	-0.111	0.287	0.701	1.765	-0.458	1.063	0.277	0.867	0.654	1.703	-0.126	0.468	0.123	0.346	0.425	-0.11	0.991	0.844	1.251	0.435	0.843	1	193520544	193532967
ASPM	Asp (abnormal spindle)-like, microcephaly associated (Drosophila)	-0.766	-0.038	-0.385	-0.079	-0.127	na	1.468	-0.442	-0.332	0.429	0.091	na	-0.218	0.194	0.457	-0.081	0.178	0.023	na	0.046	0.701	0.249	na	0.475	7.4135	7.9995	5.2715	7.0275	6.9905	6.5005	6.7555	6.9665	6.4655	5.2325	6.9535	7.5495	5.8035	7.0675	6.3845	7.1375	6.3545	-12.998	-3.615	-8.3065	1	193785111	193847224
FLJ20054	Hypothetical protein FLJ20054	-0.078	-0.128	-0.182	-0.244	-0.07	0.312	na	-0.178	-0.124	-0.096	0.215	-0.037	-0.059	-0.155	-0.071	0.15	0.199	-0.311	na	0.102	-0.029	0.201	0.416	0.196	0.506	0.305	-0.018	-0.158	0.161	-0.077	0.334	0.029	0.415	0.352	0.195	0.102	0.316	0.114	-0.227	-0.162	0.163	na	-0.198	-0.198	1	194210431	194476094
NEK7	NIMA (never in mitosis gene a)-related kinase 7	-0.299	-0.193	-0.544	-0.393	-0.242	na	-0.368	-0.056	-0.456	-0.551	0.094	-0.015	-0.196	-0.198	-0.035	-0.014	0.348	na	0.293	-0.292	0.047	0.009	0.002	0.019	-0.5935	-0.1885	0.4625	0.2855	0.0505	0.7105	0.9645	0.9925	0.8895	0.0705	0.5665	1.1075	0.0985	0.2465	-0.6025	0.0015	0.3965	-0.652	-0.679	-0.6655	1	194933336	195020426
ZNF281	Zinc finger protein 281	-0.198	-0.16	-0.374	-0.148	-0.592	-0.81	-0.29	0.164	na	0.382	0.508	0.273	-0.352	-0.125	-0.17	0.13	-0.138	-0.535	-0.292	-0.339	-0.621	-0.189	-0.322	-0.377	-0.2245	-0.3635	-0.3125	-0.3255	-0.1265	0.4365	0.1315	-0.0445	0.0855	0.0105	0.0725	0.0465	-0.3465	-0.1885	-0.4005	0.3425	-0.0725	-0.26	-0.247	-0.2535	1	197107087	197110823
DKFZP564B1023	DEAD (Asp-Glu-Ala-Asp) box polypeptide 59	1.861	na	-0.18	-0.274	-0.117	-0.103	0.14	0.144	-0.314	-0.042	0.242	na	-0.169	-0.143	-0.141	-0.279	-0.192	-0.368	na	-0.267	-0.1	-0.193	-0.088	-0.127	0.9035	0.1775	-0.2315	-0.0325	-0.1375	0.1265	0.2305	0.2785	0.3795	0.0705	0.1555	0.0325	0.1665	0.1175	0.3005	0.0125	0.1285	-0.027	0.032	0.0025	1	197324700	197370783
PKP1	Plakophilin 1 (ectodermal dysplasia/skin fragility syndrome)	0.173	0.072	0.233	0.08	0.176	-0.037	0.226	0.08	0.084	0.14	0.257	0.021	0.02	0.106	0.045	0.016	0.02	0.139	0.052	0.025	0.163	0.011	0.023	0.066	0.031	-0.265	0.27	-0.258	-0.018	0.059	-0.197	0.085	-0.028	-0.008	0.151	0.092	0.47	0.144	-0.177	0.011	0.147	0.181	-0.269	-0.044	1	197984237	198031073
PHLDA3	Pleckstrin homology-like domain, family A, member 3	0.235	0.359	0.462	0.134	0.297	-0.847	0.014	0.119	0.197	0.45	-0.092	0.097	0.175	0.2	0.169	0.156	0.011	0.398	na	0.304	0.271	0.085	-0.05	0.102	-0.124	0.224	0.367	-0.489	0.137	-0.391	-0.216	-0.278	-0.154	0.263	-0.381	-0.035	0.088	-0.175	0.581	-0.348	0.149	0.304	0.626	0.465	1	198166282	198169956
IPO9	Importin 9	0.109	0.184	0.177	0.016	0.068	-0.391	0.005	-0.002	0.21	0.11	na	-0.069	0.073	0.069	-0.038	0.137	0.094	-0.008	0.154	-0.071	0.21	-0.042	-0.012	0.052	0.7465	1.0115	0.6745	0.2245	1.1095	0.1655	0.3975	0.1095	-0.1705	0.0885	0.3335	0.7805	0.2285	0.4545	0.7315	0.8795	0.4185	-0.783	-0.66	-0.7215	1	198529995	198576839
RNPEP	Arginyl aminopeptidase (aminopeptidase B)	0.329	0.198	0.131	0.322	0.442	na	na	-0.006	-0.24	na	-0.071	na	0.247	0.142	0.068	0.144	0.104	-0.119	na	0.198	0.207	0.03	0.097	0.111	1.083	1.414	1.593	1.555	1.352	1.59	1.926	2.094	1.993	1.291	2.152	2.475	1.088	2.25	2.032	1.063	2.145	-3.076	-1.888	-2.482	1	198683423	198706931
PTPN7	Protein tyrosine phosphatase, non-receptor type 7	0.06	0.116	0.099	0.162	0.085	0.382	0.502	na	-0.078	-0.162	0.061	0.056	-0.002	0.087	0.102	-0.066	0.084	0.135	0.28	0.096	0.142	0.066	0.175	0.128	-0.2215	-0.2145	0.3975	-0.3485	-0.3775	-0.3425	-0.2375	-0.2025	-0.0515	0.0165	-0.0965	-0.1715	0.0905	-0.2215	-0.0055	-0.1685	-0.0525	0.183	0.078	0.1305	1	198847798	198862366
HSPC150	Ubiquitin-conjugating enzyme E2T (putative)	-0.185	0.041	-0.287	-0.141	na	-0.365	na	0.361	-0.281	-0.141	-0.165	0.266	-0.113	-0.091	-0.179	-0.271	-0.283	-0.461	-0.316	-0.234	-0.186	-0.296	-0.136	-0.206	1.1655	0.9405	-0.7995	0.2385	0.0305	1.4715	1.2115	0.9185	1.2975	0.7875	0.6695	1.3855	0.6865	0.6315	0.8225	1.1215	0.7755	-2.844	-1.273	-2.0585	1	199032443	199042741
PPP1R12B	Protein phosphatase 1, regulatory (inhibitor) subunit 12B	0.406	-0.003	0.397	0.247	0.427	na	-0.257	na	0.089	-0.005	0.04	-0.184	0.113	0.11	-0.014	-0.214	-0.181	0.175	-0.203	0.075	-0.022	-0.213	0.124	-0.037	0.4715	0.5675	0.5555	0.5715	0.0935	0.6275	1.2365	2.0495	1.6715	0.5185	2.2185	0.7825	1.2615	0.6125	0.3555	-0.0355	0.3265	-0.556	-1.111	-0.8335	1	199049493	199289354
RABIF	RAB interacting factor	0.127	-0.029	-0.133	0.146	0.147	-0.385	0.267	-0.232	0.003	0.129	0.122	0.158	0.06	0.104	-0.076	0.133	-0.064	-0.101	na	0.067	-0.186	-0.153	-0.029	-0.123	-0.078	-0.371	-0.409	-0.309	-0.45	-0.713	-0.171	-0.292	-0.32	-0.382	-0.144	na	na	-0.192	-0.009	-0.494	-0.246	na	0.371	0.371	1	199579745	199589920
ADIPOR1	Adiponectin receptor 1	-0.154	na	-0.195	0.008	-0.131	-0.184	-0.321	-0.114	-0.158	-0.306	0.142	na	-0.101	-0.048	-0.074	-0.053	-0.082	-0.133	-0.345	-0.221	-0.331	-0.185	0.006	-0.17	0.361	0.429	1.018	0.072	0.253	0.14	0.525	0.408	0.389	0.328	0.647	0.842	0.369	0.545	0.627	0.004	0.3	-0.998	-0.75	-0.874	1	199641611	199659068
PPFIA4	Protein tyrosine phosphatase, receptor type, f polypeptide (PTPRF), interacting protein (liprin), alpha 4	0.108	0.11	0.284	0.083	0.202	-0.516	0.009	0.111	0.04	-0.016	-0.195	-0.003	0.079	-0.016	0.011	-0.029	0.011	0.134	-0.32	-0.022	0.15	0.083	-0.066	0.056	-0.295	-1.445	na	-0.047	-1.272	0.671	-0.399	na	-0.299	0.232	-0.46	-0.485	-1.094	-0.494	-1.028	-1.012	-0.526	na	0.612	0.612	1	199751968	199779520
CHI3L1	Chitinase 3-like 1 (cartilage glycoprotein-39)	-0.344	0.036	0.231	na	0.366	na	na	-0.174	0.17	0.068	-0.118	na	0.027	0.002	-0.063	-0.128	-0.011	na	na	-0.056	0.179	0.011	0.299	0.163	5.497	4.854	7.431	3.733	6.855	-0.114	2.246	0.824	3.047	2.519	3.944	1.156	4.077	3.037	2.088	0.116	4.593	0.272	0.224	0.248	1	199879587	199887534
FMOD	Fibromodulin	0.161	na	0.381	0.244	0.397	na	-0.419	0.026	0.103	0.276	0.049	na	0.194	0.102	0.104	0.02	0.018	0.15	na	0.143	0.093	0.093	-0.06	0.042	3.3245	1.6525	1.1865	2.5015	3.9025	0.2265	0.2175	1.1115	0.7845	2.6215	0.2435	0.1335	0.1575	-0.4675	-0.1825	0.3315	-0.1415	1.614	-0.009	0.8025	1	200041414	200051891
PRELP	Proline/arginine-rich end leucine-rich repeat protein	-0.59	0.114	0.049	-0.08	-0.132	na	na	0.042	-0.231	0.227	0.211	na	0.06	0.007	0.027	-0.008	0.014	-0.081	na	-0.008	-0.009	-0.043	0.397	0.115	1.847	1.097	1.077	na	0.158	0.269	-0.575	-0.24	-0.376	0.502	-0.451	-0.455	-0.082	na	-0.54	-0.25	-0.518	0.889	0.421	0.655	1	200176540	200192132
ATP2B4	ATPase, Ca++ transporting, plasma membrane 4	0.376	0.239	0.589	3.747	0.305	na	na	-0.08	0.128	0.23	na	na	0.091	-0.019	0.009	0.152	-0.031	0.788	na	0.183	0.165	0.147	-0.168	0.048	0.1075	0.7115	0.3825	1.9665	0.9715	-0.0165	0.3925	0.2685	0.1465	0.3715	0.2445	0.4655	-0.1455	0.3235	0.0625	0.3135	0.2585	-0.872	-0.017	-0.4445	1	200327346	200444864
KIAA0663	Zinc finger CCCH-type containing 11A	-0.274	-0.091	-0.347	3.013	na	-0.921	-1.26	-0.05	-0.306	na	0.273	na	-0.17	-0.155	-0.131	0.372	-0.21	-0.425	-0.761	-0.112	-0.329	0.08	-0.011	-0.087	-0.2275	0.6895	0.6835	5.4415	1.4985	0.3325	0.7165	0.6045	0.3115	0.2535	0.0415	0.8585	-0.8405	0.4405	-0.0485	0.5575	-0.2875	-0.729	-1.442	-1.0855	1	200496491	200554909
KISS1	KiSS-1 metastasis-suppressor	1.109	-0.006	0.333	3.257	0.359	0.609	0.872	0.023	0.029	-0.21	-0.016	0.03	0.146	0.297	0.37	0.066	0.086	0.389	0.434	0.286	0.092	0.11	-0.15	0.017	-0.182	-0.497	0.123	0.843	0.053	0.293	-0.039	0.062	0.103	0.057	-0.041	-0.019	0.346	0.213	-0.163	0.128	0.308	0.185	-0.211	-0.013	1	200891247	200897271
PPP1R15B	Protein phosphatase 1, regulatory (inhibitor) subunit 15B	-0.105	0.025	0.102	3.854	0.111	na	0.479	0.039	-0.04	0.129	0.016	na	0.177	0.132	-0.028	-0.008	0.306	0.162	na	0.141	0.046	-0.1	-0.067	-0.04	-1.315	-1.369	-1.202	2.812	-1.022	-0.877	-0.652	-0.047	-0.471	-0.23	-0.519	-0.439	-0.25	-0.096	-0.077	-0.277	0.01	na	0.302	0.302	1	201104178	201112576
PIK3C2B	Phosphoinositide-3-kinase, class 2, beta polypeptide	0.004	0.039	0.202	3.465	0.12	-0.957	0.531	0.005	-0.196	0	0.157	0.296	0.066	0.014	0.074	0.147	0.011	0.246	na	-0.024	-0.028	-0.044	-0.116	-0.063	0.195	-0.226	0.605	2.847	0.147	-0.248	0.14	0.229	0.274	0.241	-0.297	-0.15	-0.378	0.162	0.48	0.235	0.166	-0.181	0.489	0.154	1	201123427	201191131
MDM4	Mdm4, transformed 3T3 cell double minute 4, p53 binding protein (mouse)	0.198389	0.0100242	-0.00863025	3.95686	0.159141	na	-0.0107461	-0.00342134	0.0128367	-0.292831	0.206368	0.0061126	-0.0580228	0.000561329	0.0712064	0.0214262	0.241766	-0.0875136	na	-0.0230859	-0.0253187	-0.126879	-0.0231575	0	na	na	na	na	na	na	na	na	na	na	na	na	na	na	na	na	na	0.21604	0.347004	na	1	201217223	201251016
CNTN2	Contactin 2 (axonal)	0.074	-0.103	0.37	0.078	0.095	-0.049	na	-0.06	-0.002	0.099	0.032	0.044	0.053	0.144	0.135	-0.028	-0.004	0.275	-0.034	0.075	-0.021	na	0.006	-0.008	-0.169	-0.127	0.982	-0.227	-0.479	-0.871	-0.337	-0.519	-0.576	-0.383	-0.315	-0.496	-0.345	-0.564	-0.131	-0.395	-0.44	0.457	0.623	0.54	1	201743997	201778793
RBBP5	Retinoblastoma binding protein 5	-0.004	0.124	0.075	0.091	0.094	-0.314	-0.601	0.067	0.121	0.302	-0.04	0.325	0.151	na	-0.031	0.202	0.097	0.116	-0.069	0.282	0.146	-0.051	0.04	0.045	-0.393	-0.915	-0.259	-0.122	0.208	-0.285	0.105	0.006	-0.168	-0.107	-0.237	0.017	-0.55	-0.217	-0.191	-0.191	-0.328	-0.307	-0.189	-0.248	1	201788000	201822778
RIPK5	Receptor interacting protein kinase 5	1.45	-0.147	0.332	na	0.737	na	0.728	0.488	-0.09	-0.093	0.183	-0.105	0.14	0.245	0.235	0.166	0.21	na	na	-0.203	0.13	0.059	-0.144	0.015	na	na	-0.8	-0.296	na	-0.861	-0.583	na	-1.443	-0.615	-0.902	-1.229	-0.509	-0.812	-0.657	-0.768	-0.675	na	1.126	1.126	1	201843290	201912347
TMCC2	Transmembrane and coiled-coil domain family 2	0.12	0.238	0.163	0.136	0.17	na	-0.307	-0.043	na	0.232	0.143	0.176	0.225	0.202	0.165	0.151	-0.012	0.162	na	0.19	0.201	0.041	0.049	0.097	-2.0595	-1.8455	-1.0135	-1.6335	-2.2535	-2.8345	-1.6885	-2.3965	-2.4775	-2.1995	-2.1845	-2.1025	-2.0065	-2.2055	-1.9945	-2.5205	-2.4125	2.891	1.644	2.2675	1	201928927	201974127
PCTK3	PCTAIRE protein kinase 3	0.464	0.107	0.246	0.2	0.331	0.247	0.069	0.049	0.196	-0.009	-0.001	0.033	0.033	0.056	0.166	0.191	0.064	0.344	-0.171	0.096	0.095	-0.11	-0.046	-0.02	-0.263	-0.031	2.346	0.109	-0.315	-0.52	-0.018	-0.021	-0.463	-0.334	-0.184	-0.137	-0.214	-0.069	0.081	0.184	-0.075	-0.387	0.627	0.12	1	202205384	202233570
IKBKE	Inhibitor of kappa light polypeptide gene enhancer in B-cells, kinase epsilon	0.181	0.12	0.515	0.093	0.342	na	0.9	0.122	0.278	0.079	-0.147	0.082	0.05	0.139	0.266	0.186	0.13	na	0.145	0.187	0.2	-0.002	0.12	0.106	-0.814	-0.563	0.467	-0.377	-0.314	-0.246	-0.168	-0.145	-0.214	-0.139	-0.042	0.055	-0.17	-0.116	-0.141	-0.122	0.019	0.403	0.251	0.327	1	203032233	203058617
RASSF5	Ras association (RalGDS/AF-6) domain family 5	0.153	0.132	0.167	0.17	0.356	na	-0.265	0.013	0.249	na	0.036	na	0.152	0.178	0.12	na	na	-0.047	na	0.097	0.07	-0.098	0.014	-0.005	-1.118	-0.707	-0.024	-1.258	-0.534	0.248	-0.052	-0.03	0.459	0.289	0.46	0.094	-0.092	0.328	-0.111	-0.228	0.091	na	-0.31	-0.31	1	203069274	203151001
DYRK3	Dual-specificity tyrosine-(Y)-phosphorylation regulated kinase 3	-0.141	-0.061	-0.301	-0.12	-0.138	0.427	0.623	0.045	0.232	-0.014	0.264	na	-0.179	-0.008	0.173	0.039	0.032	-0.096	0.412	0.081	-0.086	0.101	na	0.008	-0.606	0.036	0.4	0.517	0.347	0.594	-0.032	0.225	0.188	0.522	0.161	0.493	0.547	0.554	0.121	0.469	1.243	na	-0.239	-0.239	1	203197290	203210931
MAPKAPK2	Mitogen-activated protein kinase-activated protein kinase 2	0.805	0.215	0.344	0.436	0.558	na	-0.274	0.174	-0.005	0.517	na	0.308	0.272	-0.009	0.25	0.111	-0.123	0.401	na	0.254	0.146	-0.139	-0.08	-0.024	0.2585	0.5335	0.9015	-0.1165	0.4345	0.1695	-0.1435	-0.1235	0.0265	0.4215	0.1215	0.1765	0.4285	0.0665	-0.1385	0.0305	0.4195	0.221	-0.012	0.1045	1	203246684	203296021
IL19	Interleukin 19	-0.14	-0.221	0.368	-0.193	0.127	0.499	0.266	-0.07	-0.027	-0.189	0.083	0.126	0.225	0.091	0.055	0.074	0.067	0.066	na	0.058	0.112	0.218	-0.102	0.076	na	na	na	na	na	0.531	0.058	0.085	0.038	-0.031	0.157	0.053	-0.012	0.002	0.007	0.063	0.187	na	-0.148	-0.148	1	203360610	203404720
IL24	Interleukin 24	na	-0.05	na	na	na	na	na	0.2	na	0.34	na	na	0.031	0.139	-0.001	-0.238	-0.203	na	na	0.164	0.28	-0.053	na	0.114	na	na	na	na	na	1.659	-0.403	-0.33	0.236	-0.165	na	0.287	1.451	0.527	-1.193	-0.2	-0.206	0.687	0.079	0.383	1	203459184	203465879
TOSO	Fas apoptotic inhibitory molecule 3	0.205	-0.186	0.182	0.111	0.154	0.257	na	0.107	-0.117	-0.12	0.555	-0.101	0.072	0.081	0.114	0.026	-0.081	0.195	0.22	0.082	-0.117	0.049	-0.031	-0.033	-0.6685	-0.9195	-0.7655	-0.7825	-0.9355	0.4465	-0.4015	-0.5095	-0.2105	na	-0.3205	-0.2675	-0.6085	-0.0645	-0.2515	-0.7065	-0.1195	0.138	0.271	0.2045	1	203466759	203483594
DAF	Decay accelerating factor for complement (CD55, Cromer blood group system)	-0.437	-0.107	-0.458	-0.219	-0.21	0.558	0.435	-0.395	-0.035	-0.146	0.122	-0.111	0.085	-0.107	-0.003	0.047	0.288	0.807	0.18	0.272	-0.239	0.069	0.316	0.049	-0.214	-0.436	-0.263	-0.048	0.024	na	1.588	1.33	1.637	1.168	1.898	1.812	1.185	2.092	1.257	1.362	1.869	-4.016	-1.306	-2.661	1	203883260	203922241
MCP	Membrane cofactor protein (CD46, trophoblast-lymphocyte cross-reactive antigen)	-0.26	-0.071	-0.256	-0.243	-0.259	0.077	0.502	0.128	-0.61	-0.113	0.261	-0.166	-0.004	-0.029	-0.163	-0.262	-0.087	-0.483	0.223	-0.204	-0.105	-0.085	0.048	-0.047	-0.131	0.911	0.719	0.612	0.662	0.587	0.793	0.586	0.826	0.316	0.785	0.524	-0.852	0.309	0.171	-0.037	-0.071	-1.274	-1.642	-1.458	1	204313797	204357253
CD34	CD34 antigen	-0.113	-0.139	-0.04	-0.099	-0.094	0.238	0.233	0.029	-0.195	-0.366	0.137	0.102	-0.1	-0.012	-0.023	-0.193	0.003	-0.002	-0.011	-0.025	0.115	0.012	0.073	0.067	1.002	0.432	1.028	0.713	0.889	-0.007	0.123	0.185	0.119	0.081	0.19	0.035	0.386	0.108	0.513	0.055	0.111	-0.131	0.113	-0.009	1	204432874	204473078
PLXNA2	Plexin A2	-0.467	0.311	0.15	-0.047	0.283	na	0.442	-0.443	0.167	0.437	-0.095	na	0.177	0.138	0.197	-0.064	0.135	0.139	na	0.153	0.279	0.039	-0.021	0.099	-0.724	-0.953	-0.781	-1.114	-1.097	-0.895	-1.058	-0.967	-1.061	-0.582	-0.938	-0.802	-0.813	-0.71	-0.934	-0.729	-0.827	1.655	0.543	1.099	1	204588614	204805511
T3JAM	TRAF3 interacting protein 3	-0.12	-0.242	-0.065	-0.137	-0.14	0.22	0.45	-0.125	-0.018	-0.131	0.148	-0.01	-0.034	-0.109	-0.059	-0.123	-0.06	-0.097	0.14	-0.084	-0.027	-0.089	-0.061	-0.059	0.069	1.22	1.244	0.168	0.74	0.328	1.42	0.777	1.427	0.94	0.886	0.588	0.089	0.904	0.543	0.469	0.229	-1.427	-0.325	-0.876	1	206321780	206344059
IRF6	Interferon regulatory factor 6	-0.074	-0.207	-0.212	-0.254	-0.23	0.383	0.338	0.035	-0.109	0.151	0.111	0.015	0.04	0.021	-0.024	0.032	0.109	-0.27	0.242	0.015	-0.094	0.073	0.006	-0.005	0.0305	-0.2695	-0.2835	0.0885	0.1645	-0.5955	0.1435	-0.1735	-0.3215	-0.1365	-0.0075	-0.1085	-0.0685	-0.2485	-0.1495	-0.1925	-0.1915	-0.026	-0.111	-0.0685	1	206349657	206367874
SERTAD4	SERTA domain containing 4	0.198	na	-0.036	0.108	0.046	0.044	0.859	-0.038	0.222	-0.042	-0.01	0.031	0.004	0.077	0.154	-0.032	0.079	0.881	0.653	0.079	0.289	0.006	0.081	0.125	0.157	-0.495	-0.359	0.004	-0.046	-0.276	-0.1	na	-0.442	na	0.046	-0.416	na	0.068	-0.096	0.005	0.202	na	-0.101	-0.101	1	206794590	206804833
TRAF5	TNF receptor-associated factor 5	-0.087	0.033	-0.017	-0.044	-0.032	0.108	-0.463	-0.352	-0.106	-0.001	-0.081	-0.042	-0.045	-0.065	-0.028	-0.031	-0.05	-0.09	-0.128	-0.026	-0.031	0.028	0.011	0.003	0.952	1.137	0.521	1.619	0.624	0.171	0.642	0.353	0.558	0.413	0.547	0.739	0.218	0.393	0.41	0.606	0.222	-0.727	-0.681	-0.704	1	207888435	207936677
NEK2	NIMA (never in mitosis gene a)-related kinase 2	-0.369	-0.403	-0.4	-0.066	-0.243	0	-0.389	-0.316	-0.557	-0.291	0.124	na	-0.48	-0.405	-0.146	-0.091	-0.176	-0.653	-0.464	-0.107	-0.179	-0.216	0.16	-0.078	0.536	0.751	na	-0.685	-0.212	0.728	0.558	0.741	na	na	0.935	1.228	0.635	0.45	-0.359	0.766	0.177	na	-1.363	-1.363	1	208224510	208237355
DKFZP434B168	Chromosome 1 open reading frame 73	-0.26	-0.123	-0.571	-0.101	-0.262	-0.661	0.224	-0.471	-0.253	0.113	0.569	na	-0.216	-0.102	-0.158	-0.11	-0.173	-0.721	na	-0.041	-0.087	0.036	0.009	-0.014	-0.147	-0.197	-0.905	na	0.086	-0.051	0.143	0.1	0.077	-0.292	0.198	0.193	-0.14	-0.031	0.021	0.133	0.113	na	-0.386	-0.386	1	208502136	208597273
RAMP	Denticleless homolog (Drosophila)	-0.026	0.142	0.041	-0.019	0.133	-0.167	0.26	0.029	0.042	0.135	0.017	0.059	0.032	0.087	0.019	0.048	0.039	0.003	0.196	-0.019	0.005	0.063	0.008	0.025	0.2725	1.2725	-0.4355	0.6175	0.8925	0.5555	0.8905	1.0835	0.6575	0.4245	0.8725	1.2065	0.2605	0.9895	0.9205	0.9255	0.9285	-1.776	-1.029	-1.4025	1	208597526	208666581
PPP2R5A	Protein phosphatase 2, regulatory subunit B (B56), alpha isoform	-0.319	0.068	-0.436	-0.114	-0.245	-0.126	0.029	-0.128	-0.413	-0.046	0.049	0.038	-0.292	-0.137	-0.194	-0.139	-0.091	-0.404	-0.197	-0.106	-0.293	-0.37	na	-0.332	0.3625	0.6845	0.0565	0.3825	0.4185	-0.1075	0.5265	-0.1275	-0.4715	-0.5535	-0.1255	0.6925	0.0055	-0.2605	0.2885	0.5635	-0.7415	-0.294	-0.377	-0.3355	1	208847274	208923599
ATF3	Activating transcription factor 3	-0.088	-0.442	-0.214	-0.046	0.002	0.088	-0.005	0.007	-0.08	-0.215	0.1	-0.074	-0.136	-0.053	-0.048	0.001	0.072	-0.215	0.139	-0.043	-0.086	0.194	0.167	0.092	0.151	-0.426	1.034	0.062	0.663	1.203	1.086	0.852	2.461	1.226	0.315	-0.22	-0.084	1.408	1.723	-0.198	1.691	0	0.226	0.113	1	209170507	209182509
FLJ12505	Hypothetical protein FLJ12505	-0.167	-0.345	-0.511	-0.078	-0.329	0.214	0.227	-0.1	-0.283	-0.271	0.201	0.079	-0.254	-0.288	-0.131	-0.034	0.045	-0.449	0.2	-0.107	-0.162	-0.114	0.125	-0.05	-1.0565	-0.5595	-1.6825	-0.4905	-1.4025	0.1795	-0.0905	0.3115	-0.1215	-0.4455	0.4485	0.2815	0.0945	0.1465	-0.1855	0.1805	0.0845	-0.082	-0.327	-0.2045	1	209512331	209552641
PROX1	Prospero-related homeobox 1	0.299	-0.235	0.201	-0.095	0.088	na	1.245	-0.069	-0.256	0.044	0.194	0.085	-0.035	-0.019	0.016	0.085	0.266	-0.343	0.681	-0.059	-0.742	0.431	-0.086	-0.132	na	na	na	na	na	0.021	-0.153	na	-0.069	0.24	na	-0.061	na	-0.128	-0.246	0.032	0.022	na	0.238	0.238	1	210558274	210598155
SMYD2	SET and MYND domain containing 2	0.139	0.034	0.08	0.052	0.165	-0.418	na	0.079	0.062	0.118	0.03	0.083	0.098	0.012	0.115	0.049	-0.11	0.176	0.078	0.115	-0.128	-0.005	0.06	-0.024	-0.529	-0.422	-0.366	-0.246	-0.618	-0.403	-0.383	-0.46	-0.508	-0.376	-0.178	-0.242	-0.03	-0.357	-0.113	-0.099	-0.145	0.195	0.347	0.271	1	210842840	210898868
PTPN14	Protein tyrosine phosphatase, non-receptor type 14	-0.094	-0.121	-0.133	-0.069	0.001	0.354	-0.017	-0.025	0.159	-0.219	0.036	0.335	-0.047	-0.131	-0.082	-0.45	-0.243	0.103	0.068	-0.14	0.168	-0.231	0.157	0.031	0.8735	0.8905	1.0975	0.8875	0.6165	0.4255	0.8125	0.7585	0.7365	0.6755	0.6475	0.3625	0.4385	0.6845	0.7395	0.4755	0.5035	-0.394	-0.239	-0.3165	1	211094115	211168284
CENPF	Centromere protein F, 350/400ka (mitosin)	0.038	na	-0.095	-0.067	-0.029	na	0.451	-0.063	-0.198	0.024	0.063	0.221	0.058	0.042	0.161	0.189	0.259	0.253	0.535	0.123	0.095	0.152	0.407	0.218	3.8095	4.5415	2.4955	3.6055	3.9665	3.9165	3.8515	3.4805	3.6425	3.0305	3.2275	4.4325	3.1695	3.2125	3.1745	3.9405	2.7745	-7.541	-1.544	-4.5425	1	211165029	211226307
USH2A	Usher syndrome 2A (autosomal recessive, mild)	0.356	-0.23	-0.013	-0.191	-0.019	na	-0.222	-0.336	-0.119	na	0.166	-0.928	-0.186	-0.098	-0.038	-0.108	-0.047	-0.571	-0.033	-0.081	-0.054	0.251	0.223	0.14	0.11	-0.209	-0.235	-0.488	-0.196	-0.112	-0.203	-0.3	-0.237	-0.152	-0.074	-0.251	0.495	-0.018	-0.396	-0.385	-0.117	0.277	-0.107	0.085	1	212184631	212985133
GPATC2	G patch domain containing 2	-0.248	-0.135	-0.381	-0.352	-0.348	-0.818	0.013	0.104	-0.271	-0.175	0.164	-0.137	-0.178	-0.094	-0.111	-0.044	-0.013	-0.305	-0.12	-0.171	-0.138	0.046	0.038	-0.018	0.2135	0.8055	0.4075	-0.1665	0.4595	0.5385	0.2115	0.3635	0.0545	-0.1505	0.1125	0.2305	0.4615	0.0475	-0.1795	0.2025	0.1355	-0.047	-0.202	-0.1245	1	213992229	214192804
TGFB2	Transforming growth factor, beta 2	-0.058	-0.01	-0.065	-0.077	0.012	0.154	0.251	0.005	-0.343	-0.058	0.072	-0.081	0.001	0.047	-0.019	-0.062	-0.036	-0.107	0.096	-0.045	-0.015	-0.012	-0.037	-0.021	na	0.249	0.895	0.622	na	0.185	0.194	0.166	0.188	0.16	-0.039	0.299	-0.128	0.201	0.66	-0.02	-1.039	na	-0.051	-0.051	1	214908263	215003368
LYPLAL1	Lysophospholipase-like 1	-0.197	-0.172	-0.226	-0.12	-0.241	na	na	-0.506	-0.441	-0.187	0.104	na	-0.469	-0.3	-0.294	-0.225	-0.384	-0.662	na	-0.279	-0.29	-0.27	na	-0.28	0.3625	0.2325	0.2535	-0.0165	0.1685	0.5045	0.5775	0.5035	0.2425	0.2215	-0.0455	0.4885	0.1855	0.0375	0.2675	0.1855	-0.2175	-0.275	-0.08	-0.1775	1	215735616	215773553
EPRS	Glutamyl-prolyl-tRNA synthetase	-0.174	-0.376	-0.303	-0.083	-0.118	0.425	0.241	0.034	-0.463	-0.128	0.277	0.31	-0.093	-0.027	0.095	0.049	0.129	-0.437	0.78	-0.077	-0.268	-0.032	0.19	-0.037	na	2.2415	na	na	na	1.3455	na	0.9885	1.6255	1.3455	1.0295	1.2455	na	1.7615	na	1.7605	na	-2.153	-0.708	-1.4305	1	216530543	216608191
BPNT1	3'(2'), 5'-bisphosphate nucleotidase 1	0.028	-0.287	-0.111	0.137	0.032	0.245	0.001	-0.216	0.145	0.085	0.231	0.288	0.093	0.099	0.037	0.033	0.044	0.138	0.329	0.097	0.024	0.048	0.171	0.081	0.273	-0.603	-0.828	-0.227	-0.342	-0.224	0.085	-0.358	-0.222	-0.187	-0.313	-0.186	0.109	-0.342	-0.349	-0.36	-0.454	0.27	-0.238	0.016	1	216619472	216651579
DUSP10	Dual specificity phosphatase 10	0.24	-0.18	-0.199	-0.096	-0.182	na	0.649	-0.031	-0.091	-0.242	-0.066	-0.301	-0.111	0.03	-0.03	-0.083	0.032	-0.356	0.154	-0.054	-0.099	-0.112	-0.081	-0.097	0.5975	0.2825	-0.2665	0.5865	0.3505	-0.0425	0.1405	-0.1765	-0.2635	-0.1215	-0.0645	0.0015	-0.1125	-0.0175	-0.2185	0.0675	-0.1585	0.096	0.029	0.0625	1	218263161	218303856
TAF1A	TATA box binding protein (TBP)-associated factor, RNA polymerase I, A, 48kDa	-0.212	-0.293	-0.148	-0.333	-0.06	0.368	-0.193	-0.12	-0.649	-0.09	0.277	-0.361	-0.074	-0.216	-0.104	-0.095	0.078	na	0.153	-0.095	0.039	0.093	0.214	0.115	0.754	0.7	0.614	0.549	0.598	0.515	0.549	0.53	0.633	0.961	0.613	0.619	0.381	0.461	0.4	0.512	0.567	-1.513	-0.065	-0.789	1	219119639	219151650
TP53BP2	Tumor protein p53 binding protein, 2	-0.105	0.055	-0.112	-0.083	-0.041	0.792	0.308	0.037	-0.161	0.093	0.101	0.085	-0.123	0.019	-0.028	-0.161	-0.001	-0.21	0.008	-0.045	-0.105	0.067	0.048	0.003	0.1245	0.4735	-0.2155	0.1305	0.3465	-0.4215	-0.1635	-0.3045	-0.1845	-0.5115	-0.3405	-0.1435	-0.3235	-0.2325	0.0765	-0.2825	-0.1555	0.632	0.663	0.6475	1	220274526	220340367
LBR	Lamin B receptor	-0.221	-0.231	-0.552	-0.062	-0.349	0.194	0.216	-0.139	-0.434	-0.408	0.242	na	-0.071	-0.171	-0.019	0.026	0.244	na	0.246	0.021	-0.041	0.021	0.143	0.041	1.825	2.523	1.349	1.899	2.047	0.98	2.26	1.682	1.489	1.435	1.753	1.524	0.382	1.332	1.216	1.58	1.225	-2.7	-2.44	-2.57	1	221895940	221923254
EPHX1	Epoxide hydrolase 1, microsomal (xenobiotic)	0.102	0.318	0.377	0.169	0.228	na	na	-0.065	-0.103	0.218	-0.058	0.38	0.305	0.216	0.089	0.131	-0.175	0.352	na	0.151	0.251	0.195	-0.077	0.123	-0.754	-0.376	-0.323	-0.188	-0.718	-0.589	-0.361	-0.526	-0.557	-0.273	-0.228	0.073	-0.396	-0.441	-0.69	-0.741	-0.522	na	0.221	0.221	1	222304587	222339995
LEFTY1	Left-right determination factor 1	0.28	0.06	0.239	0.146	-0.009	na	0.188	0.013	0.36	0.235	0.096	-0.006	0.04	0.08	0.093	0.094	0.008	0.121	na	0.05	0.141	-0.008	0.106	0.08	na	0.167	-0.009	0.055	na	0.545	-0.168	0.019	-0.153	0.021	0.379	0.073	na	0.152	0.525	-0.069	0.235	na	-0.242	-0.242	1	222380714	222383568
LEFTY2	Left-right determination factor 2	0.198	0.157	0.333	0.102	0.103	0.216	0.323	0.044	na	0.079	0.029	0.178	0.116	0.129	0.12	-0.015	0.014	0.225	0.107	0.05	-0.112	0.014	0.021	-0.026	-1.9895	-0.7255	-1.5515	-1.3105	-0.3975	0.6265	0.2795	0.2965	0.2185	0.2365	0.6295	0.6895	0.9605	1.1435	0.4425	0.6835	0.6805	-1.246	-0.821	-1.0335	1	222431033	222435655
LIN9	Lin-9 homolog (C. elegans)	-0.417	-0.241	-0.399	-0.259	-0.386	-0.388	0.159	0.118	-0.491	-0.242	0.31	-0.035	-0.1	-0.126	-0.233	-0.187	0.061	-0.541	-0.023	-0.268	-0.262	-0.111	0.099	-0.091	0.815	0.961	-0.787	0.482	0.41	1.172	0.851	0.592	0.522	0.245	-0.015	0.758	-0.403	0.272	0.004	0.96	0.217	-1.319	-1.193	-1.256	1	222725600	222804025
PARP1	Poly (ADP-ribose) polymerase family, member 1	0.909	-0.19	-0.046	-0.146	-0.132	na	0.551	0.201	-0.105	-0.141	0.238	-0.096	0.031	-0.089	-0.06	-0.053	-0.127	-0.106	0.383	0.045	-0.058	0.08	0.157	0.06	0.4795	0.9125	0.4145	0.4315	0.7105	-1.0305	0.5735	0.4475	-0.9585	-0.4945	-0.4525	0.8005	-0.4645	-0.0965	0.5365	0.4685	-0.5295	-0.806	-0.481	-0.6435	1	222855241	222902526
ITPKB	Inositol 1,4,5-trisphosphate 3-kinase B	0.24	0.134	0.034	0.266	0.277	na	0.326	0.159	0.157	0.105	0.172	0.12	0.03	0.13	0.077	0.292	-0.091	0.121	-0.039	0.132	-0.017	-0.206	-0.013	-0.079	na	na	na	na	na	na	na	na	na	na	na	na	na	na	na	na	na	na	na	na	1	223126127	223231930
PSEN2	Presenilin 2 (Alzheimer disease 4)	0.017	-0.097	-0.126	0.281	0.042	-0.344	na	-0.394	-0.272	-0.028	-0.029	0.031	-0.166	0.12	0.111	-0.008	0.021	-0.2	-0.311	0.043	-0.272	-0.321	0.117	-0.159	-0.5635	-0.3835	-0.5405	-0.4725	-0.7085	0.3705	-0.0355	0.2735	0.5715	-1.0025	0.3495	-0.9955	0.0985	-1.2575	-1.5655	-0.7255	-0.9185	0.271	-0.452	-0.0905	1	223365693	223390532
CDC42BPA	CDC42 binding protein kinase alpha (DMPK-like)	-0.094	0.236	-0.062	-0.209	-0.071	0.38	na	0.031	-0.629	-0.044	0.235	-0.12	-0.022	-0.094	-0.093	0.034	0.05	-0.124	-0.01	-0.101	0.183	0.132	0.063	0.126	-0.42	-0.788	-1.291	-0.963	-0.531	-0.341	-0.812	-0.771	-0.453	-0.642	-0.282	-0.398	-0.374	-0.331	-0.817	-0.021	-0.755	0.6	-0.232	0.184	1	223484302	223812561
FLJ12517	Jumonji domain containing 4	0.615	0.416	0.452	0.337	0.672	na	na	0.112	0.245	0.342	-0.148	0.249	0.31	0.329	0.235	0.161	0.157	0.527	na	0.304	0.214	0.217	-0.138	0.098	na	na	-0.2615	na	na	-0.0525	-0.1555	-0.1575	-0.1545	-0.0175	0.0585	-0.0365	0.2835	0.0645	-0.0025	0.0385	-0.0265	0.218	0.171	0.1945	1	224225670	224229847
IMAGE3451454	Chromosome 1 open reading frame 142	0.597	0.078	0.337	0.273	0.515	na	0.447	0.251	0.273	0.198	0.024	0.122	0.131	0.111	0.072	0.1	0.179	0.4	0.287	0.06	0.228	0.197	na	0.213	-0.374	-0.596	-0.273	-0.594	-0.499	0.804	-0.463	-0.375	-0.238	-0.377	-0.373	-0.029	0.66	-0.083	-1.011	-0.172	-0.096	0.623	0.419	0.521	1	224229432	224275661
ARF1	ADP-ribosylation factor 1	-0.081	0.171	0.102	0.017	0.233	na	na	0.042	0.188	0.026	0.077	0.174	0.172	0.294	0.077	0.05	-0.013	0.079	na	0.15	0.1	-0.212	-0.066	-0.059	-0.3395	-0.9205	-0.7635	-0.9245	-1.0095	-1.3545	-0.6115	-0.6605	-0.9415	-0.7405	-0.6405	-0.2845	-0.7145	-0.6765	-0.3495	-0.7245	-0.2555	0.451	0.806	0.6285	1	224577096	224593645
MRPL55	Mitochondrial ribosomal protein L55	0.62	-0.05	0.162	0.299	0.177	0.867	0.45	0.03	0.044	-0.258	-0.004	0.097	0.11	0.116	0.123	0.163	0.158	0.162	0.075	0.06	0.087	0.151	0.172	0.137	0.6755	0.2655	0.5885	0.1595	0.3105	-0.1725	0.2565	0.1795	0.0525	0.1175	0.1445	0.1355	0.2925	0.1875	0.5785	0.1085	0.0185	-0.282	0.167	-0.0575	1	224601116	224603739
GUK1	Guanylate kinase 1	0.283	0.244	0.494	0.133	0.307	0.213	0.455	-0.067	0.118	0.039	0.009	0.144	0.152	0.316	0.251	0.072	-0.012	0.342	0.12	0.085	0.249	0.234	-0.031	0.151	-0.2025	-1.2715	-0.6125	-1.5415	-1.4195	-2.2615	-0.7125	-0.7735	-0.8695	-1.3015	-0.8315	-1.3195	-0.5325	-1.2895	-0.5725	-2.0915	-1.4565	1.673	1.654	1.6635	1	224634726	224643377
RAB4A	RAB4A, member RAS oncogene family	-0.047	0.159	-0.107	-0.065	0.111	-0.311	0.222	-0.073	-0.167	-0.011	0.15	0.147	-0.106	-0.014	-0.029	-0.206	-0.058	0	0.227	-0.132	-0.022	0.057	0.104	0.046	-0.354	0.411	-1.67	0.126	-1.739	-1.4	-0.638	-1.772	-1.541	-1.786	-1.651	-1.59	-1.931	-1.346	-0.441	-0.45	-1.624	2.24	1.366	1.803	1	225713614	225747983
ACTA1	Actin, alpha 1, skeletal muscle	-0.069	-0.156	0.081	0.217	0.137	-0.374	na	-0.329	-0.107	-0.059	0.163	0.205	-0.074	-0.006	0.027	-0.024	-0.121	-0.032	na	0.119	-0.271	-0.107	0.311	-0.022	0.8295	0.4245	1.7735	0.2785	1.6935	0.4265	0.7425	1.2475	1.0285	0.9885	0.2515	0.5335	0.5985	0.9965	1.8315	0.2665	1.9955	-1.056	-0.145	-0.6005	1	225873730	225876580
TAF5L	TAF5-like RNA polymerase II, p300/CBP-associated factor (PCAF)-associated factor, 65kDa	0.106	0.04	-0.337	0.013	-0.21	na	na	-0.064	-0.064	na	0.29	na	-0.189	0.083	-0.092	-0.06	-0.046	-0.415	na	-0.208	-0.114	0.142	-0.023	0.002	0.461	1.128	0.309	0.524	0.278	0.668	0.776	0.351	0.309	0.128	0.567	0.504	0.353	0.521	0.352	0.597	0.489	na	-0.388	-0.388	1	226035603	226068460
AGT	Angiotensinogen (serine (or cysteine) proteinase inhibitor, clade A (alpha-1 antiproteinase, antitrypsin), member 8)	0.146	0.053	0.094	0.128	0.219	0.302	0.405	0.114	0.181	0.132	0.057	0.172	0.032	0.075	0.067	-0.001	-0.031	-0.015	0.003	0.093	-0.189	0.01	-0.043	-0.074	1.546	1.138	-0.111	1.464	1.564	-2.283	-0.743	-1.625	-0.665	-0.308	-2.067	1.762	-1.22	-0.643	1.186	1.682	-0.358	0.708	1.182	0.945	1	227145020	227156602
FLJ14525	Hypothetical protein FLJ14525	0.075	0.217	-0.023	0.019	0.079	na	0.064	0.087	0.033	0.097	0.023	0.102	0.017	0.036	-0.051	-0.008	0.297	0.146	0.006	0.065	0.058	-0.036	0.084	0.035	0.1015	-0.2875	0.8515	-1.5455	-0.4395	-1.3745	-0.0245	0.2245	-1.3275	0.4215	-1.0715	1.2815	-0.8275	-1.1325	-0.5285	-0.1275	-1.1255	0.356	1.773	1.0645	1	227279601	227311794
EGLN1	Egl nine homolog 1 (C. elegans)	-0.191	-0.104	-0.29	-0.274	-0.284	-0.003	na	0.005	-0.23	-0.275	0.084	0.136	-0.304	-0.149	-0.089	-0.226	-0.001	-0.436	0.513	-0.072	-0.137	-0.064	0.067	-0.045	-0.109	0.024	-0.116	0.297	-0.024	-0.418	0.064	-0.504	-0.736	-0.9	-0.387	0.023	-1.27	-0.165	0.009	-0.078	-0.307	-0.005	-0.089	-0.047	1	227806240	227867525
TSNAX	Translin-associated factor X	-0.047	-0.18	-0.216	0.094	-0.052	na	-0.21	0.365	-0.035	-0.161	0.127	-0.161	-0.151	-0.201	-0.15	-0.084	0.004	0.003	-0.486	-0.117	-0.068	-0.078	0.124	-0.007	0.809	-1.281	0.322	0.366	0.861	0.381	1.065	0.522	0.686	0.486	0.149	0.706	-0.702	-0.078	0.297	-0.047	0.118	-1.012	-0.598	-0.805	1	227971134	228009002
DISC1	Disrupted in schizophrenia 1	0.025	-0.073	-0.243	-0.158	-0.037	-0.35	0.373	-0.411	0.149	0.189	0.252	na	0.078	0.171	0.188	0.062	0.085	-0.435	na	0.012	0.007	0.227	-0.279	-0.015	-0.708	-0.409	-0.446	na	-0.595	0.96	-0.131	0.397	0.248	0.458	0.659	0.588	0.428	0.201	-0.022	0.098	0.384	na	-0.738	-0.738	1	228069296	228479312
SIPA1L2	Signal-induced proliferation-associated 1 like 2	0.738	-0.271	-0.087	0.23	0.11	na	na	-1.236	-0.217	0.258	0.571	na	-0.183	na	0.078	-0.108	-0.228	0.139	na	-0.151	-0.005	0.197	-0.218	-0.009	0.177	1.467	-0.724	0.573	0.556	-0.759	0.009	-0.318	-0.975	-0.028	-1.032	-0.65	-0.934	-0.26	0.08	0.414	-0.867	1.749	0.845	1.297	1	228840449	228957172
KCNK1	Potassium channel, subfamily K, member 1	-0.004	0.136	0.018	-0.031	-0.036	0.142	-0.103	-0.026	-0.051	-0.075	0.036	0.048	-0.046	-0.023	-0.024	-0.067	-0.013	-0.07	0.141	0.081	0.029	0.038	-0.027	0.013	-2.714	-2.245	-1.768	-2.348	-3.296	-1.169	-0.918	-1.086	-1.577	-1.457	-1.326	-1.298	-1.258	-1.396	-1.371	-1.403	-1.405	1.5	0.874	1.187	1	230056485	230114719
TARBP1	TAR (HIV) RNA binding protein 1	-0.23	-0.16	-0.354	-0.119	-0.177	-0.047	0.574	-0.143	-0.227	-0.141	0.272	0.197	0.015	-0.036	-0.048	0.034	-0.075	-0.413	0.55	-0.086	-0.024	0.118	0.261	0.118	-0.366	0.852	0.116	0.797	0.596	0.42	0.704	0.438	0.536	0.495	0.555	0.748	-0.282	0.14	0.221	0.589	0.295	-0.921	-0.735	-0.828	1	230833794	230921584
ARID4B	AT rich interactive domain 4B (RBP1- like)	-0.431	-0.179	-0.148	-0.371	-0.365	-0.007	0.062	-0.044	-0.293	-0.34	0.562	-0.287	-0.147	-0.139	-0.239	-0.088	-0.025	-0.303	0.064	-0.11	-0.238	-0.122	-0.061	-0.14	0.9265	0.3175	0.2015	0.6805	1.1485	0.9385	0.6715	0.7965	0.5065	0.4515	-0.3425	-0.1825	-0.0385	-0.1435	0.2215	0.1155	0.0345	-1.243	-1.274	-1.2585	1	231621069	231817541
GGPS1	Geranylgeranyl diphosphate synthase 1	-0.174	0.111	-0.293	-0.126	-0.086	na	1.2	-0.048	-0.403	-0.203	0.177	na	0.006	-0.07	-0.087	-0.092	0.123	-0.418	na	-0.075	-0.233	0.245	-0.251	-0.08	0.91	0.455	0.134	0.329	0.882	na	0.491	0.361	0.201	0.039	0.262	0.435	0.489	0.204	0.062	0.408	0.224	-0.113	-0.171	-0.142	1	231816706	231833507
TBCE	Tubulin-specific chaperone e	-0.086	-0.108	-0.104	-0.039	0.095	-0.011	0.003	-0.105	-0.028	-0.107	0.082	0.141	0.006	-0.052	-0.066	-0.009	-0.031	-0.141	-0.003	-0.027	-0.021	-0.1	-0.076	-0.066	0.473	0.888	0.112	0.85	0.618	0.768	0.584	0.758	0.466	0.58	0.564	0.871	0.084	0.474	0.482	0.506	0.297	-0.756	-1.014	-0.885	1	231856812	231938321
MGC39558	UDP-GalNAc:betaGlcNAc beta 1,3-galactosaminyltransferase, polypeptide 2	-0.324	-0.03	-0.411	-0.244	-0.215	0.452	0.639	-0.22	0.114	-0.009	0.1	0.261	0.039	-0.026	-0.044	-0.107	0.026	-0.229	0.455	-0.072	-0.113	-0.116	0.19	-0.013	-0.397	-0.541	-0.53	na	-0.385	0.697	-0.268	0.126	-0.013	-0.196	-0.137	-0.142	0.598	-0.178	na	-0.027	0.168	na	0.166	0.166	1	231939288	231993822
ERO1LB	ERO1-like beta (S. cerevisiae)	-0.341	-0.029	-0.033	-0.395	-0.179	0.277	0.069	0.066	-0.663	0.066	-0.204	-0.294	-0.151	-0.166	-0.204	na	0.061	-0.144	0.092	-0.127	-0.27	-0.274	-0.002	-0.182	0.014	-0.179	0.385	0.263	-0.145	0.433	-0.282	-0.18	-0.105	-0.237	0.067	-0.008	0.462	-0.127	-0.423	-0.038	-0.022	0.717	0.033	0.375	1	232706502	232771326
LGALS8	Lectin, galactoside-binding, soluble, 8 (galectin 8)	-0.17	-0.113	-0.074	-0.002	-0.062	0.17	0.601	0.04	-0.067	-0.175	0.196	0.029	-0.029	0.043	0.017	0.01	-0.067	-0.202	0.252	-0.104	-0.119	-0.075	-0.08	-0.091	-0.443	-0.212	0.155	-0.08	-0.068	0.3	0.187	0.064	0.232	0.108	0.224	0.039	0.194	0.243	-0.106	-0.181	0.15	-0.632	-0.026	-0.329	1	233007606	233039037
ACTN2	Actinin, alpha 2	0.043	-0.055	0.033	-0.009	0.026	0.109	0.148	-0.076	0.026	-0.068	0.055	0.062	0.022	-0.047	0.039	-0.032	0.102	0.102	0.062	0.037	-0.012	0.021	0.122	0.044	0.244	0.17	0.284	na	0.268	-0.278	-0.069	-0.292	-0.299	-0.227	-0.365	-0.346	-0.29	-0.374	-0.882	-0.234	-0.435	0.419	0.223	0.321	1	233175840	233253281
FMN2	Formin 2	0.26	-0.196	0.227	0.186	0.053	-0.139	na	0.291	-0.377	-0.092	0.255	0.211	0.011	0.04	0.039	-0.059	-0.02	0.061	0.02	0.001	0.045	0.006	-0.064	-0.004	-0.0805	0.0905	-0.0475	0.3285	-0.0115	-0.6455	-0.0735	0.2685	-0.1825	0.0115	-0.1425	0.0805	-0.0175	-0.0775	0.1655	-0.0955	0.1215	-0.456	-0.371	-0.4135	1	236582636	236973242
GREM2	Gremlin 2, cysteine knot superfamily, homolog (Xenopus laevis)	0.022	0.117	0.05	-0.078	-0.014	0.395	0.56	0.165	-0.207	0.139	0.083	0.069	-0.097	-0.006	-0.013	-0.034	-0.056	-0.132	0.322	-0.074	-0.047	0.074	0.018	0.015	na	-1.371	-1.442	-1.632	na	-0.718	-1.273	-1.348	-1.69	-0.935	-1.35	-1.042	-0.74	-1.493	-1.679	-1.469	-1.29	na	1.495	1.495	1	236979832	237101430
FH	Fumarate hydratase	-0.399	0.298	-0.303	0.005	-0.189	na	0.114	0.003	-0.243	0.924	0.05	-0.096	-0.243	-0.198	-0.181	-0.046	-0.056	-0.348	na	-0.124	0.042	0.076	0.067	0.062	0.159	0.04	-0.42	-0.102	0.259	-0.946	0.159	0.123	-0.849	-0.249	-0.697	0.459	-0.012	-0.282	0.41	-0.398	-0.452	-1.168	-0.404	-0.786	1	237986944	238009095
EXO1	Exonuclease 1	-0.004	-0.055	0.074	0.031	0.052	-0.36	na	-0.112	-0.014	0.077	-0.087	0.112	-0.035	0.022	-0.026	-0.014	-0.04	-0.056	-0.224	0.032	0.118	-0.087	0.035	0.022	0.106	0.646	-0.921	-0.108	-0.163	0.478	0.607	0.61	0.524	0.31	0.676	0.569	0.276	0.663	0.376	0.449	0.435	-1.047	-0.759	-0.903	1	238337576	238379088
AKT3	V-akt murine thymoma viral oncogene homolog 3 (protein kinase B, gamma)	-0.098	-0.171	-0.241	-0.128	-0.184	0.275	0.324	-0.179	-0.071	-0.115	0.062	0.115	-0.05	-0.072	-0.076	0.105	0.083	-0.19	0.241	0.009	0.085	-0.01	0.18	0.085	-0.4735	-0.7095	-1.1465	-0.4905	-0.4485	-1.0475	-0.7265	-1.1405	-1.0985	-0.8305	-1.0695	-0.7525	-0.5885	-1.3895	-1.0755	-1.0645	-0.8155	1.809	0.048	0.9285	1	239977576	240332594
ZNF238	Zinc finger protein 238	-0.235	0.032	-0.213	-0.1	-0.197	1.697	0.238	0.06	-0.045	-0.071	0.276	0.078	-0.057	-0.084	-0.229	-0.141	-0.118	-0.118	0.037	-0.004	-0.206	-0.143	-0.047	-0.132	-0.269	-0.384	-0.971	-0.632	-1.675	-0.881	-0.756	-1.997	-2.029	-2.026	-1.525	-1.351	-1.298	-1.862	-2.166	-1.75	-2.049	2.012	2.58	2.296	1	240540626	240546817
PNAS-4	Chromosome 1 open reading frame 121	-0.339	-0.092	-0.217	-0.17	na	na	0.497	-0.025	0.117	-0.156	0.066	-0.006	-0.171	-0.013	-0.066	-0.024	-0.045	-0.162	0.225	-0.022	-0.123	-0.052	0.053	-0.041	-0.109	0.024	-0.134	0.045	0.087	0.426	0.192	0.585	0.579	0.38	0.502	0.366	0.31	0.575	0.321	0.227	0.554	-0.592	-0.364	-0.478	1	241142415	241198370
FLJ10157	Hypothetical protein FLJ10157	-0.063	0.123	-0.173	0.034	0.02	na	na	-0.138	na	0.141	-0.46	na	-0.342	0.019	na	-0.047	-0.155	-0.044	na	0.048	-0.041	0.091	0.507	0.186	2.5535	0.9585	0.3695	1.2755	na	0.4665	-0.1185	0.0185	-0.1095	0.0655	-0.2245	-0.4325	0.4345	0.0675	0.0495	-0.2455	-0.3015	0.904	0.543	0.7235	1	242000345	242175936
ZNF496	Zinc finger protein 496	0.143	-0.067	0.158	0.165	0.169	0.155	na	-0.11	0.093	-0.015	0.024	0.117	0.045	-0.015	-0.014	0.051	0.011	0.183	0.086	0.052	0.103	0.12	0.181	0.135	-0.2345	0.3295	-0.2965	0.2835	-0.0385	-0.2775	0.1775	0.0545	-0.0745	0.0855	0.0985	0.2835	-0.1865	0.2025	0.2965	0.1775	0.1105	-0.456	0.115	-0.1705	1	243787557	243821086
CIAS1	Cold autoinflammatory syndrome 1	0.306	0.033	0.172	-0.109	0.039	0.068	na	0.087	0.195	0.271	0.143	0.034	0.11	-0.214	0.048	-0.039	0.107	0.133	0.293	0.051	0.171	0.129	0.153	0.151	0.52	0.216	-0.238	1.341	0.919	-0.177	0.237	0.251	0.099	0.22	0.078	0.367	-0.036	0.144	0.582	0.036	0.343	na	-0.483	-0.483	1	243907392	243938445
TRIM58	Tripartite motif-containing 58	0.029	-0.233	0.202	-0.098	na	0.083	0.133	-0.036	0.037	-0.085	0.021	-0.105	0.078	-0.041	-0.051	0.002	-0.001	0.075	0.25	0.04	0.183	-0.071	0.051	0.054	-0.035	0.354	0.134	0.215	0.09	0.959	0.304	0.342	0.355	0.432	0.391	0.545	-0.099	0.276	0.103	0.036	-0.057	-0.497	-1.003	-0.75	1	244346542	244366917
KIAA1720	KIAA1720 protein	0.191	0.314	0.312	0.02	0.191	0.072	0.272	-0.025	-0.007	0.279	-0.066	0.047	0.098	0.082	0.163	0.005	-0.051	0.346	0.33	0.07	0.29	-0.051	-0.02	0.073	-0.5855	-0.5965	-0.4345	-0.7125	-0.6775	-0.8225	-0.6365	-0.8525	-1.2065	-0.9015	-0.7675	-0.6355	-0.9105	-0.9195	-0.4945	-0.9455	-0.8005	1.122	0.775	0.9485	1	245314402	245330583
FLJ20531	Zinc finger protein 692	0.099	0.289	0.555	0.17	0.337	na	na	0.17	0.218	0.138	-0.249	na	0.323	na	0.182	0.154	0.123	0.313	na	0.474	0.27	na	-0.174	0.048	-0.123	0.261	0.325	0.182	0.249	-0.479	-0.129	-0.376	-0.643	-0.224	0.093	0.427	-0.603	0.052	0.456	0.015	-0.21	-0.224	-0.296	-0.26	1	245353956	245363035
PGBD2	PiggyBac transposable element derived 2	0.208	0.008	-0.25	0.167	0.136	na	na	-0.136	0.213	-0.108	0.217	na	-0.058	-0.065	0.176	-0.014	0.07	0.118	na	0.003	0.009	0.283	0.223	0.172	-0.497	-0.677	-0.889	na	-0.19	1.222	-0.244	-0.254	-0.322	-0.319	-0.178	-0.379	-0.444	-0.023	-0.086	-0.295	-0.18	na	0.053	0.053	1	245420535	245422313
SH3YL1	SH3 domain containing, Ysc84-like 1 (S. cerevisiae)	-0.468	-0.058	-0.566	-0.385	-0.382	na	-0.041	0.222	-0.634	-0.356	-0.005	-0.233	-0.062	-0.21	-0.043	-0.052	-0.102	-0.4	0.094	-0.213	-0.072	-0.735	-0.242	-0.35	na	0.865	-0.318	0.348	0.145	-0.205	-0.034	-0.015	-0.134	-0.234	-0.436	-0.107	-0.178	-0.232	-0.216	0.042	-0.314	na	0.069	0.069	2	208151	254745
TPO	Thyroid peroxidase	0.087	-0.22	-0.124	-0.021	-0.255	-0.185	0.433	0.133	-0.45	-0.435	0.408	0.187	0.159	0.105	0.134	0.183	0.263	-0.035	0.426	0.019	-0.032	-0.575	0.066	-0.18	-0.2705	-0.9115	-0.9935	-0.6435	-0.3915	2.1365	-0.5185	-0.3925	-0.6365	-0.5315	-0.3825	-0.6795	-0.3615	-0.7915	-0.5475	-1.1565	-0.7285	0.855	0.148	0.5015	2	1396242	1525502
D2S448	Peroxidasin homolog (Drosophila)	-0.118	0.117	-0.112	-0.043	-0.096	0.188	0.148	0.032	0.142	-0.13	0.141	0.085	-0.03	0.06	0.03	0.004	0.045	-0.015	-0.022	0.009	0.038	0.047	-0.069	0.005	1.4525	2.1715	1.0145	2.2935	1.5305	1.4645	1.2495	1.7745	1.4105	0.9665	1.1035	1.3965	0.8085	1.7505	1.4965	0.9405	1.3095	-1.883	-0.794	-1.3385	2	1605957	1718575
RPS7	Ribosomal protein S7	-0.351	-0.303	-0.483	-0.036	-0.401	-0.21	-0.675	-0.027	-0.392	-0.387	0.155	0.134	-0.51	-0.214	-0.138	-0.03	-0.003	-0.224	-0.601	-0.109	-0.367	-0.039	-0.005	-0.137	0.195	0.576	0.308	0.336	-0.234	0.119	0.416	0.785	0.754	0.11	0.834	0.403	0.357	0.023	-1.146	-0.667	-1.01	-0.587	-0.733	-0.66	2	3116230	3121877
TSSC1	Tumor suppressing subtransferable candidate 1	0.136	0.175	0.21	0.157	0.128	-0.066	-0.234	-0.06	0.296	0.036	-0.055	0.237	0.037	0.116	0.082	0.013	-0.012	0.227	na	0.124	0.087	0.018	0.054	0.053	0.0465	0.3235	-0.3745	-0.1055	-0.1505	-0.3635	0.0965	0.0665	0.1045	0.1125	-0.0425	0.1035	0.0455	0.0095	0.2115	-0.1305	0.3655	-0.099	-0.048	-0.0735	2	4731026	4919893
TTC15	Tetratricopeptide repeat domain 15	0.133	0.136	0.254	0.117	0.161	na	0.704	0.214	0.25	0.058	-0.065	-0.373	0.098	0.041	0.153	-0.025	-0.05	0.518	0.456	0.256	0.259	0.305	-0.034	0.177	-0.237	-0.222	-0.211	-0.3	-0.186	0.323	-0.38	-0.177	-0.069	-0.033	-0.074	-0.144	0.689	-0.024	-0.438	0.056	-0.034	0.363	0.241	0.302	2	4921729	5027140
RSAD2	Radical S-adenosyl methionine domain containing 2	-0.275	-0.15	-0.611	-0.206	-0.231	0.402	-0.063	-0.025	-0.008	-0.184	0.442	-0.01	-0.167	-0.146	-0.077	-0.13	0.046	-0.25	0.112	-0.193	-0.125	-0.052	na	-0.089	na	0.56	1.48	1.942	na	0.472	0.73	0.517	0.566	0.554	0.174	0.368	0.181	0.458	0.066	0.99	0.468	na	0.12	0.12	2	6968506	6986973
RNF144	Ring finger protein 144	na	-0.158	na	na	na	0.011	na	0.262	-0.034	-0.291	0.311	na	0.03	-0.005	0.135	0.163	0.199	na	0.575	0.029	0	0.287	-0.152	0.045	na	na	na	na	na	-0.272	-0.606	-0.075	-1.143	-0.82	-0.756	-0.813	-0.943	-0.964	-0.844	-0.396	-1.177	1.02	0.898	0.959	2	7008121	7134905
ID2	Inhibitor of DNA binding 2, dominant negative helix-loop-helix protein	0.115	0.09	0.184	-0.025	0.053	0.347	0.14	0.107	-0.061	0.094	0.043	-0.514	0.006	0.117	-0.025	0.001	0.118	0.118	-0.102	-0.159	-0.005	-0.025	-0.14	-0.057	0.7565	0.7635	0.9515	1.2305	-0.0405	-0.3425	-0.0035	-0.6045	0.4725	0.2855	-0.1145	0.3385	-0.1755	0.3015	1.0215	1.7845	0.4315	1.143	0.406	0.7745	2	8772711	8775179
ITGB1BP1	Integrin beta 1 binding protein 1	-0.452	na	-0.168	-0.043	-0.039	na	na	0.4	-0.663	-0.156	na	-0.065	-0.023	-0.138	0.039	-0.086	-0.021	-0.208	-0.145	-0.222	0.012	-0.428	-0.101	-0.172	0.0485	0.5075	-0.3085	-0.0645	-0.0605	-0.8605	0.0695	0.3425	-0.1205	0.0155	-0.0725	-0.5045	-0.0215	-0.3925	-0.1945	-0.1865	-1.0595	0.496	0.377	0.4365	2	9297492	9496404
ADAM17	A disintegrin and metalloproteinase domain 17 (tumor necrosis factor, alpha, converting enzyme)	0.142	0.028	-0.032	0.233	-0.007	-0.006	-0.353	-0.133	0.009	-0.142	0.155	0.181	-0.014	-0.007	0.064	0.058	0.074	0.08	-0.242	0.034	0.247	-0.02	0.088	0.105	0.5955	1.4525	0.4495	0.6455	0.8645	0.3885	0.4125	0.2215	0.1675	0.1635	0.3465	0.3545	0.1625	0.2765	0.4685	0.3665	0.2135	-0.383	-0.45	-0.4165	2	9580011	9646496
YWHAQ	Tyrosine 3-monooxygenase/tryptophan 5-monooxygenase activation protein, theta polypeptide	-0.367	0.025	-0.092	-0.283	-0.095	-0.328	-0.643	0.156	-0.343	-0.509	0.019	-0.552	-0.255	-0.219	-0.263	-0.19	-0.162	-0.306	-0.461	-0.323	-0.223	-0.404	na	-0.314	-0.2105	0.9815	0.0725	0.5475	0.3435	-0.9215	-0.2055	0.1775	-0.1315	0.0955	-0.1225	0.1545	-0.3675	-0.0965	0.4335	0.0885	-0.4585	-0.367	-0.078	-0.2225	2	9674704	9721704
TAF1B	TATA box binding protein (TBP)-associated factor, RNA polymerase I, B, 63kDa	0.211	0.188	0.401	0.158	0.245	-0.708	na	0.045	0.119	0.079	-0.209	-0.119	0.147	0.168	0.064	0.15	-0.037	0.295	na	0.092	0.089	0.113	-0.124	0.026	-0.4735	-0.4105	0.1785	-0.9125	-0.3745	0.9645	-0.3525	-0.3375	-0.0725	-0.2675	-0.1015	0.0135	0.7035	0.0185	-1.1245	0.0775	-0.0875	0.445	0.19	0.3175	2	9934170	10025141
KLF11	Kruppel-like factor 11	-0.031	0.194	-0.062	0.009	-0.081	0.046	0.079	-0.008	-0.046	-0.013	-0.054	-0.157	-0.051	0.051	-0.062	-0.062	0.02	0.005	-0.038	-0.017	-0.102	0.021	-0.046	-0.042	0.077	0.143	0.008	0.808	-0.003	1.001	0.238	0.392	0.429	0.644	0.377	0.465	0.227	0.302	0.418	0.16	0.301	-1.033	-0.393	-0.713	2	10134280	10145561
RRM2	Ribonucleotide reductase M2 polypeptide	-0.147	0.006	-0.204	-0.086	-0.214	-0.061	0.172	-0.115	-0.041	-0.06	0.219	0.037	-0.109	-0.096	-0.077	-0.029	-0.01	-0.198	0.074	-0.176	-0.175	0.081	-0.152	-0.082	1.8345	2.7825	0.4715	0.9585	1.7225	1.9125	1.8385	1.9725	1.4995	1.1435	1.2695	1.9885	0.8245	1.7245	1.5465	1.4165	1.4555	-3.988	-1.967	-2.9775	2	10213331	10221218
ODC1	Ornithine decarboxylase 1	0.241	-0.105	0.017	0.126	-0.108	0.211	0.222	0.177	-0.162	-0.198	0.19	-0.145	-0.056	0.03	0.107	-0.212	-0.058	-0.057	0.158	-0.064	-0.169	-0.013	0.001	-0.06	1.539	2.212	1.033	1.525	1.164	0.404	1.192	0.929	0.259	0.734	0.641	0.764	0.75	1.057	0.955	0.79	0.405	-1.983	-1.587	-1.785	2	10531106	10539051
ROCK2	Rho-associated, coiled-coil containing protein kinase 2	-0.216	0.154	-0.287	-0.036	-0.092	0.264	-0.183	0.011	0.225	-0.005	-0.03	0.186	-0.135	-0.143	-0.12	-0.106	-0.114	-0.253	-0.18	-0.107	0.05	-0.014	0.013	0.016	-0.817	0.851	-0.761	-0.657	-0.117	-0.403	-0.16	-0.586	-0.686	-0.663	-0.861	-0.583	-1.77	-0.381	-0.745	-0.653	-0.666	0.692	0.172	0.432	2	11272376	11435309
E2F6	E2F transcription factor 6	-0.923	-0.366	-0.647	-0.854	-0.527	0.025	-0.402	-0.24	-0.066	na	0.399	-0.167	-0.317	-0.437	-0.325	0.287	-0.137	-0.374	-0.387	-0.397	-0.275	-0.08	0.276	-0.026	0.4715	1.1125	0.0485	0.7825	0.9535	0.0185	0.5235	0.5685	0.4495	0.4235	0.4095	0.6025	0.4565	0.6495	0.9535	0.8235	0.5415	-1.225	-0.484	-0.8545	2	11536015	11556895
TRIB2	Tribbles homolog 2 (Drosophila)	-0.009	0.42	-0.253	0.025	-0.181	-0.206	-0.165	0.093	0.169	-0.071	0.051	0.047	0.04	-0.066	0.034	0.098	0.113	-0.275	-0.129	0.035	-0.276	0.174	0.164	0.021	2.1945	3.2025	0.6135	2.7495	2.5315	0.1395	1.4875	0.1425	0.4035	0.0345	0.6625	-0.3915	0.8185	1.4965	2.4965	2.6165	0.2795	-0.203	-0.708	-0.4555	2	12807613	12832129
NSE1	NSE1	na	na	na	na	na	na	na	na	na	na	na	na	na	na	na	na	na	na	na	na	na	0.18	na	0.18	na	na	na	na	na	na	na	na	na	na	na	na	na	na	na	na	na	na	na	na	2	14723439	14727045
NAG	Neuroblastoma-amplified protein	0.291	0.435	0.279	0.198	0.094	na	na	-0.078	0.536	0.295	-0.153	na	0.166	0.192	0.19	0.004	-0.072	0.216	na	0.165	0.234	0.097	0.029	0.12	-0.177	0.512	-0.133	0.231	0.14	-0.34	-0.08	-0.084	-0.349	-0.044	-0.277	0.047	-0.174	-0.052	0.446	0.003	0.017	-0.176	0.132	-0.022	2	15257630	15652052
MYCN	V-myc myelocytomatosis viral related oncogene, neuroblastoma derived (avian)	-0.009	0.198	0.059	-0.056	-0.039	-0.083	-0.236	-0.016	-0.042	-0.106	0.082	-0.346	0.038	-0.065	-0.036	na	-0.075	-0.045	-0.271	-0.042	-0.003	-0.175	0.004	-0.058	2.27	2.846	0.612	2.708	1.186	0.534	1.249	1.213	1.049	0.999	0.264	0.712	0.281	0.921	1.431	1.197	0.497	-2.788	-0.782	-1.785	2	16031284	16037721
SMC6L1	SMC6 structural maintenance of chromosomes 6-like 1 (yeast)	0.25	0.21	0.278	0.471	0.263	-0.341	-0.497	-0.273	0.335	0.066	0.024	0.511	0.165	0.196	0.193	0.178	0.179	0.337	-0.153	0.269	0.392	-0.114	na	0.139	0.5655	na	na	na	0.1405	0.3905	0.5375	0.3235	0.5095	0.3615	0.5005	0.6035	0.5625	0.2575	0.2195	0.1935	0.1535	-0.685	-0.222	-0.4535	2	17766709	17856688
LAPTM4A	Lysosomal-associated protein transmembrane 4 alpha	-0.304	0.064	-0.203	0.018	-0.29	na	-0.01	-0.037	0.089	-0.132	0.178	-0.049	-0.051	-0.088	-0.056	-0.102	-0.02	-0.17	0.046	0.031	-0.166	-0.269	0.063	-0.124	0.6915	1.0545	0.5435	0.8825	0.6535	0.1075	0.5705	1.2845	0.8145	0.9085	1.1345	0.8295	0.2645	0.2295	0.3465	0.5805	0.3545	0.081	-0.354	-0.1365	2	20154041	20173073
PUM2	Pumilio homolog 2 (Drosophila)	-0.087	0.103	-0.259	-0.071	-0.203	0.069	0.949	-0.292	-0.017	0.96	0.01	-0.052	0.005	0.02	0.127	-0.144	0.233	-0.117	0.753	-0.034	-0.054	0.159	0.186	0.097	0.232	0.54	-0.449	0.428	0.887	na	-0.182	na	-0.16	na	0.096	-0.398	-0.325	-0.06	-0.205	-0.274	-0.153	na	-0.106	-0.106	2	20370083	20472091
RHOB	Ras homolog gene family, member B	0.077	0.017	-0.053	0.042	0.058	0.086	0.287	0.036	0.028	-0.105	0.152	0.028	-0.029	-0.014	0.049	-0.066	0.021	-0.009	0.065	-0.028	0.31	0.037	0.046	0.131	0.972	0.258	1.361	0.661	0.076	0.154	0.69	0.24	0.833	1.366	0.223	-0.174	-0.096	0.932	-0.559	-0.081	0.579	-0.029	1.617	0.794	2	20568463	20570828
KBTBD9	Kelch repeat and BTB (POZ) domain containing 9	0.008	0.052	0.084	0.035	-0.018	0.283	na	0.045	-0.044	-0.26	0.353	-0.072	-0.019	-0.054	0.001	-0.091	0.038	0.037	na	-0.047	-0.037	0.012	0.157	0.044	0.127	-0.222	-0.026	0.145	0.01	-0.412	-0.221	-0.255	-0.34	-0.196	-0.266	-0.167	-0.316	-0.18	-0.045	0.017	-0.121	na	0.256	0.256	2	23520222	23843124
TP53I3	Tumor protein p53 inducible protein 3	-0.082	0.078	0.019	0.082	0.003	0.398	0.149	0.089	0.167	-0.097	0.088	0.004	0.008	0.056	0.105	0.076	0.134	0.033	0.275	0.012	-0.046	-0.011	0.046	-0.004	0.5105	0.4455	0.3525	-0.0435	0.3715	0.3035	-0.0545	-0.0585	0.0835	0.3615	0.1845	0.2175	0.5225	0.1985	-0.0625	0.1965	0.0425	0.167	-0.062	0.0525	2	24211956	24219379
PFN4	Hypothetical protein LOC286334	-0.162	-0.101	-0.36	0.103	-0.388	na	-0.292	-0.027	0.03	-0.076	0.017	0.11	-0.009	-0.152	-0.098	0.057	-0.161	-0.257	0.024	-0.059	-0.184	0.051	0.062	-0.024	-0.179	0.259	-0.094	-0.924	0.063	0.37	0.29	0.797	0.428	0.203	0.138	0.326	-0.542	0.625	0.757	-0.243	0.267	na	-0.44	-0.44	2	24249893	24257802
ITSN2	Intersectin 2	-0.222	-0.068	na	-0.187	na	0.334	0.164	0.001	-0.047	-0.132	0.094	-0.278	-0.004	0.019	-0.127	-0.071	-0.027	-0.17	0.232	-0.036	-0.132	0.026	0.062	-0.015	-0.216	0.245	0.248	0.175	-0.051	-0.088	0.174	0.11	0.034	0.002	0.228	0.035	0.23	0.036	0.021	-0.428	0.032	na	-0.158	-0.158	2	24337386	24462599
NCOA1	Nuclear receptor coactivator 1	-0.002	0.071	-0.135	-0.174	-0.118	-0.2	-0.072	-0.094	-0.134	0.012	0.009	-0.182	-0.029	0.039	-0.072	-0.073	0.019	-0.139	-0.108	-0.03	-0.019	-0.222	-0.118	-0.12	-0.7765	0.8615	-0.6595	-0.4235	-0.3985	-2.8345	-1.8565	-2.1365	-2.2245	-2.0195	-2.3335	-1.2185	-2.2185	-2.2295	na	-1.1525	-1.9295	3.403	0.892	2.1475	2	24719055	24903036
ADCY3	Adenylate cyclase 3	0.202	-0.01	0.043	-0.026	0.007	-0.104	na	0.404	0.06	-0.123	0.086	0.156	0.149	0.104	0.088	0.156	0.083	0.039	-0.078	0.109	0.005	0.046	na	0.026	0.0235	0.2445	0.4915	-0.1695	0.2005	0.6755	-0.2325	-0.1435	-0.0115	0.0025	-0.1115	0.0425	0.7815	0.1905	-0.6095	0.1745	-0.2345	-0.019	-0.052	-0.0355	2	24953692	25053654
POMC	Proopiomelanocortin (adrenocorticotropin/ beta-lipotropin/ alpha-melanocyte stimulating hormone/ beta-melanocyte stimulating hormone/ beta-endorphin)	na	0.117	0.205	0.182	0.106	na	-0.277	0.128	-0.098	-0.032	-0.004	-0.164	0.041	-0.024	-0.074	-0.01	-0.013	0.043	na	0.148	-0.142	0.084	-0.176	-0.078	2.341	3.417	2.03	1.013	2.236	1.423	2.444	1.854	3.307	2.323	1.589	0.264	0.294	1.597	1.86	0.782	0.538	na	0.554	0.554	2	25295439	25303103
DNMT3A	DNA (cytosine-5-)-methyltransferase 3 alpha	0.282	0.22	0.207	0.147	0.155	0.271	0.194	-0.046	0.101	-0.064	0.182	-0.089	0.083	0.053	0.032	0.086	0.091	-0.081	0.245	0.132	0.025	-0.073	-0.115	-0.054	-0.0555	0.1695	-0.2505	-0.1145	0.0075	0.3945	0.0585	0.1025	-0.1285	-0.0165	0.0565	0.0815	0.5975	0.1435	-0.0935	0.2195	0.1655	-0.425	0.076	-0.1745	2	25367497	25477110
CENPA	Centromere protein A, 17kDa	0.019	0.311	-0.103	-0.081	-0.152	0.397	0.811	0.201	0.218	0.109	-0.004	-0.185	0.054	0.004	0.075	0.096	0.039	-0.149	0.539	0.058	0.064	0.305	0.057	0.142	-0.288	0.016	-1.938	-1.021	-0.937	-0.121	-0.183	-0.173	-0.355	-0.418	-0.54	-0.301	-0.936	-0.62	-0.495	-0.319	-0.519	na	-0.369	-0.369	2	26898803	26935583
SLC5A6	Solute carrier family 5 (sodium-dependent vitamin transporter), member 6	0.082	na	0.088	0.023	0.078	0.129	-0.534	na	0.148	0.223	na	0.068	0.193	0.136	0.153	0.097	0.023	-0.009	0.041	0.134	na	0.072	0.267	0.17	-0.171	0.682	-0.023	0.065	0.278	0.362	0.069	0.014	-0.048	0.086	0.309	0.649	-0.451	0.574	0.759	0.381	0.235	-1.331	-0.593	-0.962	2	27334110	27346722
C2orf28	Chromosome 2 open reading frame 28	0.136	-0.014	0.479	0.025	0.178	-0.415	0.527	-0.056	-0.052	0.132	-0.108	na	0.203	0.191	0.181	0.004	0.228	0.501	na	-0.035	0.188	0.149	-0.048	0.096	1.5295	1.5725	0.9325	1.4075	1.0145	0.9415	1.1195	1.5945	1.4625	1.2125	1.4535	0.9475	1.6025	1.0065	1.4335	0.9775	1.4835	-1.321	-0.736	-1.0285	2	27346723	27351704
CAD	Carbamoyl-phosphate synthetase 2, aspartate transcarbamylase, and dihydroorotase	0.45	0.227	0.471	0.402	0.079	-0.254	0.343	-0.01	0.181	0.415	-0.158	0.226	0.093	0.212	0.285	0.109	0.126	0.428	na	0.092	0.248	-0.428	0.064	-0.039	-0.814	0.04	-0.294	-0.63	-0.398	-0.227	0.064	0.2	0.113	0.008	0.44	0.257	0.257	0.256	0.432	0.331	0.288	-0.297	-0.001	-0.149	2	27351909	27378305
SLC30A3	Solute carrier family 30 (zinc transporter), member 3	0.207	0.279	0.641	0.221	0.37	-0.527	0.094	-0.019	0.269	0.049	-0.363	0.07	0.226	0.192	0.073	-0.105	-0.305	0.746	-0.084	0.299	0.304	0.145	-0.163	0.095	-0.651	-0.642	-0.549	-0.476	-0.775	-0.973	-0.544	-0.512	-0.465	-0.478	-0.482	-0.518	-0.789	-0.689	-0.291	-0.704	-0.523	0.114	0.93	0.522	2	27388203	27397425
UCN	Urocortin	na	na	na	na	na	na	na	na	na	na	na	na	na	na	na	na	na	na	na	na	na	na	na	na	na	na	na	na	na	na	na	na	na	na	na	na	na	na	na	na	na	na	na	na	2	27441916	27442781
GTF3C2	General transcription factor IIIC, polypeptide 2, beta 110kDa	0.342	0.072	0.172	0.101	0.125	0.188	0.28	0.187	0.006	0.004	0.031	0.113	-0.049	0.099	0.037	-0.036	-0.103	-0.018	0.153	-0.057	-0.023	0.029	-0.123	-0.039	1.299	1.883	0.802	1.101	1.242	0.962	0.824	0.781	0.619	0.78	0.753	0.944	0.735	0.657	1.088	0.572	0.803	-2.048	-1.006	-1.527	2	27460374	27491271
EIF2B4	Eukaryotic translation initiation factor 2B, subunit 4 delta, 67kDa	0.141	0.122	0.105	-0.028	0.079	0.427	na	0.108	0.069	-0.247	0.151	0.133	0.096	0.151	-0.034	-0.013	0.031	-0.247	na	0.12	-0.027	-0.092	0.055	-0.021	0.5755	0.1295	0.0725	0.1125	0.5305	-0.0475	-0.0935	0.1195	-0.0505	-0.1775	-0.3865	-0.2615	0.2125	-0.1985	-0.2545	-0.2555	-0.2985	0.124	0.379	0.2515	2	27498872	27504851
PPM1G	Protein phosphatase 1G (formerly 2C), magnesium-dependent, gamma isoform	0.305	0.328	0.26	0.121	0.386	na	-0.052	0.129	0.04	0.095	0.047	-0.011	0.073	0.191	0.168	0.038	0.053	0.297	-0.278	0.185	0.063	0.164	-0.088	0.046	-0.194	-0.041	-0.115	-0.268	-0.339	-0.053	-0.225	-0.167	-0.324	-0.236	0.067	0.151	0.011	0.234	0.27	0.194	-0.126	-0.479	-0.251	-0.365	2	27515713	27544147
MRPL33	Mitochondrial ribosomal protein L33	-0.055	0.013	0.093	-0.15	-0.043	na	0.356	0.132	0.019	-0.05	0.091	-0.12	0.053	0.101	0.019	-0.015	0.039	-0.137	na	-0.069	-0.028	-0.029	0.003	-0.018	-0.3325	-0.0965	-0.2565	-0.3285	-0.4955	-0.2055	-0.1715	-0.0325	0.0555	-0.0735	-0.0695	-0.3685	-0.0405	-0.2675	-0.2225	-0.3705	-0.2945	0.663	0.346	0.5045	2	27906237	27914252
BRE	Brain and reproductive organ-expressed (TNFRSF1A modulator)	-0.079	0.121	-0.074	-0.021	0.038	0.316	0.28	-0.066	0.081	0.004	-0.065	-0.047	-0.148	0.048	0.05	0.023	0.125	-0.008	0.24	0.035	-0.019	0.142	0.109	0.077	-0.6485	-0.4525	-0.2825	-0.4395	-0.7735	-0.5835	-0.3385	-0.4705	-0.3695	-0.1355	-0.2535	-0.2075	-0.1725	-0.4035	-0.1175	-0.3115	-0.3415	0.123	0.848	0.4855	2	28025133	28473416
FOSL2	FOS-like antigen 2	0.228	0.101	0.415	0.054	0.144	0.327	-0.074	0.099	0.126	0.214	-0.126	-0.143	0.211	0.173	0.069	0.118	0.133	0.189	-0.088	0.045	0.386	0.072	-0.166	0.097	-0.595	-0.536	0.697	-0.166	0.043	0.016	-0.088	0.217	0.188	0.485	0.185	-0.253	-0.489	0.579	0.282	-0.247	0.318	-0.068	-0.264	-0.166	2	28527320	28551096
PPP1CB	Protein phosphatase 1, catalytic subunit, beta isoform	-0.363	0.027	-0.431	-0.271	-0.471	na	0.424	0.515	-0.631	na	0.265	na	-0.524	-0.3	-0.188	-0.322	-0.827	-0.423	na	-0.338	-1.167	-0.016	0.038	-0.382	1.368	2.113	1.744	1.801	1.875	0.542	1.539	0.708	1.569	0.319	0.765	0.692	0.113	1.512	1.034	1.607	1.566	-0.248	-0.164	-0.206	2	28886265	28937456
FLJ20628	Hypothetical protein FLJ20628	-0.147	-0.236	-0.322	-0.077	-0.251	0.187	0.135	0.491	0.287	-0.145	0.294	0.069	-0.098	-0.216	-0.19	-0.117	-0.103	-0.056	0.099	-0.139	-0.054	-0.133	-0.108	-0.098	0.7195	1.2745	0.2155	0.8455	0.5825	0.2485	0.6045	0.5355	0.4145	0.5805	0.4305	0.6935	0.2115	0.6295	0.6635	0.5575	0.4685	-1.218	-0.407	-0.8125	2	28984341	29004816
WDR43	WD repeat domain 43	-0.116	0.047	-0.137	-0.098	-0.252	0.481	na	-0.037	0.027	0.039	-0.071	0.084	0.054	-0.082	-0.038	0.085	0.074	-0.077	na	-0.043	0.036	0.174	0.071	0.094	-0.0945	0.7095	-0.0925	0.1125	0.3595	1.6025	0.2445	0.5645	0.3415	0.3455	0.4605	0.3425	0.5155	0.4895	-0.0065	0.7845	0.4905	-0.904	-0.269	-0.5865	2	29029187	29082735
LYCAT	Lysocardiolipin acyltransferase	-0.217	-0.013	-0.134	-0.232	-0.306	-0.006	na	0.161	-0.193	-0.175	-0.053	0.005	-0.15	-0.101	-0.105	-0.273	-0.05	-0.139	0.06	-0.171	0.022	0.106	0.083	0.07	1.3405	1.9055	0.0825	1.1145	1.4665	1.0245	0.6215	1.1995	0.8715	0.7905	0.1095	1.1285	0.7515	0.7175	1.2445	1.5805	0.5855	-1.789	-0.976	-1.3825	2	30581774	30778741
CAPN13	Calpain 13	0.065	0.06	-0.045	0.002	-0.009	0.072	0.158	-0.034	0.184	0.036	0.214	0.005	0.097	0.046	-0.015	-0.048	0.096	-0.066	0.167	0.069	0.044	0.03	0.089	0.054	1.0905	0.5315	0.4155	0.5455	0.0255	-0.1255	1.1125	1.7945	1.3515	0.5665	1.4245	0.2715	0.8445	0.3345	0.5235	-0.0445	0.9405	-1.718	-1.853	-1.7855	2	30857291	30941962
XDH	Xanthine dehydrogenase	0.119	-0.059	-0.166	0.367	0.027	-0.159	-0.104	-0.326	0.257	-0.015	0.142	0.338	-0.12	-0.058	0.157	0.212	-0.044	0.006	-0.252	0.199	0.073	-0.132	0.32	0.087	0.008	-0.159	-0.116	-0.212	-0.171	0.255	-0.215	-0.197	-0.234	-0.172	0.034	0.074	-0.006	-0.087	-0.247	0.016	-0.229	0.246	-0.082	0.082	2	31470147	31549264
LOC84661	Dpy-30-like protein	0.024	0.17	-0.061	-0.316	-0.186	na	na	0.148	0.013	-0.198	0.514	-0.47	-0.097	0.036	-0.092	-0.242	-0.22	-0.323	na	-0.213	0.053	0.027	-0.107	-0.009	0.2745	0.7595	0.6765	0.6465	0.0985	0.2345	0.7385	0.4865	0.8055	0.2345	0.2925	0.4325	-0.0415	0.4495	0.5095	0.0585	0.0055	-0.878	-0.707	-0.7925	2	32160626	32176513
SLC30A6	Solute carrier family 30 (zinc transporter), member 6	-0.135	-0.022	-0.323	-0.106	-0.233	0.262	0.176	-0.123	0.071	-0.133	-0.147	0.052	-0.09	-0.188	-0.042	-0.039	0.004	-0.377	0.141	-0.08	-0.105	-0.134	na	-0.12	-0.098	0.363	0.494	0.201	0.491	1.297	0.419	0.508	0.662	0.707	0.653	0.468	0.748	0.489	-0.076	0.62	0.607	-0.736	-0.398	-0.567	2	32302584	32358460
BIRC6	Baculoviral IAP repeat-containing 6 (apollon)	-0.267	0.152	-0.192	-0.096	-0.274	na	-0.319	0.063	0.057	0	0.048	-0.208	-0.148	-0.086	-0.112	-0.188	-0.154	-0.384	na	-0.191	-0.159	-0.123	-0.028	-0.103	-0.1485	1.3215	0.5255	1.3925	0.7595	0.4405	0.4725	0.5345	0.4475	0.5555	0.5325	0.4045	0.2765	0.5665	0.5845	0.4665	0.5225	-1.129	-0.354	-0.7415	2	32493965	32754622
FLJ20272	Hypothetical protein FLJ20272	-0.232	-0.038	-0.293	-0.177	-0.303	0.403	0.123	-0.152	-0.206	-0.02	0.082	-0.184	-0.187	-0.091	-0.103	-0.098	0.091	-0.406	0.183	-0.073	-0.099	-0.057	0.113	-0.014	1.1185	1.5455	0.5725	0.8865	1.1245	1.3075	1.3445	1.4805	1.4415	1.3355	1.2445	1.1585	0.6805	1.2865	0.9295	0.1435	1.3165	-2.257	-0.69	-1.4735	2	32764780	32957767
LTBP1	Latent transforming growth factor beta binding protein 1	0.291	0.129	0.05	0.276	0.283	0.105	-0.132	-0.293	0.232	0.313	-0.138	0.393	0.05	0.003	0.126	0.106	-0.084	0.187	0.072	0.132	0.176	-0.163	0.328	0.114	na	-0.2135	-0.4935	na	na	0.1885	-0.1005	-0.0945	-0.1965	-0.2035	-0.1505	0.0385	-0.0265	0.0215	-0.0935	-0.1885	-0.5705	0.132	-0.425	-0.1465	2	33084043	33536224
RASGRP3	RAS guanyl releasing protein 3 (calcium and DAG-regulated)	0.011	0.043	0.077	-0.021	-0.065	0.179	0.016	-0.02	-0.146	-0.075	-0.09	-0.159	-0.017	-0.159	-0.092	-0.029	0.028	0.031	0.005	-0.294	-0.025	-0.081	0.063	-0.014	na	na	na	na	na	0.133	0.11	-0.057	-0.045	0.048	0.146	0.135	-0.228	-0.097	0.021	0.05	-0.105	na	0.055	0.055	2	33573067	33701309
CRIM1	Cysteine rich transmembrane BMP regulator 1 (chordin-like)	-0.202	0.131	-0.032	-0.156	-0.077	0.465	0.124	0.055	-0.049	0.002	0.379	0.146	-0.003	-0.025	-0.067	-0.072	-0.056	-0.007	0.042	-0.056	-0.039	0.091	0.035	0.029	-0.5895	-0.3115	0.2075	-0.7005	0.0775	na	-0.1045	-0.2315	0.0785	0.1265	-0.2595	-0.1055	na	0.1965	-0.6595	-0.0185	-0.2165	0.158	0.159	0.1585	2	36495048	36689928
FEZ2	Fasciculation and elongation protein zeta 2 (zygin II)	0.33	-0.103	0.333	0.245	0.24	0.006	0.451	-0.133	0.071	0.077	0.378	-0.088	0.054	0.162	0.103	-0.157	0.042	0.37	0.243	0.235	-0.006	0.171	0.086	0.084	-0.2905	-0.1265	-0.2185	-0.1735	-0.2245	-0.0115	-0.1805	-0.1965	-0.1015	-0.1765	-0.0885	-0.2385	0.1965	-0.1575	-0.3415	-0.0445	-0.3525	0.612	0.269	0.4405	2	36691057	36736934
EIF2AK2	Eukaryotic translation initiation factor 2-alpha kinase 2	-0.1	0.031	-0.202	0.076	0.043	-0.244	-0.357	-0.127	0.095	0.119	0.056	0.272	0.028	-0.033	-0.013	-0.054	-0.004	0.219	-0.076	0.031	0.058	-0.079	-0.017	-0.013	0.2865	-0.6965	-0.8205	-1.0205	-0.1225	0.7815	-0.1645	0.0755	0.3275	0.0445	-0.0765	-0.0315	0.1545	-0.0015	-0.2835	0.1285	-0.0005	-0.046	-0.181	-0.1135	2	37245352	37463331
CEBPZ	CCAAT/enhancer binding protein zeta	-0.201	0.032	-0.386	-0.148	-0.413	0.153	0.272	-0.441	-0.161	-0.332	0.187	0.095	-0.197	-0.133	-0.006	-0.011	0.147	-0.345	0.109	-0.048	-0.208	0.12	na	-0.044	-0.456	-0.773	-1.284	na	-0.854	0.089	0.312	0.408	0.506	0.163	0.353	0.289	0.264	0.358	0.345	0.449	0.428	na	-0.399	-0.399	2	37340432	37370395
PRKD3	Protein kinase D3	-0.222	0.041	-0.185	-0.138	-0.196	0.078	0.02	0.066	-0.219	-0.164	0.047	-0.051	-0.149	-0.209	-0.159	-0.14	-0.071	-0.356	-0.113	-0.213	-0.131	0.004	0.075	-0.017	0.6205	1.6995	-0.2625	1.1025	0.8675	0.2825	0.2635	0.5225	0.3285	0.1055	0.2945	0.5335	-0.0755	0.3095	0.2255	0.4605	0.2225	-0.745	-0.99	-0.8675	2	37389299	37455873
CYP1B1	Cytochrome P450, family 1, subfamily B, polypeptide 1	-0.598	0.027	-0.76	-0.262	-0.538	0.065	0.352	na	-0.186	-0.268	-0.086	-0.199	0.207	-0.281	0.006	0.053	0.056	-0.707	0.055	-0.146	-0.197	-0.063	0.238	-0.007	-3.586	-2.525	-0.19	-0.654	-2.868	-0.481	0.615	-0.809	1.437	-0.895	1.211	-1.323	-1.299	-0.329	-2.117	-1.562	0.797	1.67	-0.442	0.614	2	38206397	38214943
HNRPLL	Heterogeneous nuclear ribonucleoprotein L-like	-0.002	0.057	0.148	-0.118	0.002	na	na	-0.026	0.07	0.024	0.081	na	0.144	0.174	0.051	0.181	-0.001	-0.046	na	0.21	0.024	-0.006	na	0.009	0.6995	0.1965	-0.1645	-0.7485	-0.0055	-0.8565	-0.2735	0.1955	-0.0415	-0.0355	-0.1395	0.0355	0.1535	0.2345	0.9245	-0.2245	0.1385	-0.685	-0.172	-0.4285	2	38702828	38741722
GALM	Galactose mutarotase (aldose 1-epimerase)	0.104	0.282	0.226	0.035	0.091	0.156	-0.347	-0.113	0.085	0.153	-0.023	0.019	0.03	0.039	-0.061	0.094	0.055	0.281	-0.092	-0.02	0.095	-0.044	-0.048	0.001	na	na	-0.056	na	na	-0.112	-0.071	-0.061	0.091	0.08	-0.054	-0.09	-0.245	0.057	-0.061	-0.023	0.073	na	-0.08	-0.08	2	38787061	38873176
SFRS7	Splicing factor, arginine/serine-rich 7, 35kDa	0.137	0.368	-0.107	-0.036	-0.213	-0.052	-0.006	-0.011	-0.053	-0.64	0.174	-0.153	-0.052	-0.096	-0.11	-0.054	0.133	-0.293	-0.123	-0.232	-0.227	-0.051	-0.031	-0.103	1.2045	2.0405	0.8175	1.3015	1.1955	0.1885	0.8755	0.8505	0.8205	0.2625	0.5635	0.6925	0.3255	0.4205	0.5725	0.0205	-0.1085	-1.379	-2.062	-1.7205	2	38882394	38890152
DHX57	DEAH (Asp-Glu-Ala-Asp/His) box polypeptide 57	0.218	-0.212	0.196	0.083	0.053	0.23	0.102	-0.008	-0.097	0.026	-0.111	0.182	0.014	-0.031	-0.007	0.125	0.057	0.267	0.087	0.002	-0.091	0.034	-0.003	-0.02	0.352	1.708	0.592	0.925	0.759	0.592	0.017	0.229	0	-0.017	-0.065	0.263	0.331	-0.071	-0.114	0.65	0.114	-0.034	0.142	0.054	2	38936529	39014980
SOS1	Son of sevenless homolog 1 (Drosophila)	-0.168	0.02	-0.138	-0.192	-0.136	-0.191	-0.065	0.296	-0.14	-0.235	-0.017	0.028	-0.046	-0.133	-0.108	-0.065	-0.008	-0.106	-0.289	-0.052	-0.115	-0.219	-0.112	-0.149	0.067	1.996	0.202	0.368	0.605	-0.017	-0.112	-0.188	-0.058	0.18	-0.13	0.269	-0.101	-0.017	0.114	0.205	-0.159	na	-0.085	-0.085	2	39124616	39259214
MAP4K3	Mitogen-activated protein kinase kinase kinase kinase 3	-0.241	-0.02	-0.406	-0.157	-0.3	0.138	-0.42	-0.148	-0.212	-0.261	0.055	-0.097	-0.397	-0.13	-0.166	-0.054	-0.055	-0.503	-0.154	-0.233	-0.143	0.036	-0.061	-0.056	0.2865	1.4255	-0.5445	1.3415	0.7785	0.0625	0.2365	0.1155	0.0285	-0.0265	-0.1265	0.0255	-0.2945	-0.2245	0.1305	0.4235	-0.7075	-0.253	-0.444	-0.3485	2	39388077	39575944
THUMPD2	THUMP domain containing 2	-0.358	0.147	-0.488	-0.042	-0.192	na	-0.2	-0.086	-0.213	0.12	-0.021	-0.229	-0.105	-0.202	-0.135	-0.125	0.049	-0.534	na	-0.159	-0.269	-0.258	-0.095	-0.207	0.315	0.913	-0.459	1.139	0.212	-0.533	0.305	0.167	-0.174	-0.064	-0.095	0.187	-0.214	-0.053	-0.059	0.14	-0.351	-0.14	-0.36	-0.25	2	39875098	39918028
EML4	Echinoderm microtubule associated protein like 4	-0.187	0.154	-0.028	0.034	0.183	-1.131	-0.008	-0.178	0.314	0.074	-0.096	na	-0.022	-0.029	-0.171	-0.042	-0.116	-0.155	na	-0.103	-0.073	-0.01	-0.076	-0.053	-0.382	0.126	-0.502	0.194	0.017	0.164	-0.113	0.104	0.133	-0.293	0.243	0.641	0.146	-0.062	-0.009	0.124	0.047	-0.06	-0.624	-0.342	2	42308167	42471337
MTA3	Metastasis associated 1 family, member 3	-0.301	-0.057	-0.076	-0.236	-0.026	-0.295	-0.345	-0.101	-0.104	-0.206	0.128	na	-0.131	0.021	-0.058	-0.029	-0.06	-0.103	na	0.112	-0.019	0.141	na	0.061	-0.9625	-0.8875	-1.2055	-1.8725	-1.5675	0.3845	-0.0885	0.1645	-0.1545	-0.1335	0.3345	0.3535	0.2895	0.2905	-0.0595	0.0245	0.1595	-1.157	-0.364	-0.7605	2	42707537	42895737
HAAO	3-hydroxyanthranilate 3,4-dioxygenase	0.415	0.134	0.433	0.163	0.343	-0.068	na	0.141	0.148	-0.023	0.348	0.106	0.187	0.266	0.156	0.065	0.04	0.478	0.211	0.144	0.124	0.058	-0.064	0.039	0.0225	-0.0235	0.6845	0.0805	0.0845	0.0875	0.4135	0.4725	0.4105	0.3495	0.1995	0.0315	0.3435	0.1975	0.4455	0.1945	0.2315	-0.161	0.148	-0.0065	2	42905886	42931385
ZFP36L2	Zinc finger protein 36, C3H type-like 2	na	0.526	na	na	na	na	na	-0.326	na	1.594	-0.263	na	na	na	0.137	0.239	na	na	na	na	0.97	na	na	0.97	na	na	na	na	na	na	na	na	na	na	na	na	na	na	na	na	na	na	na	na	2	43362357	43365396
THADA	Thyroid adenoma associated	-0.161	-0.146	-0.225	-0.113	0.094	0.085	na	0.047	-0.11	-0.228	na	0.121	0.013	-0.024	-0.101	-0.017	0.031	-0.286	0.288	-0.128	0.046	0.107	0.106	0.086	-2.121	-1.943	-2.027	na	-2.078	-1.238	-1.268	-1.944	-1.765	-2.174	-1.61	-1.47	-1.216	-1.896	-1.592	-1.951	-1.922	na	1.901	1.901	2	43369642	43734831
ABCG8	ATP-binding cassette, sub-family G (WHITE), member 8 (sterolin 2)	-0.136	0.25	0.263	0.014	0.146	0.413	na	0.106	-0.49	-0.025	0.189	-0.007	-0.086	-0.131	0.019	-0.222	-0.307	0.303	0.174	-0.067	0.122	0.019	0.05	0.064	-0.163	na	-0.323	-0.267	-0.328	0.215	-0.116	-0.076	0.036	-0.047	0.045	-0.003	0.058	0.145	-0.005	-0.086	-0.028	na	0.145	0.145	2	43977754	44017255
FLJ23451	Chromosome 2 open reading frame 34	-0.152	0.176	-0.071	-0.034	-0.081	-1.032	0.038	0.075	-0.227	-0.126	-0.053	-0.08	-0.109	-0.097	-0.122	-0.106	-0.044	-0.097	-0.366	0.017	-0.042	-0.105	-0.221	-0.123	0.0425	-0.0455	0.4805	0.2515	-0.1735	0.6145	0.4105	0.8965	0.3245	0.1625	0.4635	0.0215	0.3255	0.1745	-0.3925	na	0.1685	-0.841	-0.558	-0.6995	2	44500742	44910903
SIX3	Sine oculis homeobox homolog 3 (Drosophila)	0.008	0.124	0.107	-0.308	0.191	na	-0.78	0.138	-0.255	0.16	-0.215	na	0.148	0.222	0.201	0.102	0.09	0.042	na	0.129	0.18	-0.148	-0.082	-0.017	-0.063	-0.19	0.288	0.153	-0.725	0.299	-0.265	-0.054	0.092	0.129	0.5	0.24	0.183	0.314	0.411	0.356	0.17	-0.607	0.015	-0.296	2	45080512	45084092
PRKCE	Protein kinase C, epsilon	0.189	0.114	0.248	0.24	0.234	-0.65	na	-0.038	0.132	0.191	-0.034	0.059	0.121	0.05	0.09	0.076	0.108	0.151	-0.035	0.025	0.098	0.047	-0.015	0.043	-0.8315	-0.8235	-0.7125	-0.6435	-0.6185	0.0595	-0.3615	-0.4525	-0.4055	-0.3335	-0.4255	-0.4365	-0.0275	-0.4365	-0.4345	-0.4755	-0.3975	0.606	0.499	0.5525	2	45790694	46326779
EPAS1	Endothelial PAS domain protein 1	0.162	0.219	0.108	-0.047	0.038	-0.02	0.191	0.172	0.016	0.073	-0.05	0.095	0.141	0.122	0.147	0.105	0.021	0.167	-0.047	0.168	0.058	-0.098	0.107	0.022	0.321	-0.038	0.081	-0.083	0.385	-0.311	-0.079	-0.061	-0.015	-0.274	-0.203	-0.125	-0.398	-0.038	0.639	-0.119	-0.01	0.162	0.278	0.22	2	46436214	46525486
RHOQ	Ras homolog gene family, member Q	0.072	0.153	0.074	-0.012	0.118	-0.106	-0.319	0.133	0.107	-0.042	-0.155	0.153	0.047	0.101	-0.006	0.072	0.168	0.022	-0.154	0.112	0.054	-0.221	-0.025	-0.064	na	0.261	-0.019	na	-0.075	-0.067	0.019	0.151	-0.073	-0.089	-0.046	0.157	na	-0.081	-0.004	-0.033	0.06	na	0.101	0.101	2	46681526	46721071
PIGF	Phosphatidylinositol glycan, class F	-0.534	-0.292	-0.651	-0.431	-0.595	-0.018	-0.126	-0.087	-0.133	-0.187	0.231	na	-0.386	-0.261	-0.256	-0.13	-0.149	-0.304	-0.168	-0.08	-0.324	-0.128	0.042	-0.137	0.6345	1.2645	0.3245	0.8105	0.6765	0.1065	0.5685	0.6985	0.7705	0.5965	0.2915	0.2585	-0.0095	0.3145	0.6015	0.5195	0.6655	0.076	-0.401	-0.1625	2	46720065	46755855
CRIPT	Postsynaptic protein CRIPT	na	na	-0.197	0.446	na	na	na	-0.171	-0.318	na	0.049	-0.88	-0.262	-0.055	0.139	-0.169	0.006	-0.368	na	-0.295	-0.371	0.142	na	-0.115	0.696	-0.035	0.021	0.473	0.013	0.417	0.356	0.807	0.763	0.277	0.912	0.196	0.532	0.34	0.113	0.155	0.578	-0.348	-0.49	-0.419	2	46755959	46763836
TTC7A	Tetratricopeptide repeat domain 7A	0.032	-0.077	0.2	0.283	-0.375	0.102	-0.075	0.167	0	-0.189	0.005	-0.018	0.102	0.121	0.118	-0.042	0.011	0.088	-0.139	0.134	-0.049	0.098	0.043	0.031	-0.1815	-0.1125	0.6105	-0.3575	-0.2175	0.8365	-0.2355	-0.2275	0.0425	-0.1355	-0.1335	0.0635	0.7925	0.0535	-0.7115	0.0995	-0.1025	0.233	-0.03	0.1015	2	47079964	47214927
CALM3	Calmodulin 3 (phosphorylase kinase, delta)	0.212	0.155	0.34	0.2	0.316	-0.804	0.094	0.093	-0.288	0.217	0.012	-0.022	0.002	0.144	0.192	0.113	-0.1	0.561	-0.006	0.169	0.164	-0.035	-0.023	0.035	-2.15	-1.959	-1.856	-2.789	-2.437	-3.56	-2.7	-2.942	-3.074	-3.055	-3.159	-3.016	-3.251	-2.852	-2.459	-2.924	-3.097	3.367	3.169	3.268	2	47298956	47315306
TACSTD1	Tumor-associated calcium signal transducer 1	-0.286	0.075	-0.423	-0.218	-0.328	na	-0.14	0.111	-0.204	-0.177	0.207	0.025	-0.183	-0.219	-0.014	-0.159	-0.125	-0.107	-0.119	-0.015	-0.213	-0.288	-0.102	-0.201	-3.624	-2.825	-2.815	-4.235	-3.584	0.772	-0.431	-0.416	0.123	0.053	-0.395	-0.002	-0.517	-0.554	-0.755	-0.319	-0.701	-2.059	-0.987	-1.523	2	47508101	47525808
MSH2	MutS homolog 2, colon cancer, nonpolyposis type 1 (E. coli)	-0.039	0.105	-0.188	-0.075	-0.265	0.219	0.108	-0.137	0.207	-0.244	0.04	-0.234	-0.092	-0.08	-0.104	-0.091	0.019	-0.137	0.073	-0.192	0.022	0.118	-0.419	-0.093	-0.1595	0.5645	-0.5305	0.1945	-0.1915	0.6205	-0.0765	-0.5075	-0.5665	-0.5655	-0.1795	0.2605	-0.0225	-0.2655	-0.5845	0.1385	-0.5115	-0.329	-0.504	-0.4165	2	47541914	47622011
MSH6	MutS homolog 6 (E. coli)	0.139	-0.028	0.091	0.214	0.131	0.137	0.132	-0.188	-0.198	0.107	0.091	0.093	0.023	-0.001	-0.009	-0.007	-0.035	0.264	0.154	0.025	0.167	0.025	0.126	0.106	0.751	1.257	0.358	1.403	0.812	0.564	0.685	0.446	0.107	0.117	0.403	0.794	-0.126	0.32	0.512	0.453	0.109	-1.361	-0.587	-0.974	2	47921937	47945743
FBXO11	F-box protein 11	-0.559	0.237	-0.772	-0.193	-0.624	na	0.077	-0.083	0.002	-0.406	0.12	na	-0.224	-0.105	-0.195	-0.047	-0.072	-0.368	0.069	-0.184	-0.057	-0.176	na	-0.117	0.6635	1.2825	1.3615	0.7965	0.9365	0.1265	1.0215	0.9285	0.7045	0.4325	0.7455	-0.0575	-0.0065	-0.1655	0.0255	-0.0935	0.3235	0.109	0.68	0.3945	2	47945712	48044473
LOC129285	Smooth muscle myosin heavy chain 11 isoform SM1-like	0.282	0.201	-0.2	-0.034	-0.348	na	0.05	0.082	-0.091	-0.116	0.089	-0.043	-0.133	-0.339	0.134	-0.067	0.078	-0.464	0.043	-0.161	-0.038	0.012	na	-0.013	-0.6395	0.9915	0.3595	0.5075	0.0535	-0.3325	0.1155	0.1725	0.1755	-0.1415	-0.2005	-0.3415	-0.1975	-0.0225	-0.4035	-0.4835	0.0685	0.693	-0.122	0.2855	2	48579559	48654175
LHCGR	Luteinizing hormone/choriogonadotropin receptor	0.28	-0.318	-0.068	-0.098	-0.021	na	na	-0.162	-0.265	-0.492	0.491	0.009	-0.155	-0.177	-0.021	0.025	0.027	na	na	-0.115	-0.201	-0.014	0.064	-0.05	na	na	na	na	na	1.48	0.033	-0.046	0.379	-0.026	-0.071	-0.076	0.893	0.074	-0.905	0.397	0.124	0.354	0.138	0.246	2	48825618	48894468
NRXN1	Neurexin 1	-0.298	0.175	-0.248	-0.285	-0.17	0.227	-0.442	-0.032	-0.043	0.09	0.063	-0.351	-0.169	-0.227	-0.155	-0.221	-0.278	-0.157	-0.834	-0.208	-0.079	-0.053	0.098	-0.011	-0.2015	0.2635	-0.0945	-0.0545	-0.1945	-0.1195	-0.1565	-0.2535	-0.2605	-0.1275	-0.2365	-0.2585	0.1585	-0.0395	-0.3875	0.1705	-0.3055	0.528	0.241	0.3845	2	50059139	50486509
C2orf30	Chromosome 2 open reading frame 30	-0.05	-0.152	-0.294	0.53	-0.097	-0.359	na	0.206	0.113	-0.219	0.24	na	0.038	-0.052	0.19	0.432	0.08	-0.06	na	0.08	-0.283	0.126	0.101	-0.019	0.75	0.696	0.443	1.286	0.724	0.257	0.327	0.406	0.534	0.264	0.033	0.116	0.408	0.233	0.985	0.584	0.036	-0.004	0.122	0.059	2	53925868	53957584
PSME4	Proteasome (prosome, macropain) activator subunit 4	0.244	0.003	0.096	-0.157	-0.24	0.008	0.344	0.34	-0.038	-0.136	0.112	-0.541	-0.056	-0.019	0.02	-0.016	0.109	-0.169	0.098	-0.122	0.077	0.026	na	0.052	-0.126	0.842	0.639	0.75	0.375	-0.154	0.501	0.567	0.125	0.657	0.562	0.736	0.565	0.222	0.055	0.513	0.077	na	-0.95	-0.95	2	54003222	54109501
FLJ40298	Hypothetical protein FLJ40298	-0.155	-0.4	-0.561	-0.084	-0.33	0.465	0.465	-0.378	-0.103	na	0.006	na	-0.165	-0.187	-0.055	0.064	0.211	-0.63	0.236	-0.162	0.109	-0.155	0.292	0.082	0.659	0.479	0.468	0.376	1.157	1.135	0.382	0.572	0.801	0.37	-0.023	0.062	1.171	0.385	0.289	0.516	1.159	na	0.006	0.006	2	54469722	54500365
SPTBN1	Spectrin, beta, non-erythrocytic 1	0.031	0.161	0.111	0.056	0.064	0.158	0.534	0.168	0.299	0.119	-0.041	-0.158	na	0.079	0.003	-0.107	-0.042	0.179	0.307	0.108	0.116	0.078	-0.028	0.055	-1.0225	0.2195	-1.2425	-0.2525	-0.0455	-2.3735	-1.1935	-1.7375	-1.6335	-1.6505	-2.4955	-0.0925	-2.5015	-1.5625	-0.7015	-0.3015	-1.8775	1.266	1.765	1.5155	2	54595290	54807513
MTIF2	Mitochondrial translational initiation factor 2	-0.314	0	-0.303	-0.159	-0.271	0.006	0.119	0.02	-0.197	-0.323	0.27	-0.193	-0.262	-0.111	-0.225	-0.18	-0.073	-0.256	-0.296	-0.196	-0.263	-0.112	na	-0.188	0.0685	1.5265	0.2165	0.6625	0.1715	-0.1525	0.7265	0.3775	0.1525	0.6775	0.1885	0.5565	-0.0795	0.2965	0.4925	0.2645	-0.3665	-1.085	-0.67	-0.8775	2	55375435	55402645
KIAA1212	KIAA1212	-0.559	0.179	-0.566	-0.229	-0.642	0.122	0.162	0.154	-0.524	-0.094	na	-0.377	-0.192	-0.135	-0.057	-0.146	0.054	-0.485	0.148	-0.181	-0.451	-0.134	-0.055	-0.213	-0.6555	na	-0.7145	na	-0.1995	0.0635	-0.4035	-0.4535	-0.3535	-0.5725	-0.2695	-0.4845	-0.4755	-0.6485	-0.8225	-0.5265	-0.6495	0.747	0.178	0.4625	2	55426884	55558400
KIAA1387	KIAA1387 protein	-0.031	-0.08	-0.183	-0.07	-0.196	0.122	0.078	-0.311	0.07	-0.186	0.014	0.189	-0.031	-0.028	-0.035	-0.111	0.047	-0.016	-0.085	-0.006	0.086	0.044	0.07	0.067	-0.102	-0.376	-0.862	-0.067	-0.295	-0.276	-0.132	-0.324	-0.282	-0.448	-0.374	-0.291	-0.041	-0.386	-0.505	-0.325	-0.496	na	0.071	0.071	2	55687166	55756400
EFEMP1	EGF-containing fibulin-like extracellular matrix protein 1	-0.249	-0.098	-0.296	-0.205	-0.338	-0.062	0.019	-0.096	-0.435	0.161	0.05	-0.424	-0.186	-0.115	-0.16	-0.14	-0.03	-0.349	-0.013	-0.247	-0.141	-0.005	0.107	-0.013	0.432	1.334	1.88	0.62	3.552	-0.518	0.246	0.49	1.4	2.442	0.898	0.743	1.46	-0.35	-0.119	0.746	0.411	2.198	1.712	1.955	2	56004748	56062573
VRK2	Vaccinia related kinase 2	-0.352	-0.213	-0.464	-0.249	-0.445	-0.277	0.136	0.119	0.084	-0.255	-0.09	-0.228	-0.277	-0.265	-0.285	-0.327	-0.25	-0.437	0.061	-0.28	-0.259	-0.14	-0.067	-0.155	-0.0415	0.5645	0.2745	0.5665	-0.0185	0.2385	0.5575	0.1495	0.0995	0.1595	0.2775	0.6375	-0.7415	0.1005	-0.1115	-0.2035	0.0165	-0.871	-0.646	-0.7585	2	58185477	58298654
BCL11A	B-cell CLL/lymphoma 11A (zinc finger protein)	0.019	0.273	0.111	0.05	0.106	0.357	0.26	-0.038	0.156	0.146	-0.023	0.056	0.09	0.063	0.014	-0.079	-0.032	0.122	0.258	0.079	0.051	0.013	-0.03	0.011	-1.0185	-1.1245	-1.8925	-0.8615	-1.1295	-0.4895	-1.0045	-0.8525	-0.8555	-0.9045	-0.9065	-0.9655	-0.6115	-0.8445	-0.9805	-0.8485	-0.6875	1.183	0.844	1.0135	2	60590945	60692284
REL	V-rel reticuloendotheliosis viral oncogene homolog (avian)	0.142	-0.164	0.029	0.181	0.068	-0.128	0.007	-0.134	0.118	0.038	0.096	0.266	0.128	-0.018	0.056	0.084	0.026	0.147	0.077	0.107	0.011	-0.284	0.144	-0.043	0.1	0.149	0.655	0.001	0.097	0.097	0.572	0.145	0.289	0.891	0.478	0.234	-0.422	0.047	0.32	-0.179	-0.048	-0.105	-0.691	-0.398	2	61020401	61061321
AHSA2	AHA1, activator of heat shock 90kDa protein ATPase homolog 2 (yeast)	0.007	-0.006	0.011	-0.161	-0.085	-0.025	0.638	0.223	-0.021	na	0.029	-0.376	-0.031	0.122	-0.034	-0.076	0.009	-0.216	0.291	-0.266	0.003	0.241	0.197	0.147	-0.038	1.751	1.008	0.758	1.242	0.786	0.208	0.03	-0.136	-0.032	0.24	0.611	0.303	0.245	-0.35	0.332	0.129	0.059	-0.243	-0.092	2	61326337	61544642
XPO1	Exportin 1 (CRM1 homolog, yeast)	-0.152	-0.042	-0.23	-0.27	-0.461	-0.038	-0.384	0.061	-0.183	-0.291	0.11	-0.231	-0.079	-0.08	-0.149	0.028	0.076	-0.469	0.267	-0.077	-0.057	0.066	0.221	0.077	-0.1895	1.1495	0.0255	0.7375	0.1545	-0.0835	0.2295	-0.4075	-0.4965	-0.3015	-0.0665	0.4065	0.0435	-0.1025	-0.3365	0.3765	-0.5545	0.137	-0.68	-0.2715	2	61616722	61677052
CCT4	Chaperonin containing TCP1, subunit 4 (delta)	0.033	0.096	0.042	0.005	0.015	0.159	-0.082	0.01	0.055	0.146	-0.067	0.052	0.09	-0.015	-0.037	-0.013	0.018	-0.036	-0.028	0.028	-0.012	-0.176	-0.095	-0.094	-0.3915	0.3475	-0.2255	0.0905	-0.0795	-1.0975	-0.1385	-0.0025	-0.1355	-0.4405	-0.3395	-0.9005	-0.3065	-1.0285	-0.0425	-0.8575	-0.3295	-0.495	-0.952	-0.7235	2	62006916	62027442
EHBP1	EH domain binding protein 1	-0.297	0.259	-0.209	-0.355	0.097	na	na	-0.047	0.017	na	0.007	na	-0.11	-0.272	-0.079	-0.082	na	-0.405	na	-0.036	-0.181	0.102	-0.026	-0.035	na	na	na	na	na	-0.378	-0.677	-0.765	na	-0.652	-0.437	-0.411	-0.476	-0.428	-0.52	-0.485	-0.339	na	0.203	0.203	2	62844772	63185270
MDH1	Malate dehydrogenase 1, NAD (soluble)	0.11	0.231	-0.13	0.008	-0.071	na	na	0.236	0.209	0.345	0.063	na	-0.15	0.001	-0.129	-0.191	-0.146	na	na	-0.018	-0.267	-0.079	-0.117	-0.154	-1.944	-1.235	-2.049	-1.492	-1.973	-2.577	-0.886	-1.596	-1.568	-2.158	-2.165	-1.606	-2.408	-2.212	-1.857	-1.669	-1.792	1.413	1.269	1.341	2	63727773	63745979
UGP2	UDP-glucose pyrophosphorylase 2	-0.279	0.165	-0.244	-0.885	0.429	na	na	0.278	0.033	0.242	0.098	0.083	-0.125	-0.151	0.111	-0.021	-0.046	-0.039	0.043	-0.031	-0.167	-0.173	-0.245	-0.195	-0.638	0.373	-0.791	-0.864	-0.683	-1.104	-0.176	-0.354	-0.331	-0.53	-0.676	-0.907	-1.205	-0.65	-0.742	-1.321	-0.34	0.748	0.746	0.747	2	63979749	64030343
HSPC159	HSPC159 protein	0.115	0.307	0.182	0.047	0.104	na	na	0.15	-0.063	0.205	0.045	na	0.136	na	-0.043	0.26	-0.131	0.21	na	na	-0.097	-0.075	-0.126	-0.099	0.3495	1.1045	-1.1135	1.3785	0.7805	0.3115	-0.2535	-0.2585	-0.4445	-0.4865	-0.3595	-0.4245	0.2505	-0.1555	-0.4655	-0.3235	-0.4235	0.607	0.494	0.5505	2	64593306	64600160
AFTIPHILIN	Aftiphilin protein	-0.096	-0.027	-0.336	-0.391	-0.199	na	na	0.1	-0.372	na	0.58	na	-0.185	-0.154	0.049	-0.509	0.051	-0.7	na	-0.196	-0.311	-0.007	0.071	-0.082	-1.181	0.217	-0.617	-0.63	-0.782	-0.786	-0.581	-1.015	-0.899	-0.938	-1.07	-0.83	-1.037	-0.756	-1.139	-0.967	-0.939	1.835	0.871	1.353	2	64663116	64836546
SLC1A4	Solute carrier family 1 (glutamate/neutral amino acid transporter), member 4	0.223	0.275	0.334	0.068	0.103	-0.087	-0.103	0.095	0.164	0.354	-0.061	-0.264	0.098	0.082	0.07	-0.005	-0.024	0.212	-0.222	0.061	-0.056	-0.014	-0.048	-0.039	-0.386	0.159	-0.7	-0.462	0.308	-0.851	-0.29	-0.395	-0.541	-0.629	-0.492	-0.296	-1.121	-0.359	0.298	-0.139	-0.478	-0.326	0.29	-0.018	2	65128245	65162648
RAB1A	RAB1A, member RAS oncogene family	-0.257	0.152	-0.214	-0.307	-0.344	-0.168	-0.332	0.066	-0.389	-0.256	0.292	-0.504	-0.147	-0.3	-0.237	-0.311	-0.074	-0.401	-0.339	-0.246	-0.251	-0.211	-0.255	-0.239	-0.111	0.469	-0.048	0.464	-0.091	-1.134	-0.168	-0.262	0.012	-0.002	-0.56	-1.196	-0.904	-0.437	0.009	-1.127	-0.538	0.462	0.8	0.631	2	65225640	65268886
ACTR2	ARP2 actin-related protein 2 homolog (yeast)	-0.053	0.226	0.135	0	0.268	-0.029	-0.271	-0.152	0.049	0.259	-0.239	0.264	0.159	0.038	0.088	0.17	-0.038	-0.12	-0.381	0.015	0.179	-0.236	0.15	0.031	-0.194	1.07	0.667	1.025	0.381	0.346	1.015	1.278	1.009	0.778	1.271	1.125	0.736	1.047	1.389	1.248	1.084	-2.092	-0.228	-1.16	2	65366622	65408941
SPRED2	Sprouty-related, EVH1 domain containing 2	0.59	0.241	0.331	0.297	0.256	0.456	-0.456	-0.073	0.199	na	-0.046	0.019	0.071	0.278	0.258	0.097	0.151	0.236	0.314	0.133	0.224	0.038	-0.074	0.063	-0.336	-0.217	-0.126	-0.202	-0.03	1.079	-0.625	-0.506	-0.708	-0.389	-0.586	-0.4	-0.269	-0.267	0.007	-0.388	-0.429	na	0.536	0.536	2	65449639	65492780
MEIS1	Meis1, myeloid ecotropic viral integration site 1 homolog (mouse)	-0.113	0.063	-0.045	-0.013	-0.098	-0.125	-0.274	-0.07	-0.125	-0.203	0.086	-0.232	-0.033	-0.028	-0.13	-0.115	-0.09	-0.092	-0.209	-0.007	-0.073	-0.048	-0.061	-0.061	1.8015	1.9265	0.3475	1.0865	0.8155	-0.3385	0.0035	-0.2015	-0.1845	-0.1335	-0.1265	-0.0895	0.2635	-0.0455	0.2045	0.6015	0.0125	0.041	0.264	0.1525	2	66574183	66711541
PPP3R1	Protein phosphatase 3 (formerly 2B), regulatory subunit B, 19kDa, alpha isoform (calcineurin B, type I)	-0.232	0.056	-0.29	-0.243	-0.325	na	-0.681	-0.342	-0.205	0.089	-0.108	-0.234	-0.147	-0.167	-0.159	-0.147	-0.064	-0.32	-0.317	-0.196	-0.156	-0.071	-0.042	-0.09	-1.727	-1.359	-1.415	-1.675	-1.395	-0.81	-0.775	-0.937	-0.435	-1.155	-0.736	-1.046	-1.338	-0.827	-1.203	-0.531	-0.699	0.574	0.998	0.786	2	68261719	68400013
LOC116143	Hypothetical protein BC014022	0.009	-0.252	-0.059	0.039	0.043	0.338	na	-0.101	-0.26	-0.103	0.559	0.019	0.042	-0.046	0.079	0.113	0.271	na	0.481	-0.09	0.075	0	0.094	0.056	0.119	-0.111	-0.386	-0.351	0.412	0.047	-0.048	-0.211	-0.178	na	-0.167	-0.154	-0.104	-0.361	-0.2	0.375	-0.286	na	0.126	0.126	2	68261719	68400013
PLEK	Pleckstrin	-0.304	0.13	-0.384	-0.087	-0.318	0.155	na	-0.105	0.049	-0.037	0.039	-0.261	0.057	-0.064	-0.085	-0.098	-0.094	-0.284	0.387	-0.055	-0.001	-0.346	0.1	-0.082	1.944	1.829	3.983	1.529	1.605	1.472	2.375	1.385	2.47	0.682	1.238	0.252	0.981	1.354	1.362	0.653	1.429	na	0.013	0.013	2	68504067	68536235
ARHGAP25	Rho GTPase activating protein 25	0.174	0.138	0.222	-0.023	0.028	0.106	0.47	0.114	0.155	-0.067	0.055	-0.282	0.119	0.082	-0.005	-0.113	0.005	-0.029	0.177	-0.051	0.194	0.078	0.008	0.093	1.252	0.877	1.542	1.487	1.229	0.119	0.363	0.06	0.344	-0.294	0.172	-0.169	0.072	-0.014	0.019	-0.182	-0.054	0.653	0.097	0.375	2	68913584	68965606
ANTXR1	Anthrax toxin receptor 1	-0.114	0.057	-0.047	-0.32	-0.147	0.383	0.412	0.055	-0.532	0.055	-0.092	-0.481	-0.005	0.059	-0.045	-0.048	0.068	-0.331	0.354	-0.083	0.156	0.075	0.072	0.101	1.88	2.879	1.035	3.059	1.913	1.001	0.879	1.304	0.531	1.463	0.341	0.544	0.948	1.076	1.742	1.996	0.866	-0.803	-0.691	-0.747	2	69152140	69387946
GFPT1	Clone 114 tumor rejection antigen	-0.272	-0.192	-0.222	-0.166	-0.261	0.026	na	0.072	-0.432	-0.154	-0.025	-0.187	-0.188	-0.212	-0.247	-0.168	-0.027	-0.177	-0.002	-0.189	-0.235	-0.085	0.046	-0.091	-0.071	-0.519	-0.499	-0.283	-0.558	-0.637	-0.152	-0.136	-0.164	0.045	-0.326	-0.209	-0.439	-0.415	-0.105	-0.273	-0.234	0.053	0.387	0.22	2	69464054	69526033
UI-E-EJ1-AJM-C-07-0-UI	Similar to BMP2 inducible kinase	0.193	0.208	0.057	0.154	0.158	0.084	0.028	-0.276	0.22	0.375	-0.158	0.441	0.127	0.186	0.067	0.297	0.131	0.321	na	0.256	0.335	-0.009	0.11	0.145	-0.54	-0.234	-0.205	-0.213	-0.529	0.793	0.066	0.224	0.338	-0.055	0.201	0.019	0.426	0.094	-0.305	0.015	-0.005	0.046	0.214	0.13	2	69598065	69605315
ANXA4	Annexin A4	-0.228	0.247	-0.075	-0.082	0.037	-0.408	-0.071	-0.093	-0.008	0.137	-0.069	-0.106	0.024	0.018	-0.014	0.037	-0.065	0.145	0.031	0.074	-0.06	-0.145	na	-0.103	-0.4665	0.9095	1.0205	0.4125	0.6305	0.5245	0.8095	1.5585	1.4755	1.6705	0.9245	0.9265	0.7855	0.6465	0.9345	0.5545	1.3275	-2.129	-1.28	-1.7045	2	69880917	69965252
MAD	MAX dimerization protein 1	0.083	0.126	0.049	-0.029	0.056	na	0.927	0.126	-0.11	-0.097	-0.146	na	0.062	-0.051	0.109	0.094	-0.036	0.549	na	-0.024	0.154	0.094	-0.052	0.065	na	na	-0.264	-0.025	-0.522	0.432	-0.324	na	0.061	-0.453	-0.224	-0.753	-0.36	-0.058	-0.023	-0.685	-0.2	na	0.213	0.213	2	70053968	70077256
PCYOX1	Prenylcysteine oxidase 1	0.12	0.223	0.013	-0.027	-0.054	-0.104	0.153	0.148	-0.081	-0.018	0.05	-0.261	0.049	-0.085	-0.066	-0.141	-0.076	-0.116	0.118	-0.085	0.007	-0.066	-0.042	-0.034	-0.5185	-0.4675	-0.7765	0.1275	-0.2865	0.4485	0.1525	0.4695	0.2055	0.2965	0.6585	0.5615	0.3715	0.1845	0.5865	-0.2245	0.0605	-0.658	-0.675	-0.6665	2	70396907	70418567
SNRPG	Small nuclear ribonucleoprotein polypeptide G	-0.011	0.103	-0.046	0.082	-0.071	-0.231	0.335	-0.126	-0.063	-0.008	0.03	0.055	-0.018	-0.067	-0.015	-0.062	0.008	-0.091	0.087	-0.049	-0.022	-0.1	0.131	0.003	-0.2935	0.1675	-0.3475	0.0395	-0.2275	-0.5035	-0.1435	-0.3665	-0.3775	-0.2445	-0.3975	-0.4965	-0.4115	-0.2765	-0.3295	-0.1835	-0.6785	0.155	0.232	0.1935	2	70420159	70432520
VAX2	Ventral anterior homeobox 2	0.316	0.287	0.193	0.356	0.252	0.036	0.119	-0.092	0.154	0.147	-0.043	0.137	0.027	0.059	0.095	0.067	-0.031	0.294	-0.142	0.137	0.12	0.029	-0.041	0.036	0.106	-0.001	-0.1	0.249	-0.206	-0.737	-0.181	-0.043	-0.297	-0.194	-0.154	-0.067	-0.289	-0.193	-0.008	-0.267	0.001	na	0.107	0.107	2	71039375	71072228
ATP6V1B1	ATPase, H+ transporting, lysosomal 56/58kDa, V1 subunit B, isoform 1 (Renal tubular acidosis with deafness)	na	0.197	na	na	na	na	na	-0.166	-0.069	0.168	na	na	na	na	na	na	na	na	na	na	0.036	0.033	na	0.035	na	na	na	na	na	na	na	na	na	na	na	na	na	na	na	na	na	na	na	na	2	71074676	71104210
ZNF638	Zinc finger protein 638	0.227	0.225	0.204	0.143	0.274	-0.58	na	na	-0.022	0.331	-0.013	0.428	-0.089	0.085	0.004	-0.074	-0.012	0.342	na	0.081	0.108	-0.048	-0.007	0.018	na	na	na	na	na	0.362	na	0.733	0.062	0.274	-0.241	-0.31	-0.493	-0.245	-0.274	-0.424	-0.282	na	0.383	0.383	2	71470549	71573842
DYSF	Dysferlin, limb girdle muscular dystrophy 2B (autosomal recessive)	0.199	0.017	0.122	0.045	0.161	-0.444	-0.33	-0.169	-0.038	0.058	-0.194	-0.423	0.127	-0.016	-0.149	-0.264	-0.062	0.111	-0.011	0.124	0.115	-0.096	0.041	0.02	na	0.037	-0.287	na	0.086	-0.391	-0.099	-0.393	-0.268	-0.471	-0.371	-0.133	-0.724	-0.623	-0.268	-0.102	-0.607	na	0.657	0.657	2	71592415	71825545
C2orf7	Chromosome 2 open reading frame 7	0.309	0.465	0.33	0.177	0.312	na	na	0.075	0.278	0.669	-0.115	na	0.472	0.159	-0.024	0.035	-0.081	0.381	na	0.12	0.069	0.018	-0.033	0.018	1.2625	0.1385	0.2865	na	0.4215	-0.4295	0.4575	0.7245	0.6435	0.4835	0.1685	0.0575	0.3645	0.2035	0.5565	0.2165	0.3035	0.099	-0.244	-0.0725	2	73366791	73372011
CCT7	Chaperonin containing TCP1, subunit 7 (eta)	0.364	0.052	0.33	0.079	-0.029	0.485	-0.089	0.088	-0.131	0.081	-0.163	-0.012	0.1	0.162	0.082	0.076	0.035	0.163	0.433	0.091	0.029	-0.038	-0.298	-0.102	-0.092	-0.255	-0.133	-0.076	0.031	0.576	-0.151	-0.066	-0.005	0.013	-0.125	-0.085	0.972	-0.042	-0.35	-0.037	-0.096	0.235	0.007	0.121	2	73373101	73391787
FBXO41	F-box protein 41	na	0.232	0.586	na	na	na	na	0.586	0.137	0.456	-0.21	na	0.676	na	-0.059	na	0.086	na	na	na	0.794	-0.34	na	0.227	na	na	na	na	na	0.2255	-0.3855	-0.3075	0.1075	0.2785	0.3045	0.1755	0.2805	0.1015	-0.1675	-0.1515	0.2495	0.296	0.351	0.3235	2	73394604	73408251
CGI-121	CGI-121 protein	-0.287	-0.158	-0.294	-0.203	-0.328	0.219	0.395	-0.024	-0.13	-0.279	0.034	na	-0.151	-0.137	0	0.072	-0.042	-0.484	0.158	-0.313	-0.065	0.077	0.121	0.044	1.06	1.327	1.024	1.063	1.092	1.104	1.384	1.676	1.532	1.244	1.147	0.9	1.09	1.095	0.865	0.999	0.988	-1.497	-1.257	-1.377	2	73868656	73876168
STAMBP	STAM binding protein	0.035	0.097	0.009	0.002	0.065	-0.237	0.24	-0.059	0.101	0.119	-0.066	-0.03	0.116	0.108	-0.01	0.076	0.052	-0.076	na	-0.031	-0.271	0.031	0.002	-0.079	-0.325	-0.093	-0.153	-0.456	-0.43	0.173	-0.05	-0.053	0.049	-0.219	-0.051	-0.236	0.128	-0.257	-0.341	-0.009	-0.194	0.316	0.39	0.353	2	73967741	74001665
ACTG2	Actin, gamma 2, smooth muscle, enteric	0.082	0.051	0.027	0.216	0.051	0.354	0.337	-0.171	-0.233	-0.032	0.096	0.096	0.028	-0.063	0.075	0.104	0.195	-0.12	0.394	0.138	-0.023	-0.04	0.156	0.031	1.925	1.084	2.328	0.857	2.546	0.544	1.409	1.872	1.673	1.726	0.689	0.535	0.809	1.19	2.445	0.294	2.741	-2.206	-1.076	-1.641	2	74031790	74058434
DGUOK	Deoxyguanosine kinase	0.096	0.348	-0.09	0.089	0.097	na	na	0.346	0.076	0.323	-0.001	-0.077	0.13	0.068	0.164	0.052	0.148	-0.116	na	0.305	-0.091	-0.177	-0.13	-0.133	1.1845	1.4415	0.6925	0.9985	0.6225	0.2455	0.7165	1.1355	0.8165	0.4335	0.6465	0.2325	0.5185	0.5925	1.1805	0.7415	0.8075	-1.397	-0.704	-1.0505	2	74065608	74097743
MTHFD2	Methylenetetrahydrofolate dehydrogenase (NADP+ dependent) 2, methenyltetrahydrofolate cyclohydrolase	-0.263	-0.234	-0.561	0.059	-0.293	-0.568	-0.182	-0.107	0.078	-0.373	0.045	-0.164	-0.403	-0.235	-0.164	-0.081	-0.097	-0.35	-0.271	-0.194	-0.221	0.065	0.125	-0.01	2.32	2.823	1.68	1.436	0.724	2.242	2.098	2.656	2.38	2.321	1.713	1.24	0.147	1.701	1.719	1.228	1.489	-3.564	-3.494	-3.529	2	74337367	74354067
WBP1	WW domain binding protein 1	0.104	na	-0.059	-0.068	-0.059	-0.458	-0.634	-0.058	-0.151	-0.346	0.168	0.047	-0.058	-0.255	-0.061	0.119	0.011	-0.183	-0.201	-0.117	-0.132	-0.055	0.228	0.014	0.064	0.673	1.439	-0.121	-0.22	6.434	0.628	0.345	0.106	-0.281	0.24	0.203	1.252	0.428	1.306	-0.073	0.309	-1.113	0.117	-0.498	2	74597232	74599665
GCS1	Glucosidase I	na	0.124	0.217	na	0.239	na	na	0.363	0.048	0.266	0.13	na	0.183	0.495	0.02	0.002	-0.003	na	na	0.074	0.107	-0.002	-0.148	-0.014	0.053	0.111	-0.505	-0.192	-0.591	0.902	-0.196	-0.212	-0.009	-0.011	0.056	0.105	0.676	0.172	-0.555	0.171	0.064	0.026	0.194	0.11	2	74599859	74604173
POLE4	Polymerase (DNA-directed), epsilon 4 (p12 subunit)	-0.186	0.01	-0.076	-0.262	-0.022	0.097	na	0.181	-0.139	-0.065	-0.091	-0.146	-0.048	-0.034	-0.038	-0.119	-0.022	-0.005	0.176	-0.13	-0.287	-0.045	-0.028	-0.12	-1.105	-0.653	0.581	-0.323	-2.985	0.214	0.045	0.529	0.476	0.218	0.473	0.092	0.11	0.197	0.403	-0.153	0.213	-0.347	-0.067	-0.207	2	75097430	75108513
TACR1	Tachykinin receptor 1	0.108	0.148	0.337	0.005	0.247	0.249	0.189	-0.24	0.156	0.255	-0.364	-0.151	0.111	0.156	0.031	0.065	0.138	0.207	0.108	0.082	0.142	0.261	0.08	0.161	-0.165	-0.119	1.146	-0.252	0.125	1.458	-0.258	-0.227	-0.012	-0.221	-0.096	0.133	1.42	0.317	-1.245	-0.244	-0.095	0.643	-0.013	0.315	2	75187885	75337928
MRPL19	Mitochondrial ribosomal protein L19	-0.123	-0.156	-0.328	-0.099	-0.198	na	-0.251	0.114	-0.151	0.061	0.136	-0.09	-0.238	-0.13	-0.095	-0.005	-0.144	-0.214	-0.064	-0.052	-0.088	0.058	-0.105	-0.045	0.6655	-0.3675	-0.4815	0.4335	0.3285	-0.1175	0.5575	0.4465	0.6445	0.1855	0.1735	0.0785	-0.0585	0.1925	0.4175	-0.5535	0.2805	-0.958	-0.759	-0.8585	2	75785567	75794512
C2orf3	Chromosome 2 open reading frame 3	na	-0.002	na	na	na	na	-0.197	0.01	0.169	-0.188	0.076	na	-0.095	-0.179	-0.198	-0.375	-0.337	na	na	0.031	-0.003	-0.034	na	-0.019	na	na	na	na	na	0.362	-0.487	-0.152	0.08	-0.075	-0.114	0.062	0.573	-0.133	-0.002	0.082	-0.012	-0.303	0.223	-0.04	2	75800949	75854444
PAP	Regenerating islet-derived 3 alpha	0.055	-0.154	0.286	0.001	0.028	0.095	na	0.059	-0.146	-0.491	0.437	-0.249	0.033	0.038	-0.034	0.017	-0.01	0.114	-0.057	-0.018	-0.217	0.155	0.045	-0.006	-0.069	0.034	0.201	-0.129	-0.034	-0.173	-0.04	-0.131	-0.017	-0.142	0.055	-0.192	0.407	-0.07	-0.179	0.041	-0.061	0.268	0.204	0.236	2	79295788	79298534
CTNNA2	Catenin (cadherin-associated protein), alpha 2	-0.186	0.038	-0.198	-0.136	-0.209	0.153	-0.085	-0.024	-0.174	-0.103	0.135	-0.226	-0.125	-0.289	-0.088	-0.084	0.002	-0.3	-0.06	-0.164	-0.137	-0.032	-0.102	-0.09	2.0245	-0.3665	0.9105	2.0015	1.7155	-3.6905	-1.0325	-2.9375	-2.7975	-1.5885	-3.0935	-0.9535	-0.3615	-1.5935	-0.9275	0.0265	-2.5565	3.65	3.523	3.5865	2	79790338	80787562
SUCLG1	Succinate-CoA ligase, GDP-forming, alpha subunit	0.019	0.37	0.016	-0.127	-0.167	0.209	na	0.051	na	na	0.363	na	-0.086	-0.005	-0.02	-0.173	0.076	-0.009	na	-0.111	0.299	0.043	-0.11	0.077	0.3265	0.1635	-0.2535	0.5745	0.0295	-0.3275	0.1265	0.1575	-0.1465	-0.3035	-0.4955	-0.2815	-0.1965	-0.1945	0.3175	-0.4195	-0.3085	0.162	0.141	0.1515	2	84562312	84598047
TMSB10	Thymosin, beta 10	0.172	-0.136	-0.067	-0.895	-0.36	-0.524	na	0.104	-0.235	-0.137	na	-0.117	-0.141	-0.223	-0.173	-0.087	-0.276	-0.468	na	-0.302	-0.041	0.089	0.069	0.039	-0.9055	0.2945	0.5735	-0.4925	-0.1725	0.6055	0.3565	0.3475	0.8455	-0.0245	0.2765	0.0065	0.2665	na	-0.0465	0.1605	0.2785	-0.185	0.164	-0.0105	2	85044433	85045453
KCMF1	Potassium channel modulatory factor 1	0.081	0.014	-0.06	0.073	-0.062	na	-0.156	-0.243	0.172	-0.086	0.026	na	-0.061	-0.026	-0.022	0.006	-0.019	-0.293	-0.073	-0.097	0.058	na	0.215	0.137	0.179	0.546	0.47	0.22	0.094	-0.192	0.192	0.089	0.002	0.169	0.202	0.19	-0.124	0.35	0.382	-0.435	0.46	-0.518	-0.964	-0.741	2	85109905	85193106
RetSat	All-trans-13,14-dihydroretinol saturase	-0.178	0.07	-0.11	0.045	-0.107	0.526	na	0.082	0.084	0.049	0.493	0.03	0.017	0.076	-0.037	-0.056	-0.006	-0.119	0.093	0	-0.106	0.116	0.196	0.069	0.198	0.811	0.486	-0.051	0.214	-0.062	0.154	0.269	0.104	0.664	0.192	0.293	-0.142	0.126	0.522	0.218	0.098	-0.339	0.161	-0.089	2	85480880	85493313
CAPG	Capping protein (actin filament), gelsolin-like	0.073	0.192	0.302	0.226	0.404	0.388	na	0.048	0.313	0.265	-0.377	0.177	0.138	0.197	0.218	0.133	0.117	0.273	0.041	0.257	0.269	0.11	-0.037	0.114	1.871	1.316	2.466	0.669	1.08	-0.461	0.96	0.563	1.563	1.08	1.379	0.433	1.307	0.849	1.17	0.335	1.391	-0.396	-0.13	-0.263	2	85533549	85549478
VAMP8	Vesicle-associated membrane protein 8 (endobrevin)	0.35	0.166	0.624	0.171	0.76	-0.129	0.26	0.075	0.139	0.079	-0.062	0.243	0.185	0.228	0.17	0.262	0.348	0.357	0.219	0.135	0.353	0.247	0.008	0.203	-0.0355	-0.0565	2.0285	-0.3865	-0.2105	0.0865	1.1835	0.9325	1.4775	0.6895	1.6075	0.0805	0.3885	1.2825	0.4015	-0.3095	0.7535	-0.266	-0.845	-0.5555	2	85716375	85720811
USP39	Ubiquitin specific protease 39	0.016	0.453	0.391	-0.037	0.618	na	na	0.131	0.238	-0.203	0.052	na	0.066	-0.009	0.06	-0.019	0.028	0.511	na	0.104	0.143	-0.315	-0.219	-0.13	0.1975	0.4375	-0.5615	0.1215	0.3425	0.6045	0.0265	0.3085	-0.0465	-0.1735	0.2245	0.3595	0.3975	0.0235	-0.2435	0.1835	-0.0855	-0.252	-0.399	-0.3255	2	85754977	85788063
GNLY	Granulysin	0.123	0.265	0.226	0.186	0.262	0.118	0.249	0.328	0.112	-0.169	-0.086	-0.061	0.057	-0.092	0.124	0.021	0.097	0.395	0.198	-0.022	0.189	-0.043	-0.045	0.034	1.883	0.203	1.093	-0.626	0.199	0.217	0.222	-0.104	0.467	-0.038	-0.012	0.043	0.098	0.207	0.392	0.129	0.038	na	0.083	0.083	2	85833072	85837538
SIAT9	ST3 beta-galactoside alpha-2,3-sialyltransferase 5	0	0.16	0.087	-0.097	0.217	na	0.022	0.146	0.018	-0.023	-0.025	-0.058	-0.016	-0.025	-0.005	-0.075	0.034	-0.055	-0.081	-0.125	-0.001	-0.015	-0.199	-0.072	-0.4015	0.2165	0.0445	0.9835	-0.5545	-1.1685	-0.4145	-1.0415	-0.8925	-1.3655	-1.1195	-1.1655	-0.6635	-0.4255	-0.4205	-0.0935	-0.9185	1.236	0.911	1.0735	2	85977929	86027795
MRPL35	Mitochondrial ribosomal protein L35	-0.506	-0.185	-0.151	-0.312	-0.407	-0.134	-0.412	0.04	-0.255	-0.161	0.103	-0.145	-0.257	-0.275	-0.39	1.228	-0.169	-0.436	-0.112	-0.456	-0.168	-0.043	-0.099	-0.103	0.5635	-0.0525	0.7205	0.1815	-0.1025	0.6885	1.3815	1.5105	1.4985	0.9475	1.7525	0.9215	0.9305	1.5885	0.9405	1.1105	1.3105	-0.894	-0.827	-0.8605	2	86338238	86351627
C2orf23	Chromosome 2 open reading frame 23	-0.256	-0.082	-0.349	-0.076	-0.256	0.016	0.201	-0.291	-0.182	-0.087	0.096	-0.036	-0.068	-0.039	-0.014	0	0.162	-0.232	0.216	-0.082	0.006	0.243	0.135	0.128	-0.722	0.572	-0.29	0.142	0.158	-0.751	-0.403	-0.862	-0.926	-0.206	-1.137	-0.371	-0.755	-0.494	-0.22	-0.501	-0.539	1.644	1.336	1.49	2	86352780	86476435
CD8A	CD8 antigen, alpha polypeptide (p32)	0.207	0.09	0.052	-0.011	-0.04	-0.187	na	0.124	0.047	-0.176	0.003	0.169	0.038	-0.077	0.136	0.07	0.149	-0.043	0.058	0.021	0.095	0.157	0.099	0.117	0.363	0.091	1.482	0.334	0.456	0.361	0.118	0.067	0.211	-0.016	0.722	-0.029	0.477	0.254	-0.123	0.193	0.209	0.156	0.102	0.129	2	86923392	86929725
CD8B1	CD8 antigen, beta polypeptide 1 (p37)	-0.044	0.295	0.229	-0.09	0.046	0.084	na	0.124	-0.169	-0.013	0.012	0.155	0.135	0.04	-0.019	-0.011	-0.01	0.072	0.115	-0.128	0.068	0.222	0.014	0.101	1.327	1.386	1.431	0.845	1.137	1.694	1.085	1.637	1.502	1.585	1.803	1.546	1.528	1.504	1.402	1.499	1.56	-4.069	-0.707	-2.388	2	86954120	87000696
MGC4677	Hypothetical protein MGC4677	0.023	-0.018	-0.062	0.041	-0.107	-0.42	-0.748	0.204	0.366	0.05	0.119	-0.028	-0.023	0.071	-0.03	-0.09	-0.079	0.046	-0.36	-0.147	0.06	-0.033	0.041	0.023	0.732	0.882	0.759	0.536	0.822	0.679	1.155	1.341	1.379	0.496	1.328	0.912	1.267	1.178	0.89	0.373	1.244	-1.854	-0.626	-1.24	2	87594215	87660286
FABP1	Fatty acid binding protein 1, liver	0.167	0.188	0.2	0.107	0.206	-0.314	0.175	-0.032	0.185	0.009	0.088	0.042	0.032	0.265	0.245	0.099	0.049	0.171	0.281	0.245	-0.007	-0.05	-0.019	-0.025	-2.201	-1.931	-2.57	-1.774	-2.294	0.906	-0.536	-0.01	-0.091	0.04	0.201	0.586	-0.169	0.344	-0.494	0.044	0.123	-1.585	-0.927	-1.256	2	88261772	88266840
IGKC	Immunoglobulin kappa constant	na	0.216	na	na	na	na	0.025	0.257	0.047	-0.041	-0.019	0.272	0.356	0.192	0.212	0.199	0.062	na	0.397	0.486	0.088	0.087	0.06	0.078	na	na	na	na	na	-3.0425	-3.0865	-1.2625	-2.6605	-1.8655	-1.3445	-3.0675	-2.9475	-2.7615	-2.4555	-2.9895	-2.7135	5.956	0.225	3.0905	2	88995938	89459144
MGC27019	Hypothetical protein MGC27019	na	0.335	na	na	na	na	na	0.199	0.121	0.126	-0.111	na	na	na	0.072	na	-0.12	na	na	na	-0.121	-0.699	na	-0.41	na	na	na	na	na	na	na	na	na	na	na	na	na	na	na	na	na	na	na	na	2	94959052	94964442
MAL	Mal, T-cell differentiation protein	0.04	0.16	0.056	0.012	0.046	0.082	0.382	0.139	0.035	0.048	-0.043	0.062	0.036	0.012	0.062	0.022	-0.014	0.37	0.064	-0.023	0.065	-0.078	-0.088	-0.034	-2.386	-2.374	1.372	-2.218	-2.356	-1.102	0.105	-0.98	-1.052	-1.626	-0.987	-1.32	-0.98	-1.271	-0.3	-1.657	na	-2.152	2.104	-0.024	2	95113303	95141609
MRPS5	Mitochondrial ribosomal protein S5	0.218	0.124	0.377	0.152	0.299	na	na	0.043	0.149	0.19	-0.183	na	0.313	0.101	0.055	0.105	0.202	0.368	na	0.046	0.201	0.118	-0.087	0.077	0.1395	0.6295	-0.3345	0.8695	0.2065	0.3225	-0.1185	0.0875	-0.0845	-0.1325	-0.0495	-0.0005	-0.2265	0.1195	0.1255	0.0785	0.0915	-0.252	-0.263	-0.2575	2	95174827	95209628
FLJ14082	Hypothetical protein FLJ14082	-0.174	na	-0.324	-0.083	-0.13	0.149	-0.232	-0.128	-0.472	-0.241	-0.023	0.397	-0.244	-0.197	-0.073	0.083	0.071	-0.143	-0.211	-0.037	0.025	0.01	0.142	0.059	0.0425	0.0195	0.4055	0.3505	-0.0205	0.4295	-0.0875	-0.0875	0.1455	0.0245	0.0965	0.0435	0.3865	0.1065	-0.4665	0.3265	0.0615	0.163	0.106	0.1345	2	95616767	95617306
WDR39	WD repeat domain 39	0.037	0.313	-0.055	0.18	0.09	na	na	-0.068	0.073	0.312	na	0.174	0.134	na	0.213	0.188	na	0.209	na	0.279	0.13	0.079	0.046	0.085	0.245	0.22	-0.067	0.395	0.52	-0.29	0.268	0.558	0.27	0.371	0.122	0.217	0.234	0.509	0.972	0.128	0.284	-1.347	-0.343	-0.845	2	96353758	96361766
SEMA4C	Sema domain, immunoglobulin domain (Ig), transmembrane domain (TM) and short cytoplasmic domain, (semaphorin) 4C	0.101	0.217	0.234	0.042	0.251	-0.077	-0.002	0.064	0.02	-0.027	-0.001	-0.09	0.017	0.126	0.043	0.047	-0.061	0.401	0.103	0.011	0.189	0.025	-0.161	0.018	0.4595	0.1955	0.4575	-0.1895	-0.5755	-0.6755	-0.1935	0.1035	-0.6295	-0.3305	-0.5545	-0.0965	-1.1045	-0.1585	0.2785	-0.7675	-0.5395	-0.549	0.67	0.0605	2	96947353	96957582
ACTR1B	ARP1 actin-related protein 1 homolog B, centractin beta (yeast)	0.218	0.163	0.357	0.231	0.259	-0.308	na	-0.029	0.247	-0.066	-0.205	0.125	0.198	0.142	0.112	0.098	-0.007	0.277	-0.049	0.155	0.19	0.039	-0.074	0.052	-0.085	-0.306	0.172	-0.315	-0.543	-0.595	-0.009	-0.15	-0.32	-0.534	-0.317	-0.34	-0.476	-0.225	0.141	-0.827	-0.224	-0.405	0.673	0.134	2	97730953	97738979
ZAP70	Zeta-chain (TCR) associated protein kinase 70kDa	0.564	0.025	0.278	0.644	0.373	0.199	0.11	-0.03	0.191	-0.073	0.028	0.311	0.056	0.232	0.274	0.308	0.153	0.34	na	0.346	-0.021	0.045	0.059	0.028	0.7825	0.0095	0.4715	0.6145	0.1285	0.3395	0.5705	0.8765	0.4925	0.6635	0.9015	0.5555	0.4265	na	1.1235	0.4225	0.6075	-1.647	-0.258	-0.9525	2	97788549	97814843
RW1	RW1 protein	0.081	-0.017	-0.217	0.029	-0.206	0.086	0.321	0.236	-0.139	-0.178	-0.175	-0.026	0.017	-0.004	0.061	0.04	-0.007	0.328	0.24	0.029	0.082	-0.046	0.139	0.058	0.341	1.907	0.433	1.251	1.061	0.013	0.219	0.128	0.011	0.196	0.139	0.51	-0.669	0.507	0.96	0.929	0.31	-0.165	-0.341	-0.253	2	97831321	97963103
HMGN1	High-mobility group nucleosome binding domain 1	0.057	-0.024	0.021	0.049	0.065	0.203	-0.008	-0.452	0.302	0.148	-0.107	0.945	0.101	0.025	0.053	0.198	0.03	0.261	0.175	0.142	-0.123	0.107	0.004	-0.004	-0.056	-0.386	-0.153	-0.271	-0.5	0.395	0.487	0.633	0.429	0.245	0.712	0.746	0.342	0.426	0.458	0.024	0.409	-1.204	-1.26	-1.232	2	97902229	97902531
MRPL30	Mitochondrial ribosomal protein L30	0.07	-0.014	-0.036	0.045	-0.06	0.015	0.24	-0.083	0.163	0.121	-0.044	0.133	-0.007	-0.002	0.026	-0.085	-0.054	0.044	0.061	0.099	0.013	-0.014	-0.011	-0.004	-0.1	-0.341	-0.228	-0.098	-0.304	0.577	-0.055	-0.116	-0.045	-0.205	-0.097	-0.067	0.43	0.064	-0.58	-0.076	-0.152	0.161	-0.149	0.006	2	99256096	99272414
EIF5B	Eukaryotic translation initiation factor 5B	0.447	0.003	-0.2	0.012	-0.137	0.389	0.687	-0.119	-0.089	-0.414	-0.009	0.007	-0.127	0.046	0.059	0.208	0.159	-0.063	na	0.056	-0.077	0.029	-0.001	-0.016	0.064	0.488	-0.282	0.161	0.069	0.155	-0.004	-0.304	-0.137	-0.251	-0.264	-0.017	0.259	-0.358	-0.902	-0.315	-0.292	-0.44	-0.468	-0.454	2	99412386	99474759
REV1L	REV1-like (yeast)	-0.185	na	-0.225	-0.053	-0.3	na	0.031	0.369	-0.035	-0.013	-0.026	-0.102	-0.129	-0.091	-0.15	-0.171	na	-0.173	0.046	-0.232	-0.201	-0.123	-0.016	-0.113	-0.6455	0.2075	-0.5745	0.1335	-0.1225	0.0385	-0.1525	-0.1995	-0.0615	-0.1505	0.0125	0.0185	0.1765	0.0585	-0.3905	0.1175	-0.1395	0.284	-0.055	0.1145	2	99475932	99564998
LAF4	AF4/FMR2 family, member 3	0.127	0.216	0.165	0.119	0.08	-0.42	-0.23	-0.152	0.191	0.188	-0.213	0.265	-0.023	0.027	-0.055	-0.147	-0.135	0.331	-0.561	0.052	0.321	0.134	0.033	0.163	-0.353	-0.379	-0.206	-0.002	-0.327	0.022	-0.199	-0.257	0.252	0.024	-0.099	-0.293	-0.019	-0.267	-0.428	-0.384	-0.342	na	0.558	0.558	2	99626334	100181108
NPAS2	Neuronal PAS domain protein 2	-0.079	0.081	0.087	-0.129	-0.121	-0.75	na	-0.077	0.041	0.029	-0.059	-0.058	0.063	0.086	-0.055	na	0.022	na	0.032	-0.122	0.172	0.184	0.089	0.148	-2.469	-1.124	-1.047	-2.045	0.002	-0.82	-1.479	-1.433	-1.119	-1.396	-1.324	-0.951	-1.327	-0.882	-1.222	-0.63	-0.559	2.027	0.743	1.385	2	100979711	101071032
RPL31	Ribosomal protein L31	-0.038	-0.096	0.379	0.213	0.714	-1.337	-1.269	0.282	0.079	-0.47	0.274	-0.109	-0.139	0.062	0.035	0.238	-0.178	0.207	-0.8	0.679	-0.475	-0.227	-0.16	-0.287	-1.1515	-1.3305	-0.9235	-0.7315	-1.8835	0.7185	-0.1915	0.1315	0.1485	-0.3335	-0.0405	-0.1105	0.0555	-0.6045	-1.2415	-0.7415	-0.5095	0.241	0.24	0.2405	2	101077269	101081398
RNF149	Ring finger protein 149	-0.193	-0.03	-0.356	-0.111	-0.159	na	na	0.02	0.149	-0.182	0.058	na	0.058	na	-0.054	-0.053	-0.071	-0.611	na	-0.043	-0.095	0.257	0.034	0.065	0.127	-1.331	1.105	-0.034	0.089	1.354	1.267	1.306	1.894	1.895	2.142	0.4	-0.196	1.752	0.644	-0.153	1.164	-1.473	-1.267	-1.37	2	101351071	101383670
MAP4K4	Mitogen-activated protein kinase kinase kinase kinase 4	-0.078	0.31	0.218	0.092	0.187	0.123	0.295	0.004	0.031	0.11	-0.04	-0.227	0.037	-0.118	-0.054	-0.058	-0.033	0.054	-0.596	0.018	-0.003	-0.063	0.008	-0.019	0.641	1.158	1.345	1.21	0.786	0.428	0.929	1.059	0.361	0.231	0.259	0.469	0.099	0.858	0.692	0.038	0.301	-1.428	-0.104	-0.766	2	101773061	101966229
IL1R1	Interleukin 1 receptor, type I	-0.052	0.264	-0.036	-0.134	0.025	0.011	0.392	0.017	0.142	-0.042	-0.09	-0.024	0.001	0.054	-0.079	-0.094	-0.05	-0.088	0.035	0.024	-0.023	0.013	-0.136	-0.049	-1.623	-0.4	0.313	na	-0.606	0.191	0.46	0.123	0.914	0.651	0.084	-0.094	-0.568	0.678	-0.238	-0.248	0.822	0.127	0.485	0.306	2	102228920	102254852
IL1RL1	Interleukin 1 receptor-like 1	-0.247	0.054	-0.066	-0.096	-0.205	0.236	-0.273	0.097	-0.008	-0.098	na	na	-0.072	-0.172	-0.101	-0.461	0.02	-0.207	na	-0.019	0.005	-0.091	0.05	-0.012	0.452	0.684	-0.985	0.008	-0.124	0.476	0.396	0.608	0.349	0.222	0.428	0.551	0.34	0.46	0.669	0.456	0.355	-1.419	-0.545	-0.982	2	102386480	102427015
IL18R1	Interleukin 18 receptor 1	-0.306	0.022	-0.234	na	-0.27	na	0.071	0.076	-0.104	-0.135	0.048	0.187	-0.055	0.006	-0.043	-0.216	-0.084	-0.305	0.101	0.004	-0.05	-0.047	0.013	-0.028	na	na	na	na	na	0.079	-0.127	0.325	0.089	0.551	0.069	-0.257	0.13	0.065	-0.111	-0.21	0.64	na	0.042	0.042	2	102437615	102473736
IL18RAP	Interleukin 18 receptor accessory protein	na	na	-0.396	-0.138	-0.19	0.147	-0.116	0.386	0.114	-0.141	na	-0.032	na	-0.213	-0.026	-0.047	-0.038	-0.587	0.115	-0.012	-0.626	0.126	-0.353	-0.284	na	na	na	na	na	0.958	-0.235	-0.186	0.149	-0.177	-0.424	na	0.418	-0.07	-0.9	-0.26	0.516	na	0.289	0.289	2	102493772	102527543
DKFZp686P0288	Similar to Ran-binding protein 2	-0.331	0.006	-0.533	-0.036	-0.408	-0.274	-0.374	-0.059	-0.143	0.032	0.017	0.165	-0.231	-0.268	-0.13	-0.102	-0.152	-0.425	-0.44	-0.127	-0.08	-0.06	0.049	-0.03	-0.951	0.593	-0.155	1.072	0.111	-0.432	-0.263	-0.511	-0.612	-0.357	-0.622	0.048	-1.49	na	-0.506	-0.686	-0.777	0.389	0.173	0.281	2	106466264	106543339
GCC2	GRIP and coiled-coil domain containing 2	-0.217	-0.171	-0.385	-0.096	-0.354	0.367	na	-0.151	-0.333	-0.383	0.222	0.269	-0.14	-0.212	-0.13	0.03	0.03	-0.405	-0.038	0.028	-0.081	0.156	-0.016	0.02	-1.024	0.175	-0.716	1.165	-0.113	0.149	-0.477	-0.595	-0.715	-0.555	-0.553	-0.098	-0.93	-0.752	-0.968	-0.533	-0.586	0.523	-0.047	0.238	2	108524154	108584372
LIMS1	LIM and senescent cell antigen-like domains 1	-0.168	0.26	-0.088	-0.102	-0.129	-0.722	na	0.091	0.074	-0.055	-0.152	0.125	0.025	0.066	-0.069	-0.046	0.01	-0.332	-0.158	-0.016	-0.106	-0.061	0.032	-0.045	0.1795	-0.3865	-0.5685	-0.6495	0.4185	0.2895	-0.0285	0.2135	0.5795	0.3315	0.4535	0.2345	0.4355	0.5355	-0.0155	0.0645	0.6335	-0.078	-0.587	-0.3325	2	108609397	108759405
RANBP2	RAN binding protein 2	-0.391	0.042	-0.471	-0.228	-0.392	na	0.175	0.22	-0.105	0.021	-0.097	-0.053	-0.271	-0.108	-0.219	-0.252	-0.115	-0.43	-0.349	-0.113	-0.336	-0.554	-0.082	-0.324	-0.5415	0.8245	-0.0745	0.6215	0.2415	-0.5835	0.0135	-0.2545	-0.3565	-0.2725	-0.2415	0.0605	-1.0995	-0.6415	-0.4995	-0.4015	-0.7865	0.411	-0.412	-0.0005	2	108794455	108859769
SEPT10	Septin 10	-0.218	-0.064	-0.52	-0.267	-0.514	na	-0.02	-0.11	-0.363	-0.142	na	na	-0.394	na	-0.29	na	na	na	na	na	-0.166	-0.003	0.142	-0.009	0.3815	1.0765	0.6365	0.3315	0.1945	0.9315	0.4625	0.7305	0.4885	0.2435	0.2325	0.4295	0.3015	0.4315	-0.0475	0.6075	0.4845	-0.375	-0.38	-0.3775	2	109657753	109729158
RANBP2L1	RAN binding protein 2-like 1	-0.381	-0.096	-0.435	-0.098	-0.379	0.397	-0.362	-0.125	-0.086	-0.1	0.109	0.214	-0.169	-0.189	-0.048	0.032	-0.016	-0.345	-0.476	-0.119	-0.113	-0.062	0.051	-0.041	-1.0095	0.3885	-0.3265	1.0775	0.0185	0.1985	-0.5465	-0.6715	-0.6105	-0.5555	-0.7685	-0.3045	-0.8855	-0.7685	-1.2275	-0.6565	-0.8635	0.858	0.277	0.5675	2	109909341	109972637
BENE	BENE protein	-0.021	0.259	0.164	0.16	0.076	0.023	0.075	-0.028	0.117	0.018	-0.035	0.314	0.127	0.077	-0.031	-0.021	-0.04	0.023	-0.204	-0.059	-0.025	-0.027	0.013	-0.013	0.843	0.039	0.233	0.238	0.111	-0.115	0.667	0.325	0.528	0.661	0.266	0.184	0.229	0.232	0.188	-0.139	0.507	-0.66	0.118	-0.271	2	110198824	110231518
BUB1	BUB1 budding uninhibited by benzimidazoles 1 homolog (yeast)	-0.148	0.127	-0.218	-0.17	-0.129	na	na	-1.446	na	-0.23	0.067	-0.456	-0.065	-0.109	0.036	0.104	0.137	-0.644	0.586	-0.29	0.17	0.414	-0.133	0.15	0.678	1.023	-0.817	0.272	0.673	2.765	0.821	1.166	1.823	1.213	0.611	1.071	1.151	0.519	0.555	0.897	0.353	-3.333	-1.479	-2.406	2	111111643	111151859
BCL2L11	BCL2-like 11 (apoptosis facilitator)	na	-0.025	na	na	na	na	na	na	na	na	-0.117	na	na	na	na	na	na	na	na	na	na	-0.062	na	-0.062	na	na	na	na	na	na	na	na	na	na	na	na	na	na	na	na	na	na	na	na	2	111597541	111640814
MERTK	C-mer proto-oncogene tyrosine kinase	-0.317	0.088	-0.44	-0.132	-0.245	0.194	0.056	0.209	-0.232	-0.119	0.09	-0.11	-0.017	-0.026	-0.117	-0.048	-0.046	-0.871	-0.009	0.016	-0.25	-0.225	0.039	-0.145	0.637	1.02	2.232	1.56	0.49	-0.31	0.621	0.328	0.347	0.532	1.395	0.462	-0.064	0.277	0.364	1.288	0.208	0.317	0.165	0.241	2	112372419	112503108
FLJ37440	Hypothetical protein FLJ37440	-0.014	0.386	0.405	0.074	0.021	0.377	0.278	0.079	0.05	0.174	0.006	-0.008	0.065	0.07	0.023	0.033	-0.062	-0.011	-0.091	-0.035	0.239	na	-0.109	0.065	1.186	0.757	0.63	0.962	1.357	-0.294	-0.108	0.292	0.059	0.102	-0.129	0.248	0.434	0.023	0.289	-0.002	0.314	na	0.05	0.05	2	112612193	112662022
SLC20A1	Solute carrier family 20 (phosphate transporter), member 1	-0.209	0.093	-0.132	-0.037	-0.182	0.146	0.253	-0.249	0.006	-0.002	-0.03	-0.013	-0.02	0.053	0.018	0.023	0.156	-0.475	0.26	-0.004	-0.07	-0.037	0.038	-0.023	-0.263	-0.05	-0.515	0.073	0.049	0.396	-0.04	0.261	0.15	0.136	0.17	0.219	0.01	0.238	0.28	0.029	0.26	-0.213	-0.315	-0.264	2	113119758	113137629
IL1A	Interleukin 1, alpha	0.229	-0.014	na	-0.09	na	na	na	0.153	0.135	-0.014	-0.166	na	-0.007	-0.037	-0.302	-0.214	-0.357	na	na	-0.039	-0.139	-0.029	-0.194	-0.121	na	na	na	na	na	-0.519	-0.025	na	0.846	-0.693	-0.149	-0.176	0.193	-0.074	-0.491	-0.877	0.05	na	0.436	0.436	2	113247726	113259202
IL1B	Interleukin 1, beta	-0.181	0.014	-0.19	-0.168	-0.261	0.154	0.339	0.211	-0.254	-0.09	0.105	-0.054	-0.053	-0.137	-0.101	-0.145	0.019	-0.212	0.049	-0.079	-0.125	-0.002	-0.436	-0.188	0.432	0.364	0.627	0.005	0.47	0.567	0.19	0.171	1.732	0.506	0.439	0.333	0.667	0.622	0.509	0.996	1.811	na	-0.432	-0.432	2	113303568	113310587
IL1F7	Interleukin 1 family, member 7 (zeta)	0.79	0.226	0.092	0.241	0.501	0.005	na	0.108	0.151	-0.186	-0.009	0.052	0.072	0.01	0.118	-0.014	-0.038	0.181	na	0.172	0.163	-0.147	0.102	0.039	na	-0.834	0.195	-0.489	-0.723	0.073	-0.22	-0.137	0.352	0.162	-0.341	-0.262	-0.18	0.377	0.076	0.306	1.123	na	0.088	0.088	2	113386777	113392687
IL1F9	Interleukin 1 family, member 9	-0.047	-0.187	na	0.027	0.134	na	-0.139	0.024	0.012	-0.255	0.018	-0.005	0.043	-0.057	-0.075	-0.217	-0.012	0.068	0.199	0.067	0.074	0.267	0.061	0.134	-0.407	-0.244	-0.134	-0.149	-0.663	-0.053	0.177	0.141	0.194	0.123	0.312	0.048	0.019	0.002	0.053	-0.013	0.389	na	-0.207	-0.207	2	113451837	113459458
IL1RN	Interleukin 1 receptor antagonist	0.078	0.052	0.175	0.154	0.155	0.317	0.018	-0.022	0.216	-0.041	-0.113	-0.028	0.078	0.055	0.117	-0.021	na	0.204	-0.082	0.218	0.073	0.12	0.004	0.066	na	na	na	na	na	4.923	na	4.588	4.533	4.193	na	4.813	na	4.812	na	na	na	-5.593	na	-5.593	2	113591701	113607823
PAX8	Paired box gene 8	0.395	0.211	0.286	0.188	0.321	-0.073	0.074	0.052	0.109	0.185	0.072	0.046	0.213	0.122	0.125	0.046	-0.052	0.259	0.158	0.111	0.113	0.008	-0.074	0.016	-0.181	0.182	-0.209	-0.517	0.308	-0.57	-0.277	-0.311	-0.422	-0.312	-0.202	-0.16	0.01	-0.145	0.074	-0.129	-0.247	na	0.352	0.352	2	113691171	113720751
ACTR3	ARP3 actin-related protein 3 homolog (yeast)	-0.392	-0.303	-0.405	-0.268	-0.343	-0.076	-0.258	0.118	-0.257	-0.452	0.145	-0.34	-0.252	-0.243	-0.193	-0.066	-0.029	-0.545	-0.212	-0.188	-0.213	0.014	-0.07	-0.09	0.6315	1.1825	0.7635	0.3775	0.9335	1.1105	0.9625	1.0655	1.4475	0.8395	0.4595	0.2995	0.5345	0.5585	0.2185	0.2355	0.7625	-0.616	-0.599	-0.6075	2	114363767	114432395
DPP10	Dipeptidylpeptidase 10	-0.428	-0.192	-0.45	-0.347	-0.421	0.155	-0.473	-0.277	-0.361	-0.007	0.127	-0.182	-0.35	-0.675	-0.245	-0.143	-0.11	-0.572	-0.379	-0.238	-0.152	-0.071	-0.005	-0.076	na	na	-1.16	na	na	-1.641	-0.612	na	-1.091	-0.535	na	na	na	-0.532	0.064	na	0.306	na	0.988	0.988	2	114916586	116316706
DDX18	DEAD (Asp-Glu-Ala-Asp) box polypeptide 18	-0.02	-0.333	-0.147	-0.141	-0.086	-0.043	na	-0.11	-0.217	-0.442	0.07	-0.541	-0.094	-0.233	-0.135	-0.276	0.021	-0.549	0.03	-0.251	-0.186	-0.192	-0.089	-0.156	0.9955	1.0195	0.8425	1.0425	1.1595	0.1785	0.4795	0.8445	0.7995	0.4815	-0.1305	0.1245	0.5165	0.0725	0.6825	0.4235	0.0315	-1.317	-1.45	-1.3835	2	118288485	118306183
FLJ10996	Hypothetical protein FLJ10996	-0.134	-0.095	-0.274	-0.158	-0.14	0.023	na	0.043	-0.056	-0.408	-0.006	0.172	-0.079	-0.193	-0.106	0.039	0.029	-0.361	0.118	-0.144	-0.065	-0.093	-0.187	-0.115	-0.095	0.828	0.196	0.959	0.314	0.735	-0.032	0.037	0.075	0.084	-0.078	0.288	0.335	-0.043	-0.232	0.334	-0.198	na	0.034	0.034	2	118390396	118390500
INSIG2	Insulin induced gene 2	0.043	-0.213	-0.111	0.125	-0.099	0.108	-0.574	-0.265	-0.221	-0.215	-0.139	-0.065	-0.206	-0.016	-0.144	0.03	-0.011	-0.17	-0.142	-0.05	-0.079	0.063	-0.011	-0.009	-0.338	-0.139	-0.096	0.049	-0.293	0.258	0.092	-0.042	0.199	-0.073	0.002	-0.184	-0.15	-0.05	-0.198	-0.146	-0.14	0.406	0.162	0.284	2	118562280	118583826
LOC130355	Hypothetical protein LOC130355	0.335	-0.229	0.175	0.112	0.197	0.35	0.287	0.071	-0.372	0.04	-0.416	0.05	0.063	0.076	0.113	na	0.287	na	0.778	0.058	0.037	0.07	0.095	0.067	0.826	1.518	0.96	0.969	0.538	1.451	0.528	0.317	0.347	0.45	0.155	0.3	1.288	0.108	-0.218	0.223	0.036	-0.118	-0.014	-0.066	2	119776032	119840608
DBI	Diazepam binding inhibitor (GABA receptor modulator, acyl-Coenzyme A binding protein)	0.141	-0.131	-0.169	0.047	-0.172	0.491	0.368	-0.046	0	-0.377	-0.054	na	-0.071	0.058	0.036	-0.011	0.326	0.013	-0.025	-0.086	-0.102	0.185	0.137	0.073	1.952	2.611	0.36	1.312	1.695	-0.91	1.557	0.181	1.086	0.772	-0.395	0.315	1.755	1.074	1.572	1.355	-0.218	1.736	0.624	1.18	2	119840815	119846346
MGC10993	Hypothetical protein MGC10993	0.159	0.302	0.091	0.134	0.074	na	0.031	0.168	-0.2	0.048	0.039	0.142	0.014	0.124	0.158	-0.03	0.03	0.361	na	0.166	0.146	na	-0.011	0.068	-0.112	0.116	-0.515	-0.595	-0.344	0.149	0.145	0.3	0.01	0.129	0.149	0.351	0.349	na	0.044	0.271	0.33	-1.015	-0.031	-0.523	2	120152973	120155924
PTPN4	Protein tyrosine phosphatase, non-receptor type 4 (megakaryocyte)	-0.225	0.103	-0.368	-0.173	-0.308	0.086	0.421	-0.131	-0.059	-0.272	-0.023	0.041	-0.128	-0.116	-0.11	-0.105	-0.011	-0.435	0.215	-0.239	-0.037	-0.07	0.044	-0.021	0.186	0.507	-0.362	0.125	0.137	-0.347	0.616	0.125	0.616	0.357	0.494	-0.228	-0.458	0.203	0.22	-0.172	-0.142	-0.002	0.142	0.07	2	120233437	120451267
RALB	V-ral simian leukemia viral oncogene homolog B (ras related; GTP binding protein)	-0.037	0.096	-0.024	-0.086	-0.034	0.13	0.112	0.058	0.055	-0.001	-0.087	-0.063	-0.09	0.056	-0.025	-0.076	-0.126	-0.032	0.14	-0.066	0.084	0.107	-0.018	0.058	0.8025	1.1325	0.6085	0.5285	na	-0.2775	-0.2495	-0.0525	-0.3345	-0.2725	-0.4505	-0.3665	-0.2675	-0.2115	0.7595	-0.4235	-0.3775	0.871	0.58	0.7255	2	120726644	120768515
INHBB	Inhibin, beta B (activin AB beta polypeptide)	0.102	0.109	0.145	0.25	0.039	0.29	na	0.136	-0.444	0.378	0.238	-0.13	0.019	0.134	0.139	-0.015	-0.065	-0.009	0.042	0.039	0.178	-0.219	-0.167	-0.069	1.8775	0.3705	0.7185	0.0225	0.6335	-0.1195	-0.2665	-0.2125	-0.2735	-0.1575	-0.1915	-0.1505	0.1115	na	0.1885	-0.0145	-0.0905	0.421	0.44	0.4305	2	120819229	120825204
GLI2	GLI-Kruppel family member GLI2	0.075	0.193	-0.277	0.067	-0.072	-0.629	-0.085	0.238	0.047	0.163	0.076	na	0.119	-0.013	0.062	-0.049	0.069	-0.042	na	0.059	0.112	-0.026	-0.527	-0.147	na	na	-0.583	na	na	-0.013	-0.018	0.111	-0.042	-0.125	0.063	0.035	-0.213	-0.096	-0.185	0.281	-0.019	na	0.075	0.075	2	121271095	121464481
CLASP1	Cytoplasmic linker associated protein 1	0.036	0.098	0.026	0.04	0.026	0.09	na	0.183	-0.006	-0.143	0.253	-0.391	0.033	0.071	-0.023	-0.022	-0.041	-0.155	0.104	0.024	0.001	-0.032	-0.053	-0.028	-0.1335	0.0785	0.3465	-0.2045	0.2475	0.6425	-0.2275	-0.2215	-0.1295	-0.1055	0.0965	0.0245	0.7255	0.0565	-0.8265	0.1145	-0.0755	0.223	-0.12	0.0515	2	121811585	122123269
TSN	Translin	na	na	na	na	na	na	na	na	na	na	na	na	na	na	na	na	na	na	na	na	na	na	na	na	na	na	na	na	na	na	na	na	na	na	na	na	na	na	na	na	na	na	na	na	2	122229351	122241659
CNTNAP5	Contactin associated protein-like 5	-0.293	0.024	-0.082	-0.149	-0.148	-0.191	na	0.113	-0.214	-0.024	0.648	-0.167	-0.103	na	-0.135	-0.136	-0.193	-0.093	0.231	-0.107	0.175	0.074	0.135	0.128	-0.507	-0.895	-1.023	-0.694	-0.821	-1.125	-0.759	-1.076	-1.11	-0.715	-0.563	-0.89	-0.617	-0.95	-0.462	na	-0.606	na	0.483	0.483	2	124499094	125389142
GYPC	Glycophorin C (Gerbich blood group)	0.152	-0.1	0.22	0.149	0.197	0.346	-0.003	0.147	0.124	-0.344	0.005	-0.051	0.223	0.146	0.099	0.229	0.155	0.106	0.238	0.133	-0.038	0.122	0.077	0.054	0.001	-0.09	0.437	-0.131	-0.189	0.115	-0.154	-0.102	-0.035	0.062	0.043	-0.123	0.431	-0.059	-0.157	0.126	-0.2	0.411	0.133	0.272	2	127129914	127170475
BIN1	Bridging integrator 1	0.102	0.444	0.196	0.095	0.183	-0.544	-0.651	0.008	0.146	0.419	-0.279	0.18	0.276	0.191	0.135	0.255	0.045	0.27	-0.092	0.221	0.076	-0.151	-0.052	-0.042	-0.3835	-0.8175	1.3665	-1.1075	-1.1385	-1.9525	-0.5195	-1.1585	-1.1965	-1.4375	-1.2715	-1.6215	-0.9335	-1.4745	-0.5055	-1.9085	-1.5425	1.184	2.033	1.6085	2	127521837	127581094
ERCC3	Excision repair cross-complementing rodent repair deficiency, complementation group 3 (xeroderma pigmentosum group B complementing)	-0.251	0.162	-0.123	-0.113	-0.104	-0.416	na	0.088	0.124	0.159	-0.299	-0.254	-0.06	-0.03	-0.119	-0.093	-0.034	-0.129	-0.066	-0.065	-0.088	0.038	na	-0.025	-0.0395	0.7645	0.1075	0.8805	0.3385	-0.7435	0.1445	-0.0485	-0.5275	-0.2725	-0.5335	-0.0285	-0.5145	-0.4615	-0.0385	-0.0485	-0.4305	-0.035	-0.274	-0.1545	2	127731096	127767982
GPR17	G protein-coupled receptor 17	-0.086	0.197	0.069	-0.055	-0.012	0.039	na	-0.131	0.225	0.015	0.116	-0.068	0.069	0.144	0.148	0.1	-0.029	0.013	0.217	0.203	0.116	0.097	0.138	0.117	-0.322	-0.56	0.166	-0.23	-0.076	-0.133	-0.124	0.777	-0.148	-0.389	-0.262	-0.193	0.293	-0.16	0.215	-0.226	0.267	na	0.157	0.157	2	128119967	128128784
WDR33	WD repeat domain 33	-0.093	0.071	-0.208	-0.014	-0.164	0.038	na	-0.221	0.124	0.096	-0.094	0.332	0.016	-0.094	0.011	0.169	0.064	0.154	-0.296	0.129	0.109	-0.016	0.117	0.07	na	na	na	na	na	0.045	-0.232	na	-0.066	0.03	0.225	0.077	0.213	-0.001	0.02	-0.189	0.077	na	-0.169	-0.169	2	128179734	128284951
LOC90557	Hypothetical protein BC016861	0.378	0.054	0.151	0.288	-0.035	0.06	0.518	0.163	0.169	-0.493	0.146	0.195	0.045	0.144	0.154	0.037	0.067	0.297	0.525	0.164	0.074	0.183	-0.007	0.083	-0.01	0.121	0.019	-0.136	-0.246	-0.088	-0.453	-0.172	-0.336	-0.303	-0.123	-0.042	0.373	0.095	-0.647	-0.137	0.043	0.355	0.089	0.222	2	130613092	130618861
FLJ14346	Hypothetical protein FLJ14346	na	na	na	na	na	na	na	na	na	na	na	na	na	na	na	na	na	na	na	na	na	na	na	na	na	na	na	na	na	na	na	na	na	na	na	na	na	na	na	na	na	na	na	na	2	130655933	130664529
PTPN18	Protein tyrosine phosphatase, non-receptor type 18 (brain-derived)	-0.078	0.267	0.285	0.052	0.634	na	na	0.116	0.142	0.056	-0.109	0.01	0.113	0.287	0.235	-0.005	-0.018	0.415	na	0.319	0.102	0.016	-0.144	-0.009	0.386	-0.032	0.076	0.166	-0.015	0.039	-0.158	-0.196	-0.094	0.202	-0.219	-0.048	0.072	-0.003	-0.035	0.102	-0.016	na	0.192	0.192	2	130829848	130848373
ARHGEF4	Rho guanine nucleotide exchange factor (GEF) 4	0.243	0.152	0.392	0.234	0.412	0.321	na	0.045	0.096	na	-0.105	0.109	0.138	0.212	0.185	0.082	0.054	0.463	na	0.192	0.113	0.122	-0.005	0.077	-1.1565	-0.6955	-0.1615	-0.3225	-0.5525	-1.6585	-1.5065	-1.6945	-1.7995	-1.6315	-1.6665	-1.4705	-1.5595	-1.5905	-0.9345	-1.3955	-1.6815	2.164	1.323	1.7435	2	131507956	131638568
PLEKHB2	Pleckstrin homology domain containing, family B (evectins) member 2	0.021	0.022	0.199	0.083	0.584	na	0.083	-0.063	0.024	na	-0.073	na	0.016	0.089	-0.09	na	0.273	0.054	na	-0.169	0.066	0.086	0.005	0.052	0.24	0.012	-0.128	0.083	0.224	-0.169	-0.099	-0.358	-0.24	-0.369	-0.749	-0.533	-0.403	-0.265	-0.293	-0.311	-0.361	0.408	0.252	0.33	2	131696152	131944831
H2-ALPHA	Alpha-tubulin isotype H2-alpha	-0.277	0.184	-0.051	0.082	-0.072	-0.034	-0.084	-0.17	0.012	0.072	0.108	0.015	-0.092	0.03	0.096	0.092	-0.011	-0.17	-0.16	-0.022	-0.076	0.084	0.007	0.005	-0.104	-0.112	-0.11	-0.557	0.38	-0.616	-0.052	-0.766	-0.513	0.171	-0.781	-0.004	-0.218	-0.102	0.396	-0.027	-0.396	0.487	0.931	0.709	2	132067398	132074237
LYPDC1	LY6/PLAUR domain containing 1	0.125	0.146	0.331	0.209	0.178	0.085	0.308	0.101	0.448	0.149	0.392	-0.165	0.139	0.163	0.015	0.03	0	0.317	0.084	0.004	0.181	0.099	-0.04	0.08	2.61	2.932	1.434	1.883	2.408	-0.514	0.405	0.41	0.427	0.07	0.594	-0.198	1.321	1.065	1.69	0.79	0.949	0.52	-0.24	0.14	2	133008348	133237859
FLJ34870	FLJ34870 protein	-0.103	0.286	-0.055	-0.184	-0.028	na	-0.117	0.098	0.033	-0.101	-0.12	na	0.055	-0.009	-0.077	-0.154	-0.055	-0.078	na	-0.098	-0.467	na	0.097	-0.185	na	0.562	0.469	na	na	-0.204	-0.06	-0.128	-0.26	-0.037	-0.139	-0.124	-0.024	-0.182	-0.158	0.054	-0.419	na	0.187	0.187	2	133537738	134159763
CCNT2	Cyclin T2	-0.319	-0.035	-0.455	-0.326	-0.345	0.359	0.2	-0.031	-0.177	0.151	0.187	-0.012	-0.213	-0.275	-0.166	-0.189	-0.003	-0.262	0.111	-0.278	-0.047	-0.04	0.071	-0.005	0.117	1.574	-0.201	0.706	0.344	0.388	0.295	0.182	-0.038	-0.037	-0.009	0.051	-0.109	-0.247	-0.115	0.22	-0.274	0.01	-0.156	-0.073	2	135509785	135545950
MCM6	MCM6 minichromosome maintenance deficient 6 (MIS5 homolog, S. pombe) (S. cerevisiae)	-0.341	0.104	-0.137	-0.034	-0.145	-0.115	0.361	-0.059	0.012	0.151	0.08	-0.046	-0.009	-0.046	-0.015	-0.061	0	-0.08	0.31	0.056	0.011	0.015	-0.012	0.005	1.7145	1.8255	0.6295	1.2465	1.0825	1.0435	1.1395	1.1825	0.8245	0.7605	1.0555	1.7585	0.4245	1.2955	1.5195	0.5765	0.9435	-3.185	-1.704	-2.4445	2	136430936	136467743
DARS	Aspartyl-tRNA synthetase	-0.307	0.039	-0.41	-0.219	-0.229	0.113	0.082	-0.234	-0.095	-0.02	-0.017	-0.041	-0.117	-0.12	-0.132	-0.18	-0.037	-0.316	0.119	-0.127	-0.087	-0.129	0.041	-0.058	1.076	1.484	0.821	1.229	1.03	0.402	0.609	0.898	0.96	0.587	0.581	1.023	0.408	0.529	0.84	0.629	0.964	-1.364	-0.962	-1.163	2	136497986	136576954
CXCR4	Chemokine (C-X-C motif) receptor 4	-0.069	-0.009	0.032	-0.09	-0.183	na	0.183	0.007	0.198	-0.087	-0.018	0.077	0.028	-0.026	0.002	-0.061	-0.361	-0.248	-0.881	0.084	0.042	0.159	0.274	0.158	1.8565	1.4625	1.5025	1.4495	1.5105	1.5875	1.5495	1.4955	1.8295	2.5445	2.2885	0.8955	0.4015	2.1375	2.1115	0.9015	1.2945	-0.992	-0.923	-0.9575	2	136706171	136707241
KIAA1679	KIAA1679 protein	-0.03	0.013	-0.314	-0.094	-0.262	1.009	0.194	-0.032	-0.245	-0.285	-0.01	-0.385	-0.25	-0.152	-0.029	-0.116	-0.008	-0.611	0.39	-0.155	-0.183	-0.128	0.036	-0.092	1.213	0.703	0.726	1.014	1.064	0.567	0.95	1.532	1.443	0.884	1.428	0.453	0.481	0.299	0.194	0.451	0.675	na	-1.287	-1.287	2	137647798	138269019
HNMT	Histamine N-methyltransferase	-0.18	-0.154	-0.274	-0.382	-0.156	-0.304	-0.06	0.131	-0.281	-0.296	0.049	-0.317	-0.136	-0.165	-0.235	-0.314	-0.13	-0.336	0.181	-0.182	-0.224	-0.145	-0.13	-0.166	2.017	2.104	2.018	1.499	1.422	0.978	1.872	1.588	1.926	1.437	1.71	1.763	1.766	0.816	0.936	1.439	1.318	-0.758	-0.614	-0.686	2	138555540	138605968
LOC339745	Hypothetical protein LOC339745	-0.079	0.071	-0.135	-0.195	-0.231	-0.721	-0.691	-0.12	-0.114	-0.002	-0.183	0.051	-0.124	-0.14	-0.137	-0.043	-0.11	-0.002	-0.426	-0.182	0.036	-0.054	-0.005	-0.008	0.1975	0.6165	0.0955	1.0365	0.3955	-0.0165	0.0355	0.0485	0.0685	-0.1095	-0.0725	0.3305	-0.5325	0.0505	-0.2785	-0.3485	-0.5285	0.023	-0.274	-0.1255	2	139093103	139164529
LRP1B	Low density lipoprotein-related protein 1B (deleted in tumors)	-0.213	-0.045	-0.164	-0.19	-0.205	0.121	na	-0.124	-0.157	0.065	-0.031	na	na	-0.115	0.034	-0.015	0.136	-0.097	na	-0.098	-0.065	0.198	0.092	0.075	-0.31	na	1.248	na	na	0.044	0.139	0.006	-0.021	0.066	0.027	-0.233	0.334	-0.344	-0.564	0.301	-0.028	-0.115	0.547	0.216	2	140822732	142722030
KYNU	Kynureninase (L-kynurenine hydrolase)	-0.109	-0.168	-0.183	-0.281	-0.277	-0.042	-0.062	0.125	-0.193	-0.291	0.022	-0.077	-0.169	-0.178	-0.247	-0.328	-0.108	-0.153	-0.236	-0.241	-0.111	-0.054	0.108	-0.019	-0.6905	0.1625	0.2705	-0.5915	-0.2135	5.9515	0.8505	0.7775	0.6815	0.4005	0.9635	0.7345	0.8545	0.9205	0.4675	0.4475	0.8665	-2.234	-0.737	-1.4855	2	143468951	143633606
ARHGAP15	Rho GTPase activating protein 15	0.043	0.173	-0.13	-0.063	-0.171	0.023	-0.169	0.026	-0.041	na	-0.169	-0.113	-0.1	-0.034	-0.074	-0.055	0.001	-0.134	-0.002	-0.056	-0.21	0.388	0.165	0.114	-0.076	-0.347	0.008	-0.524	-0.309	0.02	-0.237	-0.223	-0.086	-0.217	-0.073	-0.084	0.431	-0.02	-0.66	-0.015	-0.046	0.636	0.248	0.442	2	143720695	144359647
GTDC1	Glycosyltransferase-like domain containing 1	-0.19	-0.132	-0.431	-0.271	-0.319	-0.528	0.252	-0.027	-0.204	-0.639	0.119	-0.722	-0.303	-0.166	-0.065	-0.155	-0.109	-0.458	0.085	-0.291	-0.164	0.036	0.069	-0.02	0.5	na	0.324	na	0.543	-0.27	-0.064	-0.351	-0.012	-0.263	-0.22	-0.468	0.239	-0.357	-0.238	-0.378	-0.387	0.816	0.408	0.612	2	144537053	144828640
PABPCP2	Poly(A) binding protein, cytoplasmic, pseudogene 2	-0.153	-0.034	-0.393	-0.099	-0.064	0.312	0.177	-0.258	-0.064	-0.088	-0.118	0.265	0.01	-0.119	-0.008	0.14	0.083	-0.173	0.078	0.01	-0.01	0.034	0.079	0.034	0.3795	1.4565	1.3355	0.8135	1.0665	0.8395	1.4095	1.2875	0.6695	1.2065	1.0895	0.8645	-0.0385	1.0785	0.5715	0.4795	1.3075	-2.364	-2.225	-2.2945	2	147178993	147182289
EPC2	Enhancer of polycomb homolog 2 (Drosophila)	-0.958	-0.023	-0.587	-0.615	-0.608	-0.381	na	-0.274	-0.517	-0.044	-0.157	-0.353	-0.291	-0.445	-0.468	-0.172	-0.232	-0.804	-0.291	-0.452	-0.216	-0.118	-0.052	-0.129	-0.5135	-1.5615	-1.6995	0.0805	-0.8565	-0.6765	-1.0525	-1.3105	-1.1055	0.6005	-1.4455	-1.0165	-1.1045	-1.1535	-0.9915	-0.8235	-1.3535	2.011	0.644	1.3275	2	149236074	149378870
MGC52057	Hypothetical protein MGC52057	-0.497	0.05	-0.532	-0.319	-0.455	na	na	0.034	-0.153	0.06	na	na	-0.195	-0.1	-0.055	-0.442	0.078	-0.396	na	-0.025	-0.352	-0.164	-0.291	-0.269	na	0.357	-0.558	0.161	na	-0.2	-0.327	-0.26	-0.179	-0.568	-0.41	-0.093	-0.255	-0.43	-0.093	0.16	-0.245	na	0.439	0.439	2	150012007	150155645
C2orf25	Chromosome 2 open reading frame 25	-0.143	-0.314	-0.458	-0.287	-0.424	0.144	0.021	0	-0.256	-0.585	0.114	-0.52	-0.445	-0.289	-0.283	-0.296	-0.125	-0.608	0.009	-0.387	-0.388	-0.051	0.019	-0.14	0.179	0.191	-0.036	0.192	-0.047	0.642	0.47	0.488	0.593	-0.162	0.414	0.442	0.486	0.284	-0.289	0.129	0.026	-0.353	-1.035	-0.694	2	150251661	150269787
ARHE	Rho family GTPase 3	0.036	0.413	-0.082	-0.084	0.229	0.56	-0.115	-0.044	0.008	-0.08	-0.118	-0.43	0.075	-0.044	-0.05	-0.251	na	-0.276	0.047	-0.121	0.079	-0.02	-0.095	-0.012	na	0.744	0.489	na	0.678	1.419	0.822	1.151	1.151	1.463	na	1.077	0.7	1.403	2.649	0.819	1.594	na	-1.153	-1.153	2	151150220	151169672
[truncated: 7,036 more rows]
